# Supplementary material for: An integrated omics analysis reveals molecular mechanisms that are associated with differences in seed oil content between Glycine max and Brassica napus
Source: BMC Plant Biol. 2018 Dec 4;18:328. doi: 10.1186/s12870-018-1542-8 (PMC6280547; doi:10.1186/s12870-018-1542-8)
Supplement: Supplementary file 1 — Table S1. 27,236 OGs of all the protein-coding genes in Arabidopsis thaliana, Glycine max, Brassica napus and Sesamum indicum. Table S2. Comparisons of sequence similarity-based protein families between Glycine max (gma) and Brassica napus (bna). Table S3. List of selected genes related to carbohydrate metabolism and lipid biosynthesis in Arabidopsis thaliana. Table S4. 230 candidate orthologous groups related to oil synthesis of seed for soybean, rapeseed and Arabidopsis. Table S5. Candidate orthologous groups (OGs) for the difference of seed oil content between rapeseed and soybean. Note: Genes with red color were negatively correlated with seed oil content and were obtained by cluster analysis of gene expression. The 44 OGs with black color differed in gene relative copy number between soybean and rapeseed. Table S6. Expressional contents and relative copy number of candidate genes associated with the difference of seed oil content in rapeseed and soybean. Note: The stages t1, t2, t3 and t4 were defined as R3, R4, R7 and R8 in soybean, and 2, 4, 6, and 8 weeks after pollination (WAP) in rapeseed, respectively. (XLSX 37341 kb) [file 12870_2018_1542_MOESM1_ESM.xlsx]

## Sheet: Table S1
Table S1. 27236 orthologous groups of all the protein-coding genes in Arabidopsis thaliana, Glycine max, Brassica napus and Sesamum indicum.
Clusters	No. of total proteins-coding genes	No. of Ara proteins-coding genes	No. of Sin proteins-coding genes	No. of Gma proteins-coding genes	No. of Bna proteins-coding genes	Genes name
group1	420	0	0	0	420	bna|BnaA01g11780D	bna|BnaA01g18790D	bna|BnaA01g22550D	bna|BnaA01g27790D	bna|BnaA02g12680D	bna|BnaA02g18210D	bna|BnaA02g22990D	bna|BnaA03g09420D	bna|BnaA03g21480D	bna|BnaA03g43850D	bna|BnaA03g52160D	bna|BnaA03g53790D	bna|BnaA04g07310D	bna|BnaA04g23890D	bna|BnaA05g01900D	bna|BnaA05g16570D	bna|BnaA05g17080D	bna|BnaA06g08630D	bna|BnaA06g20680D	bna|BnaA07g13500D	bna|BnaA08g07830D	bna|BnaA08g11410D	bna|BnaA08g24830D	bna|BnaA08g29330D	bna|BnaA08g31450D	bna|BnaA09g06010D	bna|BnaA09g06050D	bna|BnaA09g27610D	bna|BnaA09g45530D	bna|BnaA09g45570D	bna|BnaA09g52120D	bna|BnaAnng27370D	bna|BnaAnng28510D	bna|BnaAnng28580D	bna|BnaAnng28690D	bna|BnaAnng38580D	bna|BnaC01g13460D	bna|BnaC01g13640D	bna|BnaC01g22870D	bna|BnaC01g28300D	bna|BnaC01g42670D	bna|BnaC02g04100D	bna|BnaC02g29620D	bna|BnaC02g31770D
group2	364	0	364	0	0	sin|SIN_1001925	sin|SIN_1002705	sin|SIN_1005941	sin|SIN_1005987	sin|SIN_1016916	sin|SIN_1017715	sin|SIN_1017883	sin|SIN_1020514	sin|SIN_1025606	sin|SIN_1015989	sin|SIN_1004263	sin|SIN_1021723	sin|SIN_1001996	sin|SIN_1008252	sin|SIN_1004905	sin|SIN_1013780	sin|SIN_1025013	sin|SIN_1006650	sin|SIN_1012242	sin|SIN_1008468	sin|SIN_1020886	sin|SIN_1012264	sin|SIN_1016317	sin|SIN_1020421	sin|SIN_1015015	sin|SIN_1013725	sin|SIN_1003808	sin|SIN_1017293	sin|SIN_1025229	sin|SIN_1026897	sin|SIN_1016909	sin|SIN_1016995	sin|SIN_1026806	sin|SIN_1015622	sin|SIN_1003792	sin|SIN_1025868	sin|SIN_1023183	sin|SIN_1005134	sin|SIN_1018784	sin|SIN_1025228	sin|SIN_1026804	sin|SIN_1027073	sin|SIN_1020012	sin|SIN_1003366
group3	358	0	0	0	358	bna|BnaUnng03930D	bna|BnaCnng30600D	bna|BnaA03g59310D	bna|BnaA02g23260D	bna|BnaC05g25680D	bna|BnaCnng39270D	bna|BnaA06g21140D	bna|BnaC06g11490D	bna|BnaC04g19560D	bna|BnaUnng04850D	bna|BnaUnng01210D	bna|BnaC02g47320D	bna|BnaC03g30420D	bna|BnaC03g66630D	bna|BnaC03g55170D	bna|BnaC01g42490D	bna|BnaC09g25970D	bna|BnaC04g23080D	bna|BnaC02g26260D	bna|BnaCnng72640D	bna|BnaCnng17480D	bna|BnaC05g27970D	bna|BnaC09g19720D	bna|BnaC02g29520D	bna|BnaC06g11730D	bna|BnaC08g08670D	bna|BnaC09g28690D	bna|BnaC03g42340D	bna|BnaC02g26110D	bna|BnaC06g09220D	bna|BnaC03g60910D	bna|BnaC06g01710D	bna|BnaC06g07720D	bna|BnaC06g30590D	bna|BnaC07g03110D	bna|BnaC08g08660D	bna|BnaC07g22000D	bna|BnaUnng00950D	bna|BnaC03g52060D	bna|BnaC09g18840D	bna|BnaUnng00990D	bna|BnaCnng35250D	bna|BnaC04g14540D	bna|BnaC08g10060D
group4	317	0	0	251	66	bna|BnaA02g01490D	bna|BnaAnng28900D	bna|BnaC02g03160D	bna|BnaC03g46210D	bna|BnaCnng73540D	bna|BnaC02g36420D	bna|BnaCnng60940D	bna|BnaA02g03680D	bna|BnaA02g26030D	bna|BnaA02g29280D	bna|BnaAnng23600D	bna|BnaC07g07760D	bna|BnaC09g25600D	bna|BnaC09g36300D	bna|BnaC09g39540D	bna|BnaCnng59820D	bna|BnaCnng66670D	bna|BnaA03g52220D	bna|BnaC01g12980D	bna|BnaC04g38190D	bna|BnaC05g20820D	bna|BnaC01g26240D	bna|BnaC07g13970D	bna|BnaCnng31320D	bna|BnaCnng20320D	bna|BnaC02g30560D	bna|BnaC02g12570D	bna|BnaAnng19010D	bna|BnaC08g03870D	bna|BnaA02g16960D	bna|BnaAnng23430D	bna|BnaC08g47210D	bna|BnaC06g04840D	bna|BnaC01g12280D	bna|BnaAnng13350D	bna|BnaC01g23600D	bna|BnaC04g43860D	bna|BnaC05g15090D	bna|BnaCnng72140D	bna|BnaCnng56210D	bna|BnaAnng22320D	bna|BnaC02g24590D	bna|BnaC02g30850D	bna|BnaC03g61690D
group5	293	62	2	61	168	ara|AT1G31540	ara|AT1G63880	ara|AT1G65850	ara|AT2G14080	ara|AT2G16870	ara|AT4G08450	ara|AT4G11170	ara|AT4G16890	ara|AT4G16950	ara|AT5G17970	ara|AT5G18360	ara|AT5G18370	ara|AT5G22690	ara|AT5G38340	ara|AT5G38850	ara|AT5G40060	ara|AT5G40910	ara|AT5G41540	ara|AT5G41550	ara|AT5G41750	ara|AT5G44510	ara|AT5G46260	ara|AT5G46270	ara|AT5G46450	ara|AT5G46470	ara|AT5G46490	ara|AT5G46510	ara|AT5G46520	ara|AT5G49140	ara|AT5G51630	ara|AT1G56510	ara|AT1G56520	ara|AT1G56540	ara|AT1G63730	ara|AT1G63740	ara|AT1G63750	ara|AT1G63860	ara|AT1G63870	ara|AT1G64070	ara|AT3G04220	ara|AT3G44400	ara|AT3G44480	ara|AT3G44670	ara|AT4G14370
group6	259	31	35	110	83	ara|AT1G08590	ara|AT1G75820	ara|AT4G28650	ara|AT5G61480	ara|AT5G65700	ara|AT1G09970	ara|AT1G28440	ara|AT1G72180	ara|AT3G19700	ara|AT3G49670	ara|AT4G28490	ara|AT5G49660	ara|AT5G65710	ara|AT1G17230	ara|AT1G34110	ara|AT1G35710	ara|AT1G73080	ara|AT2G33170	ara|AT3G24240	ara|AT4G20140	ara|AT4G26540	ara|AT5G48940	ara|AT5G63930	ara|AT1G17750	ara|AT1G73066	ara|AT4G20270	ara|AT5G25930	ara|AT5G56040	ara|AT4G08850	ara|AT5G44700	bna|BnaA01g08270D	bna|BnaA03g40550D	bna|BnaA06g24650D	bna|BnaA07g08390D	bna|BnaA08g26860D	bna|BnaA08g30460D	bna|BnaA09g27240D	bna|BnaC01g09820D	bna|BnaC05g21850D	bna|BnaC06g36500D	bna|BnaC07g10370D	bna|BnaC07g31220D	bna|BnaC07g31500D	bna|BnaC08g13630D
group7	243	27	25	87	104	ara|AT1G11280	ara|AT1G11330	ara|AT1G11340	ara|AT1G11350	ara|AT1G61360	ara|AT1G61370	ara|AT1G61380	ara|AT1G61390	ara|AT1G61400	ara|AT1G61420	ara|AT1G61430	ara|AT1G61440	ara|AT1G61460	ara|AT1G61480	ara|AT1G61490	ara|AT1G61500	ara|AT1G61550	ara|AT1G61610	ara|AT1G65790	ara|AT1G65800	ara|AT4G21380	ara|AT4G21390	ara|AT1G11300	ara|AT1G11410	ara|AT4G27290	ara|AT4G27300	ara|AT4G11900	bna|BnaA01g11220D	bna|BnaA01g16320D	bna|BnaA01g22600D	bna|BnaA01g22610D	bna|BnaA01g22750D	bna|BnaA01g22760D	bna|BnaA03g19850D	bna|BnaA03g34180D	bna|BnaA03g58780D	bna|BnaA03g60150D	bna|BnaA04g05920D	bna|BnaA04g14930D	bna|BnaA04g23210D	bna|BnaA06g06990D	bna|BnaA06g07000D	bna|BnaA06g07010D	bna|BnaA06g07020D
group8	208	0	0	0	208	bna|BnaC02g30860D	bna|BnaAnng28000D	bna|BnaAnng07200D	bna|BnaC01g35430D	bna|BnaAnng23410D	bna|BnaC01g27690D	bna|BnaC07g09220D	bna|BnaC04g03140D	bna|BnaCnng73940D	bna|BnaCnng56220D	bna|BnaC02g21180D	bna|BnaA01g27080D	bna|BnaC02g28320D	bna|BnaC03g61700D	bna|BnaC03g71130D	bna|BnaCnng36250D	bna|BnaC02g30840D	bna|BnaA09g11000D	bna|BnaC08g15530D	bna|BnaC07g00450D	bna|BnaC08g08550D	bna|BnaC09g38550D	bna|BnaC02g18200D	bna|BnaC05g35070D	bna|BnaAnng22330D	bna|BnaC07g15620D	bna|BnaC08g08540D	bna|BnaC05g51260D	bna|BnaCnng57800D	bna|BnaUnng02200D	bna|BnaA03g31620D	bna|BnaC05g15130D	bna|BnaA03g04550D	bna|BnaAnng17160D	bna|BnaC01g03910D	bna|BnaA01g25150D	bna|BnaC02g24610D	bna|BnaAnng31740D	bna|BnaC04g13900D	bna|BnaA03g52350D	bna|BnaC05g26850D	bna|BnaC05g33990D	bna|BnaA05g07310D	bna|BnaC01g27740D
group9	207	36	33	71	67	ara|AT1G08070	ara|AT2G29760	ara|AT1G11290	ara|AT3G12770	ara|AT3G57430	ara|AT4G18750	ara|AT4G30700	ara|AT4G33990	ara|AT1G16480	ara|AT4G13650	ara|AT5G09950	ara|AT1G18485	ara|AT2G27610	ara|AT3G03580	ara|AT4G33170	bna|BnaA01g03660D	bna|BnaA08g11890D	bna|BnaC01g05000D	bna|BnaC01g05010D	bna|BnaC03g66750D	bna|BnaA01g06370D	bna|BnaAnng29890D	bna|BnaC01g07640D	bna|BnaC07g42860D	bna|BnaA01g09560D	bna|BnaA02g05460D	bna|BnaA09g36740D	bna|BnaC01g11180D	bna|BnaC02g09320D	bna|BnaC08g28370D	bna|BnaA01g27740D	bna|BnaC01g35250D	bna|BnaA01g28360D	bna|BnaC01g35620D	bna|BnaA04g06710D	bna|BnaC04g55710D	bna|BnaA04g15120D	bna|BnaC04g38050D	bna|BnaA04g15950D	bna|BnaC04g39240D	bna|BnaA05g16970D	bna|BnaC05g29820D	bna|BnaA05g32860D	bna|BnaC05g48160D
group10	201	31	27	46	97	ara|AT1G18890	ara|AT1G74740	ara|AT2G31500	ara|AT2G41860	ara|AT3G51850	ara|AT3G57530	ara|AT5G04870	ara|AT5G12180	ara|AT5G12480	ara|AT5G19450	ara|AT1G35670	ara|AT1G50700	ara|AT1G61950	ara|AT2G17290	ara|AT2G38910	ara|AT3G10660	ara|AT3G20410	ara|AT4G04720	ara|AT4G09570	ara|AT4G21940	ara|AT4G23650	ara|AT4G35310	ara|AT5G19360	ara|AT5G23580	ara|AT4G04695	ara|AT4G04700	ara|AT4G04710	ara|AT4G04740	ara|AT4G38230	ara|AT2G35890	bna|BnaA01g02090D	bna|BnaA01g11790D	bna|BnaA01g13330D	bna|BnaA02g01160D	bna|BnaA02g04170D	bna|BnaA02g04230D	bna|BnaA02g21060D	bna|BnaA02g32820D	bna|BnaA02g32830D	bna|BnaA02g32840D	bna|BnaA03g01490D	bna|BnaA03g03800D	bna|BnaA03g18230D	bna|BnaA03g24050D
group11	191	31	6	52	102	ara|AT3G45860	ara|AT4G05200	ara|AT4G11530	ara|AT4G23130	ara|AT4G23140	ara|AT4G23160	ara|AT4G23230	ara|AT4G23270	ara|AT4G23280	ara|AT4G23310	ara|AT4G00960	ara|AT4G00970	ara|AT4G21410	ara|AT4G23150	ara|AT4G23180	ara|AT4G23190	ara|AT4G23200	ara|AT4G23220	ara|AT4G11460	ara|AT4G11470	ara|AT4G11480	ara|AT4G11490	ara|AT4G23240	ara|AT4G23250	ara|AT4G23260	ara|AT4G23290	ara|AT4G23300	ara|AT4G21400	ara|AT4G38830	ara|AT4G23210	bna|BnaA01g11250D	bna|BnaA02g20280D	bna|BnaA06g37330D	bna|BnaC01g41170D	bna|BnaC02g27790D	bna|BnaC07g36680D	bna|BnaC09g18180D	bna|BnaCnng01750D	bna|BnaA01g11990D	bna|BnaA01g12910D	bna|BnaA01g12920D	bna|BnaA01g12930D	bna|BnaA01g12940D	bna|BnaA01g12950D
group12	186	0	0	173	13	bna|BnaA06g20130D	bna|BnaC05g25160D	bna|BnaC08g04670D	bna|BnaC08g47480D	bna|BnaC08g47470D	bna|BnaCnng00870D	bna|BnaC09g02980D	bna|BnaCnng76460D	gma|Glyma.01G067400	gma|Glyma.01G087200	gma|Glyma.02G164000	gma|Glyma.09G079300	gma|Glyma.09G151000	gma|Glyma.05G086300	gma|Glyma.18G162000	gma|Glyma.20G060700	gma|Glyma.20G059800	gma|Glyma.06G274600	gma|Glyma.01G070600	gma|Glyma.09G086300	gma|Glyma.09G086400	gma|Glyma.06G226300	gma|Glyma.12G108800	gma|Glyma.06G226100	gma|Glyma.20G037300	gma|Glyma.05G072700	gma|Glyma.05G072800	gma|Glyma.06G226200	gma|Glyma.12G108700	gma|Glyma.05G073000	gma|Glyma.19G068200	gma|Glyma.08G277500	gma|Glyma.19G068100	gma|Glyma.11G160700	gma|Glyma.09G081200	gma|Glyma.19G100400	gma|Glyma.09G151100	gma|Glyma.13G028700	gma|Glyma.15G204900	gma|Glyma.15G218100	gma|Glyma.07G145200	gma|Glyma.20G057000	gma|Glyma.04G122800	gma|Glyma.09G091500
group13	174	0	174	0	0	sin|SIN_1002011	sin|SIN_1008371	sin|SIN_1026306	sin|SIN_1006355	sin|SIN_1004275	sin|SIN_1005216	sin|SIN_1002687	sin|SIN_1008368	sin|SIN_1005208	sin|SIN_1012337	sin|SIN_1025098	sin|SIN_1011967	sin|SIN_1002713	sin|SIN_1012290	sin|SIN_1025783	sin|SIN_1006509	sin|SIN_1020159	sin|SIN_1017793	sin|SIN_1006093	sin|SIN_1020249	sin|SIN_1005375	sin|SIN_1012740	sin|SIN_1019692	sin|SIN_1005114	sin|SIN_1017913	sin|SIN_1007202	sin|SIN_1022217	sin|SIN_1002690	sin|SIN_1024805	sin|SIN_1012281	sin|SIN_1012292	sin|SIN_1015978	sin|SIN_1017725	sin|SIN_1011868	sin|SIN_1019968	sin|SIN_1016131	sin|SIN_1007205	sin|SIN_1020162	sin|SIN_1003560	sin|SIN_1006498	sin|SIN_1004815	sin|SIN_1023937	sin|SIN_1002884	sin|SIN_1016106
group14	172	15	45	66	46	ara|AT1G01900	ara|AT1G04110	ara|AT3G14067	ara|AT3G14240	ara|AT5G51750	ara|AT5G67360	ara|AT2G04160	ara|AT2G05920	ara|AT4G34980	ara|AT1G54115	ara|AT3G14070	ara|AT5G45650	ara|AT5G59810	ara|AT5G45640	bna|BnaA01g29630D	bna|BnaA03g33300D	bna|BnaA03g53100D	bna|BnaA03g57660D	bna|BnaA04g17300D	bna|BnaA05g25190D	bna|BnaA05g25400D	bna|BnaA07g04390D	bna|BnaA09g07410D	bna|BnaA09g07420D	bna|BnaA09g07440D	bna|BnaA10g07760D	bna|BnaAnng14520D	bna|BnaAnng18730D	bna|BnaC01g37240D	bna|BnaC05g00240D	bna|BnaC05g39370D	bna|BnaC05g52030D	bna|BnaC07g04280D	bna|BnaC07g15930D	bna|BnaC07g45310D	bna|BnaC09g01070D	bna|BnaC09g28100D	bna|BnaCnng28690D	bna|BnaCnng41800D	bna|BnaCnng41810D	bna|BnaCnng55020D	bna|BnaA02g06800D	bna|BnaA02g06820D	bna|BnaA02g27220D
group15	168	27	28	47	66	ara|AT1G01980	ara|AT1G11770	ara|AT1G30740	ara|AT4G20830	ara|AT4G20840	ara|AT1G26380	ara|AT1G26390	ara|AT1G26400	ara|AT1G26410	ara|AT1G26420	ara|AT4G20800	ara|AT1G30710	ara|AT1G34575	ara|AT1G30720	ara|AT1G30730	ara|AT1G30760	ara|AT2G34790	ara|AT5G44380	ara|AT5G44390	ara|AT5G44400	ara|AT4G20820	ara|AT5G44410	ara|AT5G44440	ara|AT4G20860	ara|AT5G44360	bna|BnaA01g10710D	bna|BnaA01g10720D	bna|BnaA09g28890D	bna|BnaA09g28900D	bna|BnaC01g12240D	bna|BnaC01g12250D	bna|BnaC03g75540D	bna|BnaC03g75910D	bna|BnaC05g20360D	bna|BnaC05g20370D	bna|BnaA01g10740D	bna|BnaA09g17130D	bna|BnaC01g12260D	bna|BnaC07g17970D	bna|BnaC09g18420D	bna|BnaA01g10750D	bna|BnaA03g44600D	bna|BnaA03g44610D	bna|BnaA06g07350D
group16	163	43	1	24	95	ara|AT1G05700	ara|AT1G07550	ara|AT1G07560	ara|AT1G49100	ara|AT1G51790	ara|AT1G51800	ara|AT1G51805	ara|AT1G51810	ara|AT1G51820	ara|AT1G51850	ara|AT1G51860	ara|AT1G51870	ara|AT1G51880	ara|AT1G51890	ara|AT1G51910	ara|AT2G04300	ara|AT2G14440	ara|AT2G14510	ara|AT2G19190	ara|AT2G19210	ara|AT2G19230	ara|AT2G28960	ara|AT2G28970	ara|AT2G28990	ara|AT2G29000	ara|AT3G21340	ara|AT3G46330	ara|AT3G46340	ara|AT3G46350	ara|AT3G46370	ara|AT3G46400	ara|AT3G46420	ara|AT4G20450	ara|AT4G29180	ara|AT4G29450	ara|AT4G29990	ara|AT5G16900	ara|AT5G59650	ara|AT5G59670	ara|AT5G59680	ara|AT1G51830	ara|AT5G59660	bna|BnaA01g06980D	bna|BnaA01g07400D
group17	146	28	15	31	72	ara|AT1G26560	ara|AT5G54570	ara|AT1G47600	ara|AT1G51470	ara|AT1G51490	ara|AT1G52400	ara|AT1G66270	ara|AT1G66280	ara|AT1G75940	ara|AT2G44490	ara|AT3G03640	ara|AT3G09260	ara|AT3G21370	ara|AT5G28510	ara|AT2G25630	ara|AT2G44450	ara|AT3G60130	ara|AT5G42260	ara|AT5G44640	ara|AT2G44480	ara|AT2G44460	ara|AT2G44470	ara|AT3G60140	ara|AT5G24540	ara|AT5G24550	ara|AT3G60120	ara|AT3G18070	ara|AT3G18080	bna|BnaA01g25170D	bna|BnaA01g34060D	bna|BnaA02g17600D	bna|BnaA03g30810D	bna|BnaA05g14890D	bna|BnaA05g29140D	bna|BnaA05g29150D	bna|BnaA06g01540D	bna|BnaA06g09700D	bna|BnaC01g40610D	bna|BnaC01g43700D	bna|BnaC02g23330D	bna|BnaC05g11180D	bna|BnaC05g11190D	bna|BnaC05g43610D	bna|BnaC06g05340D
group18	146	21	11	54	60	ara|AT1G45616	ara|AT1G47890	ara|AT2G15080	ara|AT3G11010	ara|AT5G27060	ara|AT3G11080	ara|AT1G71390	ara|AT1G71400	ara|AT3G05360	ara|AT3G05370	ara|AT3G23110	ara|AT3G23120	ara|AT4G13920	ara|AT3G05650	ara|AT3G05660	ara|AT5G25910	ara|AT3G23010	ara|AT4G13810	ara|AT3G28890	ara|AT4G13820	ara|AT4G13880	bna|BnaA01g19180D	bna|BnaA01g19190D	bna|BnaA01g19200D	bna|BnaA04g06520D	bna|BnaA04g06580D	bna|BnaA09g35430D	bna|BnaC01g23050D	bna|BnaC01g23060D	bna|BnaC01g23090D	bna|BnaC04g29210D	bna|BnaC08g26810D	bna|BnaCnng24060D	bna|BnaA01g31030D	bna|BnaA01g31040D	bna|BnaA01g31050D	bna|BnaA01g31210D	bna|BnaA01g31220D	bna|BnaA01g31240D	bna|BnaA03g23420D	bna|BnaA03g38790D	bna|BnaA04g15190D	bna|BnaA10g20720D	bna|BnaC04g38140D
group19	143	17	26	50	50	ara|AT1G18140	ara|AT2G29130	ara|AT5G03260	ara|AT5G60020	ara|AT2G30210	ara|AT2G38080	ara|AT2G40370	ara|AT5G01190	ara|AT5G05390	ara|AT5G58910	ara|AT5G07130	ara|AT5G09360	ara|AT2G46570	ara|AT3G09220	ara|AT5G01040	ara|AT5G01050	ara|AT5G48100	bna|BnaA02g06580D	bna|BnaA03g09140D	bna|BnaA04g17380D	bna|BnaA04g21810D	bna|BnaA04g29320D	bna|BnaA05g05410D	bna|BnaA05g06610D	bna|BnaA08g22770D	bna|BnaA10g12900D	bna|BnaA10g25010D	bna|BnaA10g26680D	bna|BnaAnng01310D	bna|BnaAnng13970D	bna|BnaAnng18410D	bna|BnaC02g02320D	bna|BnaC02g03260D	bna|BnaC02g03710D	bna|BnaC03g11450D	bna|BnaC04g04810D	bna|BnaC04g07220D	bna|BnaC04g41010D	bna|BnaC04g45660D	bna|BnaC04g47080D	bna|BnaC04g54790D	bna|BnaC05g41900D	bna|BnaC08g17780D	bna|BnaC09g34170D
group20	142	16	19	39	68	ara|AT1G31740	ara|AT1G45130	ara|AT1G77410	ara|AT2G16730	ara|AT2G28470	ara|AT2G32810	ara|AT3G13750	ara|AT3G52840	ara|AT4G26140	ara|AT4G35010	ara|AT4G36360	ara|AT5G20710	ara|AT5G56870	ara|AT5G63810	ara|AT4G38590	ara|AT5G63800	bna|BnaA01g01330D	bna|BnaA01g02230D	bna|BnaA01g15330D	bna|BnaA01g27590D	bna|BnaA01g37210D	bna|BnaA02g08480D	bna|BnaA02g33920D	bna|BnaA03g22180D	bna|BnaA03g47840D	bna|BnaA03g53130D	bna|BnaA04g05180D	bna|BnaA04g19060D	bna|BnaA05g25660D	bna|BnaA06g03890D	bna|BnaA06g22930D	bna|BnaA06g37410D	bna|BnaA07g03490D	bna|BnaA07g13930D	bna|BnaA07g18300D	bna|BnaA07g38250D	bna|BnaA08g04330D	bna|BnaA10g14780D	bna|BnaA10g28210D	bna|BnaC01g02340D	bna|BnaC01g03500D	bna|BnaC01g18170D	bna|BnaC01g35090D	bna|BnaC01g37460D
group21	139	21	21	40	57	ara|AT1G02520	ara|AT1G02530	ara|AT1G10680	ara|AT1G27940	ara|AT1G28010	ara|AT2G36910	ara|AT2G47000	ara|AT3G28345	ara|AT3G28360	ara|AT3G28380	ara|AT3G28390	ara|AT3G28415	ara|AT3G28860	ara|AT3G62150	ara|AT4G01820	ara|AT4G01830	ara|AT4G18050	ara|AT4G25960	ara|AT5G46540	ara|AT2G39480	ara|AT3G55320	bna|BnaA01g15130D	bna|BnaA02g29270D	bna|BnaA03g16880D	bna|BnaA03g43560D	bna|BnaA03g47690D	bna|BnaA04g21150D	bna|BnaA05g00840D	bna|BnaA06g06550D	bna|BnaA06g31250D	bna|BnaA06g31530D	bna|BnaA06g31620D	bna|BnaA06g39710D	bna|BnaA07g03040D	bna|BnaA07g19210D	bna|BnaA07g38050D	bna|BnaA08g27160D	bna|BnaA09g02310D	bna|BnaA09g02390D	bna|BnaA09g16990D	bna|BnaA09g27580D	bna|BnaA09g27680D	bna|BnaA10g01190D	bna|BnaC01g17890D
group22	136	18	15	33	70	ara|AT1G03740	ara|AT1G53050	ara|AT5G44290	ara|AT1G09600	ara|AT1G54610	ara|AT1G57700	ara|AT1G71530	ara|AT1G18670	ara|AT1G74330	ara|AT5G39420	ara|AT1G33770	ara|AT4G10010	ara|AT5G50860	ara|AT3G05050	ara|AT3G01085	bna|BnaA01g12690D	bna|BnaC01g14410D	bna|BnaA01g33270D	bna|BnaA03g27650D	bna|BnaA05g34110D	bna|BnaA07g14690D	bna|BnaC03g32670D	bna|BnaC05g48590D	bna|BnaC06g12590D	bna|BnaCnng29100D	bna|BnaA02g15400D	bna|BnaA05g14720D	bna|BnaA05g20750D	bna|BnaA07g23470D	bna|BnaA07g29410D	bna|BnaA08g01320D	bna|BnaA08g26260D	bna|BnaA09g15060D	bna|BnaA09g22690D	bna|BnaA09g23530D	bna|BnaA09g48400D	bna|BnaAnng12030D	bna|BnaAnng34090D	bna|BnaAnng34220D	bna|BnaC01g27560D	bna|BnaC03g69370D	bna|BnaC06g07730D	bna|BnaC06g10110D	bna|BnaC06g32610D
group23	131	31	4	13	83	ara|AT1G70110	ara|AT1G70130	ara|AT2G37710	ara|AT2G43690	ara|AT2G43700	ara|AT3G53810	ara|AT3G59700	ara|AT3G59740	ara|AT3G59750	ara|AT4G02420	ara|AT4G29050	ara|AT3G45430	ara|AT3G45440	ara|AT4G02410	ara|AT5G60280	ara|AT3G59730	ara|AT3G08870	ara|AT5G01540	ara|AT5G01550	ara|AT5G01560	ara|AT3G45330	ara|AT3G45410	ara|AT3G45420	ara|AT5G59260	ara|AT5G60270	ara|AT5G60300	ara|AT5G60310	ara|AT5G60320	ara|AT3G55550	ara|AT5G59270	bna|BnaA01g07850D	bna|BnaC01g09450D	bna|BnaA01g32250D	bna|BnaA03g00300D	bna|BnaA03g00310D	bna|BnaA03g10660D	bna|BnaAnng00150D	bna|BnaC01g39300D	bna|BnaC03g00190D	bna|BnaC03g00210D	bna|BnaC03g13350D	bna|BnaCnng03990D	bna|BnaA02g06440D	bna|BnaA02g06450D
group24	130	17	15	45	53	ara|AT1G30570	ara|AT2G21480	ara|AT3G46290	ara|AT3G51550	ara|AT4G39110	ara|AT5G24010	ara|AT5G54380	ara|AT5G59700	ara|AT5G61350	ara|AT2G23200	ara|AT2G39360	ara|AT3G04690	ara|AT5G28680	ara|AT5G39000	ara|AT5G38990	ara|AT5G39020	ara|AT5G39030	bna|BnaA01g05340D	bna|BnaA01g19380D	bna|BnaA01g19810D	bna|BnaA03g11880D	bna|BnaA03g18570D	bna|BnaA03g41360D	bna|BnaA04g12220D	bna|BnaA06g18060D	bna|BnaA06g26540D	bna|BnaA06g40790D	bna|BnaA08g16720D	bna|BnaA09g25950D	bna|BnaA10g28720D	bna|BnaC01g00200D	bna|BnaC01g23340D	bna|BnaC01g24480D	bna|BnaC03g14610D	bna|BnaC03g55910D	bna|BnaC03g60370D	bna|BnaC04g33450D	bna|BnaC05g23600D	bna|BnaC07g30420D	bna|BnaC07g32280D	bna|BnaC07g47390D	bna|BnaC08g22890D	bna|BnaC09g05240D	bna|BnaC09g35060D
group25	125	17	21	38	49	ara|AT1G02730	ara|AT1G32180	ara|AT2G21770	ara|AT2G25540	ara|AT2G33100	ara|AT3G03050	ara|AT4G18780	ara|AT4G32410	ara|AT4G38190	ara|AT4G39350	ara|AT5G05170	ara|AT5G09870	ara|AT5G16910	ara|AT5G17420	ara|AT5G64740	ara|AT5G44030	bna|BnaA01g04600D	bna|BnaA01g05450D	bna|BnaA02g03310D	bna|BnaA02g03580D	bna|BnaA02g34360D	bna|BnaA03g06610D	bna|BnaA03g52020D	bna|BnaA03g55200D	bna|BnaA03g55860D	bna|BnaA03g58390D	bna|BnaA04g19160D	bna|BnaA05g16350D	bna|BnaA05g28060D	bna|BnaA05g32300D	bna|BnaA06g23700D	bna|BnaA06g36370D	bna|BnaA09g06990D	bna|BnaA10g01360D	bna|BnaA10g17590D	bna|BnaAnng01240D	bna|BnaAnng17960D	bna|BnaC01g00330D	bna|BnaC01g06090D	bna|BnaC02g02440D	bna|BnaC02g06930D	bna|BnaC02g43280D	bna|BnaC03g02050D	bna|BnaC03g03990D
group26	122	15	16	42	49	ara|AT1G04120	ara|AT1G30400	ara|AT1G30410	ara|AT1G30420	ara|AT2G07680	ara|AT2G34660	ara|AT2G47800	ara|AT3G13080	ara|AT3G13090	ara|AT3G13100	ara|AT3G21250	ara|AT3G59140	ara|AT3G60160	ara|AT3G60970	ara|AT3G62700	bna|BnaA01g25250D	bna|BnaA01g30040D	bna|BnaA01g30060D	bna|BnaA01g30260D	bna|BnaA03g32690D	bna|BnaA05g09140D	bna|BnaA05g17490D	bna|BnaA05g19750D	bna|BnaA05g26160D	bna|BnaA06g03880D	bna|BnaA08g17370D	bna|BnaA09g10230D	bna|BnaA09g26120D	bna|BnaA09g26130D	bna|BnaA09g37590D	bna|BnaA09g40060D	bna|BnaA10g02400D	bna|BnaAnng19200D	bna|BnaC01g32140D	bna|BnaC01g37970D	bna|BnaC01g38010D	bna|BnaC03g59700D	bna|BnaC04g10520D	bna|BnaC05g02300D	bna|BnaC05g23280D	bna|BnaC05g23300D	bna|BnaC05g25600D	bna|BnaC05g30890D	bna|BnaC05g30930D
group27	120	18	18	27	57	ara|AT1G21850	ara|AT1G21860	ara|AT1G41830	ara|AT1G55560	ara|AT1G55570	ara|AT1G76160	ara|AT2G23630	ara|AT3G13390	ara|AT3G13400	ara|AT4G22010	ara|AT4G28090	ara|AT4G37160	ara|AT4G38420	ara|AT5G66920	ara|AT4G12420	ara|AT4G25240	ara|AT5G48450	ara|AT5G51480	bna|BnaA01g00910D	bna|BnaA01g11870D	bna|BnaA01g29840D	bna|BnaA03g32800D	bna|BnaA03g32810D	bna|BnaA03g53690D	bna|BnaA04g13800D	bna|BnaA05g25890D	bna|BnaA05g25900D	bna|BnaA06g40970D	bna|BnaA07g12260D	bna|BnaA07g32400D	bna|BnaA08g04510D	bna|BnaA08g29220D	bna|BnaA09g07690D	bna|BnaAnng28440D	bna|BnaC01g01920D	bna|BnaC01g13470D	bna|BnaC01g37680D	bna|BnaC02g16540D	bna|BnaC03g37900D	bna|BnaC03g37910D	bna|BnaC03g70650D	bna|BnaC05g15770D	bna|BnaC05g39970D	bna|BnaC05g39980D
group28	120	1	0	0	119	bna|BnaA01g26970D	bna|BnaAnng12810D	bna|BnaAnng09140D	bna|BnaC04g27660D	bna|BnaA06g38860D	bna|BnaA03g25030D	bna|BnaA10g09950D	bna|BnaC09g32410D	bna|BnaCnng02150D	bna|BnaC01g12990D	bna|BnaC02g03150D	bna|BnaC06g16810D	bna|BnaC07g13960D	bna|BnaAnng33190D	bna|BnaC02g37980D	bna|BnaA02g03660D	bna|BnaC04g39180D	bna|BnaA01g35750D	bna|BnaC06g32480D	bna|BnaC02g46120D	bna|BnaC03g40550D	bna|BnaC02g17870D	bna|BnaC03g38510D	bna|BnaCnng31330D	bna|BnaC09g16190D	bna|BnaCnng65800D	bna|BnaC02g33960D	bna|BnaA04g05630D	bna|BnaAnng36880D	bna|BnaCnng11660D	bna|BnaC02g48160D	bna|BnaC08g06610D	bna|BnaA09g25120D	bna|BnaAnng18300D	bna|BnaA02g01480D	bna|BnaAnng32960D	bna|BnaC04g21850D	bna|BnaC06g00960D	bna|BnaC09g26550D	bna|BnaCnng59560D	bna|BnaA03g54750D	bna|BnaC07g28300D	bna|BnaA03g53590D	bna|BnaC03g66390D
group29	117	18	13	28	58	ara|AT1G04160	ara|AT1G04600	ara|AT1G08730	ara|AT1G17580	ara|AT1G50360	ara|AT1G54560	ara|AT2G20290	ara|AT2G31900	ara|AT2G33240	ara|AT3G19960	ara|AT3G58160	ara|AT4G28710	ara|AT4G33200	ara|AT5G20490	ara|AT5G43900	ara|AT5G54280	ara|AT4G27370	bna|BnaA01g03640D	bna|BnaA01g08200D	bna|BnaA02g04890D	bna|BnaA03g14780D	bna|BnaA03g15350D	bna|BnaA03g35510D	bna|BnaA03g52400D	bna|BnaA03g56130D	bna|BnaA04g02130D	bna|BnaA05g10340D	bna|BnaA05g15910D	bna|BnaA06g02860D	bna|BnaA06g05060D	bna|BnaA06g36470D	bna|BnaA07g00170D	bna|BnaA07g17640D	bna|BnaA08g26800D	bna|BnaA08g27960D	bna|BnaA09g10180D	bna|BnaA09g15850D	bna|BnaA09g16710D	bna|BnaA09g44950D	bna|BnaA09g50650D	bna|BnaC01g04980D	bna|BnaC01g40760D	bna|BnaC03g10110D	bna|BnaC03g17820D
group30	116	13	34	23	46	ara|AT1G11260	ara|AT1G50310	ara|AT3G19930	ara|AT3G19940	ara|AT4G02050	ara|AT4G21480	ara|AT5G23270	ara|AT5G26340	ara|AT1G77210	ara|AT3G05960	ara|AT5G26250	bna|BnaA01g11330D	bna|BnaA05g15920D	bna|BnaA06g02890D	bna|BnaA06g06960D	bna|BnaA09g47680D	bna|BnaC01g12770D	bna|BnaC01g32910D	bna|BnaC01g32930D	bna|BnaC02g42230D	bna|BnaC05g08610D	bna|BnaC06g03490D	bna|BnaC08g42140D	bna|BnaCnng25770D	bna|BnaA01g36640D	bna|BnaA03g35490D	bna|BnaA05g19250D	bna|BnaC01g28090D	bna|BnaC01g32940D	bna|BnaC03g41260D	bna|BnaC05g32770D	bna|BnaA01g36650D	bna|BnaAnng21480D	bna|BnaC01g32920D	bna|BnaA03g26380D	bna|BnaA06g39540D	bna|BnaA07g33390D	bna|BnaA09g00530D	bna|BnaA09g04260D	bna|BnaA09g08760D	bna|BnaC03g31170D	bna|BnaC06g37940D	bna|BnaC07g28860D	bna|BnaC09g03670D
group31	115	15	18	36	46	ara|AT1G15210	ara|AT1G15520	ara|AT1G59870	ara|AT1G66950	ara|AT2G26910	ara|AT2G29940	ara|AT2G36380	ara|AT2G37280	ara|AT3G16340	ara|AT3G30842	ara|AT3G53480	ara|AT4G15215	ara|AT4G15230	ara|AT4G15233	ara|AT4G15236	bna|BnaA01g28090D	bna|BnaA03g16690D	bna|BnaA03g21920D	bna|BnaA03g58030D	bna|BnaA04g15520D	bna|BnaA04g17140D	bna|BnaA04g21310D	bna|BnaA04g29240D	bna|BnaA05g07190D	bna|BnaA05g07200D	bna|BnaA05g13410D	bna|BnaA05g23360D	bna|BnaA06g09870D	bna|BnaA06g09880D	bna|BnaA06g10230D	bna|BnaA06g39700D	bna|BnaA07g19610D	bna|BnaA07g37720D	bna|BnaA08g31540D	bna|BnaAnng07380D	bna|BnaC03g20090D	bna|BnaC03g26220D	bna|BnaC04g07990D	bna|BnaC04g08000D	bna|BnaC04g38520D	bna|BnaC04g40750D	bna|BnaC05g11490D	bna|BnaC05g11500D	bna|BnaC05g11890D
group32	114	12	10	23	69	ara|AT1G07650	ara|AT1G29720	ara|AT1G29730	ara|AT1G29740	ara|AT1G29750	ara|AT1G53420	ara|AT1G53430	ara|AT1G53440	ara|AT1G56120	ara|AT1G56130	ara|AT1G56140	ara|AT1G56145	bna|BnaA01g29140D	bna|BnaA02g13610D	bna|BnaA02g14800D	bna|BnaA02g36740D	bna|BnaA03g33550D	bna|BnaA03g33560D	bna|BnaA03g33570D	bna|BnaA05g14440D	bna|BnaA05g18210D	bna|BnaA05g24690D	bna|BnaA05g24730D	bna|BnaA05g24740D	bna|BnaA06g04160D	bna|BnaA06g32280D	bna|BnaA06g36790D	bna|BnaA07g07670D	bna|BnaA07g07690D	bna|BnaA07g07710D	bna|BnaA07g07760D	bna|BnaA07g17760D	bna|BnaA08g00070D	bna|BnaA08g17760D	bna|BnaA08g17790D	bna|BnaA09g26670D	bna|BnaA09g26680D	bna|BnaA09g26700D	bna|BnaC01g36570D	bna|BnaC02g19770D	bna|BnaC03g38730D	bna|BnaC03g38740D	bna|BnaC03g38750D	bna|BnaC03g59300D
group33	111	3	0	0	108	ara|AT4G04775	ara|AT5G15690	bna|BnaA01g13380D	bna|BnaC04g45250D	bna|BnaC04g13310D	bna|BnaC06g32930D	bna|BnaC07g15590D	bna|BnaCnng53990D	bna|BnaC04g25250D	bna|BnaA10g10570D	bna|BnaC05g50400D	bna|BnaC03g54320D	bna|BnaAnng21060D	bna|BnaA03g59910D	bna|BnaA04g07560D	bna|BnaC06g22340D	bna|BnaC01g25670D	bna|BnaAnng04530D	bna|BnaC02g27170D	bna|BnaA07g04650D	bna|BnaC06g15630D	bna|BnaCnng50830D	bna|BnaC01g22130D	bna|BnaC01g32280D	bna|BnaC04g55650D	bna|BnaCnng23720D	bna|BnaA02g29870D	bna|BnaC08g02530D	bna|BnaA01g16880D	bna|BnaC09g08350D	bna|BnaC05g50390D	bna|BnaC04g21500D	bna|BnaC03g76240D	bna|BnaCnng47580D	bna|BnaC03g38650D	bna|BnaCnng30650D	bna|BnaA05g16790D	bna|BnaC04g25240D	bna|BnaA01g19050D	bna|BnaC09g28010D	bna|BnaC05g12140D	bna|BnaC05g50210D	bna|BnaC04g08130D	bna|BnaC04g27270D
group34	110	0	104	6	0	gma|Glyma.08G259000	gma|Glyma.12G011700	gma|Glyma.14G199400	gma|Glyma.18G283200	gma|Glyma.18G287000	gma|Glyma.18G287100	sin|SIN_1000330	sin|SIN_1026323	sin|SIN_1000331	sin|SIN_1000332	sin|SIN_1001696	sin|SIN_1001697	sin|SIN_1001702	sin|SIN_1020283	sin|SIN_1026322	sin|SIN_1026324	sin|SIN_1026325	sin|SIN_1026346	sin|SIN_1005608	sin|SIN_1020440	sin|SIN_1020439	sin|SIN_1020285	sin|SIN_1015093	sin|SIN_1006113	sin|SIN_1020235	sin|SIN_1020239	sin|SIN_1022644	sin|SIN_1010221	sin|SIN_1007065	sin|SIN_1021279	sin|SIN_1007066	sin|SIN_1007070	sin|SIN_1007069	sin|SIN_1010220	sin|SIN_1024249	sin|SIN_1022658	sin|SIN_1023124	sin|SIN_1022657	sin|SIN_1022656	sin|SIN_1010425	sin|SIN_1022654	sin|SIN_1022645	sin|SIN_1022653	sin|SIN_1017314
group35	109	17	7	16	69	ara|AT1G23160	ara|AT1G28130	ara|AT1G48660	ara|AT1G48670	ara|AT1G59500	ara|AT2G14960	ara|AT2G23170	ara|AT2G47750	ara|AT4G27260	ara|AT4G37390	ara|AT5G13320	ara|AT5G13350	ara|AT5G13360	ara|AT5G13370	ara|AT5G13380	ara|AT5G51470	ara|AT5G54510	bna|BnaA01g00580D	bna|BnaA01g16300D	bna|BnaA02g01560D	bna|BnaA03g04280D	bna|BnaA03g04300D	bna|BnaA03g11840D	bna|BnaA03g48550D	bna|BnaA03g52600D	bna|BnaA03g52610D	bna|BnaA05g00250D	bna|BnaA06g03580D	bna|BnaA06g06390D	bna|BnaA06g06400D	bna|BnaA07g08630D	bna|BnaA08g05580D	bna|BnaA08g20620D	bna|BnaA09g27530D	bna|BnaA09g42140D	bna|BnaA09g52740D	bna|BnaA10g19940D	bna|BnaA10g19970D	bna|BnaAnng25610D	bna|BnaAnng25660D	bna|BnaC01g01570D	bna|BnaC01g19430D	bna|BnaC02g04650D	bna|BnaC02g04670D
group36	108	19	13	20	56	ara|AT1G16110	ara|AT1G16120	ara|AT1G16130	ara|AT1G16150	ara|AT1G16160	ara|AT1G69730	ara|AT1G79670	ara|AT1G79680	ara|AT4G31100	ara|AT1G17910	ara|AT1G19390	ara|AT4G31110	ara|AT1G16260	ara|AT1G21210	ara|AT1G21230	ara|AT1G21240	ara|AT1G21250	ara|AT1G21270	ara|AT3G25490	bna|BnaA01g06050D	bna|BnaA08g22050D	bna|BnaC01g07320D	bna|BnaC07g43130D	bna|BnaA01g06060D	bna|BnaA01g06080D	bna|BnaA06g13530D	bna|BnaA07g20220D	bna|BnaA08g28120D	bna|BnaA09g44200D	bna|BnaA09g56440D	bna|BnaA09g56450D	bna|BnaC01g07330D	bna|BnaC06g19670D	bna|BnaC06g19690D	bna|BnaC06g40020D	bna|BnaC08g01030D	bna|BnaC08g38520D	bna|BnaC08g38530D	bna|BnaA06g15000D	bna|BnaA06g15050D	bna|BnaA07g11020D	bna|BnaA08g21390D	bna|BnaA08g21400D	bna|BnaA08g21410D
group37	108	15	15	33	45	ara|AT1G31120	ara|AT1G60160	ara|AT1G70300	ara|AT2G30070	ara|AT2G35060	ara|AT2G40540	ara|AT3G02050	ara|AT4G13420	ara|AT4G19960	ara|AT4G23640	ara|AT5G14880	ara|AT4G33530	ara|AT5G09400	bna|BnaA01g03380D	bna|BnaA01g22220D	bna|BnaA03g02700D	bna|BnaA08g08020D	bna|BnaC01g04660D	bna|BnaC01g43090D	bna|BnaC03g03790D	bna|BnaC08g09300D	bna|BnaA01g10310D	bna|BnaA01g13320D	bna|BnaA02g02340D	bna|BnaA02g14820D	bna|BnaA03g13690D	bna|BnaA03g44320D	bna|BnaA03g44330D	bna|BnaA04g23330D	bna|BnaA05g08850D	bna|BnaA05g12300D	bna|BnaA07g38760D	bna|BnaA08g30510D	bna|BnaC01g41320D	bna|BnaC02g05800D	bna|BnaC02g19780D	bna|BnaC03g16580D	bna|BnaC03g76940D	bna|BnaC04g01430D	bna|BnaC04g10260D	bna|BnaC04g14750D	bna|BnaC04g47240D	bna|BnaC06g31400D	bna|BnaC07g36080D
group38	108	0	0	107	1	bna|BnaCnng28390D	gma|Glyma.01G041900	gma|Glyma.02G178600	gma|Glyma.09G106000	gma|Glyma.10G073200	gma|Glyma.13G025000	gma|Glyma.13G028600	gma|Glyma.15G235800	gma|Glyma.19G107800	gma|Glyma.06G267900	gma|Glyma.16G116900	gma|Glyma.14G127900	gma|Glyma.06G244400	gma|Glyma.09G082600	gma|Glyma.18G142200	gma|Glyma.07G214000	gma|Glyma.03G121900	gma|Glyma.01G086300	gma|Glyma.04G181700	gma|Glyma.19G090100	gma|Glyma.11G178600	gma|Glyma.20G053800	gma|Glyma.03G083300	gma|Glyma.07G223800	gma|Glyma.14G121100	gma|Glyma.09G080300	gma|Glyma.13G075500	gma|Glyma.13G150500	gma|Glyma.10G131400	gma|Glyma.10G114900	gma|Glyma.15G180600	gma|Glyma.05G093500	gma|Glyma.15G224700	gma|Glyma.02G161500	gma|Glyma.20G065700	gma|Glyma.15G216900	gma|Glyma.03G112200	gma|Glyma.08G253400	gma|Glyma.03G056600	gma|Glyma.04G116400	gma|Glyma.18G118900	gma|Glyma.02G182000	gma|Glyma.10G115600	gma|Glyma.15G208400
group39	108	0	0	108	0	gma|Glyma.01G077500	gma|Glyma.03G188200	gma|Glyma.17G191100	gma|Glyma.05G111100	gma|Glyma.04G131000	gma|Glyma.05G115300	gma|Glyma.10G082200	gma|Glyma.02G200800	gma|Glyma.10G107600	gma|Glyma.20G073600	gma|Glyma.07G166200	gma|Glyma.04G117700	gma|Glyma.08G276500	gma|Glyma.14G119300	gma|Glyma.10G164900	gma|Glyma.06G222300	gma|Glyma.11G172100	gma|Glyma.12G147100	gma|Glyma.08G280200	gma|Glyma.04G130700	gma|Glyma.15G212900	gma|Glyma.10G105000	gma|Glyma.20G054700	gma|Glyma.18G124400	gma|Glyma.10G102600	gma|Glyma.04G183000	gma|Glyma.18G199900	gma|Glyma.20G048600	gma|Glyma.08G236600	gma|Glyma.17G001200	gma|Glyma.16G118500	gma|Glyma.18G091400	gma|Glyma.19G072500	gma|Glyma.09G084400	gma|Glyma.19G116800	gma|Glyma.17G204100	gma|Glyma.19G037300	gma|Glyma.20G076800	gma|Glyma.03G060600	gma|Glyma.02G191700	gma|Glyma.06G161500	gma|Glyma.10G213700	gma|Glyma.10G128500	gma|Glyma.07G170400
group40	106	17	23	47	19	ara|AT1G12300	ara|AT1G12620	ara|AT1G12700	ara|AT1G12775	ara|AT1G62590	ara|AT1G62670	ara|AT1G62910	ara|AT1G62914	ara|AT1G62930	ara|AT1G63080	ara|AT1G63130	ara|AT1G63150	ara|AT1G63330	ara|AT1G63400	ara|AT1G64100	ara|AT3G22470	ara|AT1G63070	bna|BnaC08g39680D	bna|BnaA08g31580D	bna|BnaA09g46840D	bna|BnaA09g47120D	bna|BnaA10g07840D	bna|BnaC08g15660D	bna|BnaC08g15670D	bna|BnaC08g40130D	bna|BnaC08g40970D	bna|BnaC09g37630D	bna|BnaCnng20350D	bna|BnaA09g11120D	bna|BnaC09g11440D	bna|BnaA09g11170D	bna|BnaC09g11470D	bna|BnaA09g45590D	bna|BnaA09g46030D	bna|BnaA09g46700D	bna|BnaC08g41200D	gma|Glyma.01G058700	gma|Glyma.01G059000	gma|Glyma.01G059900	gma|Glyma.02G086700	gma|Glyma.05G151600	gma|Glyma.07G173300	gma|Glyma.08G108400	gma|Glyma.09G156000
group41	103	16	5	24	58	ara|AT1G66910	ara|AT1G66920	ara|AT1G66930	ara|AT1G67000	ara|AT5G38260	ara|AT1G66970	ara|AT1G66980	ara|AT3G20520	ara|AT4G26690	ara|AT5G55480	ara|AT5G58050	ara|AT5G58170	ara|AT4G18250	ara|AT5G38280	ara|AT5G38240	ara|AT5G38250	bna|BnaA01g09050D	bna|BnaA03g43720D	bna|BnaA10g18640D	bna|BnaC01g10640D	bna|BnaC01g10660D	bna|BnaC03g57480D	bna|BnaC09g42270D	bna|BnaA01g15810D	bna|BnaA02g07820D	bna|BnaA02g07920D	bna|BnaA02g12670D	bna|BnaA02g12730D	bna|BnaA03g09930D	bna|BnaA03g11400D	bna|BnaA03g48210D	bna|BnaA03g48410D	bna|BnaA05g20420D	bna|BnaA10g09570D	bna|BnaAnng41260D	bna|BnaC01g18900D	bna|BnaC02g10890D	bna|BnaC02g11010D	bna|BnaC02g45340D	bna|BnaC03g14220D	bna|BnaC03g21170D	bna|BnaC03g41620D	bna|BnaC05g32380D	bna|BnaC07g40400D
group42	103	1	0	102	0	gma|Glyma.04G006600	gma|Glyma.06G006500	gma|Glyma.12G034100	gma|Glyma.12G124200	gma|Glyma.12G125000	gma|Glyma.09G219100	gma|Glyma.09G220900	gma|Glyma.12G035100	gma|Glyma.06G278800	gma|Glyma.06G282500	gma|Glyma.09G220600	gma|Glyma.08G155400	gma|Glyma.12G035300	gma|Glyma.12G035400	gma|Glyma.12G126500	gma|Glyma.12G124400	gma|Glyma.12G124900	gma|Glyma.06G006400	gma|Glyma.06G280500	gma|Glyma.12G124100	gma|Glyma.12G125800	gma|Glyma.09G219600	gma|Glyma.12G034500	gma|Glyma.09G221500	gma|Glyma.06G281200	gma|Glyma.06G281900	gma|Glyma.06G282100	gma|Glyma.09G219500	gma|Glyma.12G034300	gma|Glyma.12G034600	gma|Glyma.12G126700	gma|Glyma.06G280600	gma|Glyma.06G281700	gma|Glyma.09G221400	gma|Glyma.06G278600	gma|Glyma.06G281600	gma|Glyma.08G155500	gma|Glyma.12G125300	gma|Glyma.08G155800	gma|Glyma.09G219800	gma|Glyma.12G034900	gma|Glyma.12G035000	gma|Glyma.08G155600	gma|Glyma.09G221200
group43	102	12	11	31	48	ara|AT1G05230	ara|AT1G17920	ara|AT1G73360	ara|AT2G32370	ara|AT3G61150	ara|AT4G00730	ara|AT4G04890	ara|AT4G21750	ara|AT5G52170	ara|AT5G46880	ara|AT4G17710	bna|BnaA01g11580D	bna|BnaA03g25590D	bna|BnaA03g27000D	bna|BnaA03g44880D	bna|BnaA04g18690D	bna|BnaA05g05080D	bna|BnaA05g10820D	bna|BnaA06g12120D	bna|BnaA07g18950D	bna|BnaA07g22690D	bna|BnaA07g30820D	bna|BnaA08g10010D	bna|BnaA08g22870D	bna|BnaA09g20170D	bna|BnaA09g50360D	bna|BnaA09g51780D	bna|BnaA10g03260D	bna|BnaC03g30030D	bna|BnaC03g31960D	bna|BnaC03g64570D	bna|BnaC04g04470D	bna|BnaC04g12430D	bna|BnaC04g42840D	bna|BnaC05g03270D	bna|BnaC06g23610D	bna|BnaC06g34320D	bna|BnaC07g36880D	bna|BnaC08g17610D	bna|BnaC08g44100D	bna|BnaC09g22500D	bna|BnaCnng02160D	bna|BnaCnng13490D	bna|BnaCnng51630D
group44	96	21	0	7	68	ara|AT1G13080	ara|AT1G13090	ara|AT1G13100	ara|AT1G13110	ara|AT3G26150	ara|AT3G26160	ara|AT3G26170	ara|AT3G26180	ara|AT3G26190	ara|AT3G26200	ara|AT3G26210	ara|AT3G26220	ara|AT3G26280	ara|AT3G26830	ara|AT3G26270	ara|AT3G53280	ara|AT3G44250	ara|AT3G53290	ara|AT3G53300	ara|AT5G35715	ara|AT3G26230	bna|BnaA01g34770D	bna|BnaC01g06930D	bna|BnaC08g40680D	bna|BnaA09g46660D	bna|BnaC07g43300D	bna|BnaA02g27830D	bna|BnaA06g33070D	bna|BnaC02g35940D	bna|BnaA02g27860D	bna|BnaA02g27870D	bna|BnaA04g13110D	bna|BnaA04g13120D	bna|BnaA06g07620D	bna|BnaA06g07630D	bna|BnaA06g25210D	bna|BnaA06g33020D	bna|BnaA06g33030D	bna|BnaA06g33040D	bna|BnaA08g24410D	bna|BnaA08g24430D	bna|BnaA09g13090D	bna|BnaA09g33590D	bna|BnaA09g33600D
group45	95	13	16	29	37	ara|AT1G09080	ara|AT1G16030	ara|AT1G56410	ara|AT3G09440	ara|AT3G12580	ara|AT5G02490	ara|AT5G02500	ara|AT5G28540	ara|AT5G42020	ara|AT4G24280	ara|AT4G37910	ara|AT5G09590	ara|AT5G49910	bna|BnaA01g00190D	bna|BnaA01g13780D	bna|BnaA02g00030D	bna|BnaA03g46660D	bna|BnaA03g55950D	bna|BnaA08g14780D	bna|BnaA08g15870D	bna|BnaC01g01110D	bna|BnaC01g16200D	bna|BnaC01g16210D	bna|BnaC02g00800D	bna|BnaC03g03860D	bna|BnaC03g61170D	bna|BnaC06g13860D	bna|BnaC07g38890D	bna|BnaC08g11440D	bna|BnaC01g16230D	bna|BnaA01g30490D	bna|BnaA03g14210D	bna|BnaA03g17100D	bna|BnaA03g32320D	bna|BnaA06g10730D	bna|BnaA07g05610D	bna|BnaA07g15650D	bna|BnaA08g23680D	bna|BnaA09g48560D	bna|BnaA10g27060D	bna|BnaC01g27600D	bna|BnaC01g38510D	bna|BnaC03g17190D	bna|BnaC03g20620D
group46	95	0	3	91	1	gma|Glyma.05G081200	gma|Glyma.13G018700	gma|Glyma.13G023600	gma|Glyma.13G023700	gma|Glyma.13G023800	gma|Glyma.13G014500	gma|Glyma.13G015000	gma|Glyma.13G015500	gma|Glyma.13G012400	gma|Glyma.13G018800	gma|Glyma.13G022500	gma|Glyma.13G022000	gma|Glyma.13G021700	gma|Glyma.13G016000	gma|Glyma.13G022300	gma|Glyma.13G012800	gma|Glyma.13G013000	gma|Glyma.13G022600	gma|Glyma.13G020100	gma|Glyma.13G016400	gma|Glyma.13G015200	gma|Glyma.13G020600	gma|Glyma.13G014400	gma|Glyma.13G017000	gma|Glyma.13G020400	gma|Glyma.13G021300	gma|Glyma.13G021400	gma|Glyma.13G013200	gma|Glyma.13G013300	gma|Glyma.13G013400	gma|Glyma.13G014800	gma|Glyma.13G014900	gma|Glyma.13G015100	gma|Glyma.13G015900	gma|Glyma.13G016200	gma|Glyma.13G016500	gma|Glyma.13G016600	gma|Glyma.13G016800	gma|Glyma.13G017500	gma|Glyma.13G017600	gma|Glyma.13G017800	gma|Glyma.13G017900	gma|Glyma.13G018300	gma|Glyma.13G018400
group47	94	15	15	21	43	ara|AT1G01120	ara|AT1G04220	ara|AT1G19440	ara|AT1G25450	ara|AT1G68530	ara|AT2G15090	ara|AT2G16280	ara|AT2G26250	ara|AT2G26640	ara|AT2G46720	ara|AT3G10280	ara|AT4G34510	ara|AT5G43760	ara|AT4G34250	ara|AT4G34520	bna|BnaA01g02870D	bna|BnaA03g39010D	bna|BnaA03g51030D	bna|BnaA06g13570D	bna|BnaA06g13650D	bna|BnaA07g03590D	bna|BnaA08g11130D	bna|BnaA08g11140D	bna|BnaA09g44160D	bna|BnaC01g04130D	bna|BnaC03g46140D	bna|BnaC03g65980D	bna|BnaC03g66040D	bna|BnaC07g04810D	bna|BnaC07g05570D	bna|BnaC07g44970D	bna|BnaC08g36720D	bna|BnaA02g22340D	bna|BnaA04g15380D	bna|BnaA06g36580D	bna|BnaA07g24600D	bna|BnaA09g28510D	bna|BnaA09g40640D	bna|BnaA10g00700D	bna|BnaA10g02480D	bna|BnaA10g25350D	bna|BnaC02g30500D	bna|BnaC04g38330D	bna|BnaC05g02350D
group48	94	0	0	0	94	bna|BnaA01g28460D	bna|BnaC09g25450D	bna|BnaC07g05500D	bna|BnaA04g08610D	bna|BnaCnng16440D	bna|BnaC07g20050D	bna|BnaC06g12800D	bna|BnaA04g16960D	bna|BnaA02g23080D	bna|BnaC07g09250D	bna|BnaAnng04620D	bna|BnaC09g41160D	bna|BnaCnng35530D	bna|BnaCnng12390D	bna|BnaC08g09130D	bna|BnaC07g44860D	bna|BnaC09g26050D	bna|BnaC01g30720D	bna|BnaC03g57880D	bna|BnaCnng48660D	bna|BnaA10g08680D	bna|BnaC05g26120D	bna|BnaC05g27310D	bna|BnaC06g07370D	bna|BnaC03g26500D	bna|BnaC07g29490D	bna|BnaC02g35430D	bna|BnaC08g03460D	bna|BnaA10g05510D	bna|BnaC07g22970D	bna|BnaC05g27800D	bna|BnaC07g20060D	bna|BnaA09g43290D	bna|BnaC05g27320D	bna|BnaA05g20320D	bna|BnaA05g20060D	bna|BnaC07g14200D	bna|BnaA07g02230D	bna|BnaC02g17840D	bna|BnaC09g35020D	bna|BnaAnng07840D	bna|BnaC06g07380D	bna|BnaC09g17720D	bna|BnaA10g08690D
group49	92	0	2	0	90	bna|BnaC01g19400D	bna|BnaC01g33230D	bna|BnaC09g01860D	bna|BnaCnng47640D	bna|BnaA09g28300D	bna|BnaC09g22230D	bna|BnaC08g25480D	bna|BnaC03g42530D	bna|BnaC02g34350D	bna|BnaA04g01760D	bna|BnaC05g39820D	bna|BnaA04g21200D	bna|BnaC08g28510D	bna|BnaC02g09200D	bna|BnaA09g14860D	bna|BnaA06g20960D	bna|BnaC09g01850D	bna|BnaC04g40910D	bna|BnaC08g08980D	bna|BnaC04g37610D	bna|BnaC02g46040D	bna|BnaA05g16670D	bna|BnaCnng04520D	bna|BnaAnng14890D	bna|BnaC05g15940D	bna|BnaC05g39830D	bna|BnaC05g05610D	bna|BnaA04g27660D	bna|BnaC01g41960D	bna|BnaCnng69440D	bna|BnaC05g17290D	bna|BnaA08g10280D	bna|BnaCnng45630D	bna|BnaA05g17340D	bna|BnaC04g53520D	bna|BnaCnng10750D	bna|BnaC04g04820D	bna|BnaA09g54480D	bna|BnaC01g24290D	bna|BnaC01g10700D	bna|BnaC04g18500D	bna|BnaC09g08760D	bna|BnaC05g34840D	bna|BnaC08g02060D
group50	91	0	0	0	91	bna|BnaA02g22090D	bna|BnaC08g03370D	bna|BnaA08g03080D	bna|BnaC07g13350D	bna|BnaCnng58220D	bna|BnaA09g27170D	bna|BnaC07g47770D	bna|BnaC07g06320D	bna|BnaCnng62880D	bna|BnaC01g25460D	bna|BnaC01g22390D	bna|BnaC09g27060D	bna|BnaC02g47440D	bna|BnaC09g31500D	bna|BnaC01g37140D	bna|BnaC05g24940D	bna|BnaCnng70300D	bna|BnaCnng10120D	bna|BnaC07g04790D	bna|BnaC06g08710D	bna|BnaC07g14780D	bna|BnaC01g29670D	bna|BnaCnng21980D	bna|BnaC01g10750D	bna|BnaAnng18810D	bna|BnaC06g17190D	bna|BnaAnng14980D	bna|BnaC04g37780D	bna|BnaC01g33990D	bna|BnaAnng11990D	bna|BnaAnng09840D	bna|BnaCnng52350D	bna|BnaCnng76660D	bna|BnaCnng65180D	bna|BnaC04g44170D	bna|BnaC04g07360D	bna|BnaC04g15540D	bna|BnaAnng27470D	bna|BnaC02g16230D	bna|BnaA09g24020D	bna|BnaCnng11110D	bna|BnaAnng18830D	bna|BnaCnng36350D	bna|BnaC03g39580D
group51	90	16	13	25	36	ara|AT1G01340	ara|AT1G15990	ara|AT1G19780	ara|AT2G23980	ara|AT2G24610	ara|AT2G28260	ara|AT2G46430	ara|AT2G46440	ara|AT2G46450	ara|AT3G48010	ara|AT4G01010	ara|AT4G30360	ara|AT4G30560	ara|AT5G14870	ara|AT5G53130	ara|AT5G57940	bna|BnaA01g06670D	bna|BnaA02g07990D	bna|BnaA02g10440D	bna|BnaA03g26780D	bna|BnaA03g50250D	bna|BnaA04g14030D	bna|BnaA04g14530D	bna|BnaA05g01380D	bna|BnaA06g10680D	bna|BnaA06g16940D	bna|BnaA07g13760D	bna|BnaA09g41300D	bna|BnaA09g41750D	bna|BnaA10g06480D	bna|BnaA10g19030D	bna|BnaC01g08020D	bna|BnaC02g11090D	bna|BnaC02g14560D	bna|BnaC03g31720D	bna|BnaC04g01250D	bna|BnaC04g16000D	bna|BnaC04g36270D	bna|BnaC04g36890D	bna|BnaC05g12210D	bna|BnaC07g42730D	bna|BnaC08g33890D	bna|BnaC09g29350D	bna|BnaC09g42720D
group52	90	12	11	27	40	ara|AT1G13210	ara|AT1G17500	ara|AT1G26130	ara|AT1G54280	ara|AT1G59820	ara|AT1G68710	ara|AT1G72700	ara|AT3G13900	ara|AT3G25610	ara|AT3G27870	ara|AT5G04930	bna|BnaA01g21980D	bna|BnaA02g16070D	bna|BnaA02g27550D	bna|BnaA03g01540D	bna|BnaA05g13980D	bna|BnaA06g07520D	bna|BnaA06g31810D	bna|BnaA06g33510D	bna|BnaA07g24470D	bna|BnaA07g27360D	bna|BnaA07g30400D	bna|BnaA07g37090D	bna|BnaA08g00740D	bna|BnaA09g44980D	bna|BnaA09g46440D	bna|BnaA09g48190D	bna|BnaA10g25320D	bna|BnaC01g28380D	bna|BnaC02g35530D	bna|BnaC02g46240D	bna|BnaC03g01830D	bna|BnaC03g48240D	bna|BnaC03g70110D	bna|BnaC04g18740D	bna|BnaC05g08970D	bna|BnaC06g10670D	bna|BnaC06g25680D	bna|BnaC06g30340D	bna|BnaC06g33850D	bna|BnaC07g11980D	bna|BnaC07g24800D	bna|BnaC08g37730D	bna|BnaC08g40500D
group53	90	10	14	27	39	ara|AT1G22150	ara|AT1G23090	ara|AT1G77990	ara|AT1G78000	ara|AT3G15990	ara|AT3G51895	ara|AT4G02700	ara|AT4G08620	ara|AT5G10180	ara|AT5G19600	bna|BnaA01g28310D	bna|BnaA02g04350D	bna|BnaA02g10510D	bna|BnaA02g18690D	bna|BnaA03g07660D	bna|BnaA03g34000D	bna|BnaA03g41530D	bna|BnaA03g46110D	bna|BnaA05g23640D	bna|BnaA07g10140D	bna|BnaA07g33860D	bna|BnaA09g30120D	bna|BnaA09g30840D	bna|BnaA09g32410D	bna|BnaC01g35550D	bna|BnaC02g08870D	bna|BnaC02g14670D	bna|BnaC02g24710D	bna|BnaC03g09670D	bna|BnaC03g39450D	bna|BnaC05g18450D	bna|BnaC05g37350D	bna|BnaC06g38480D	bna|BnaC07g32580D	bna|BnaC08g23200D	bna|BnaA02g00410D	bna|BnaA02g00420D	bna|BnaA07g33850D	bna|BnaA10g22050D	bna|BnaC02g00440D	bna|BnaC06g38470D	bna|BnaC09g46440D	bna|BnaC07g18000D	bna|BnaA09g01000D
group54	90	14	12	26	38	ara|AT1G34210	ara|AT1G60800	ara|AT1G71830	ara|AT2G13790	ara|AT2G13800	ara|AT3G25560	ara|AT4G33430	ara|AT2G23950	ara|AT4G30520	ara|AT5G16000	ara|AT5G45780	ara|AT5G10290	ara|AT5G63710	ara|AT5G65240	bna|BnaA01g03510D	bna|BnaA02g00450D	bna|BnaA03g38480D	bna|BnaA03g52520D	bna|BnaA04g14070D	bna|BnaA07g23390D	bna|BnaA07g29610D	bna|BnaA08g11770D	bna|BnaAnng09800D	bna|BnaC01g04780D	bna|BnaC02g00410D	bna|BnaC03g45290D	bna|BnaC03g66580D	bna|BnaC06g32810D	bna|BnaC07g04440D	bna|BnaC07g44250D	bna|BnaCnng07810D	bna|BnaA01g23070D	bna|BnaA03g05790D	bna|BnaA04g14020D	bna|BnaA06g33550D	bna|BnaA10g18330D	bna|BnaAnng05800D	bna|BnaC01g43240D	bna|BnaC03g07510D	bna|BnaC04g56200D	bna|BnaC07g18680D	bna|BnaC07g22740D	bna|BnaC07g42710D	bna|BnaC09g41870D
group55	90	1	70	19	0	gma|Glyma.01G123200	gma|Glyma.04G098200	gma|Glyma.03G060500	gma|Glyma.12G136200	gma|Glyma.19G172000	gma|Glyma.16G022800	gma|Glyma.11G152300	gma|Glyma.11G215000	gma|Glyma.02G103400	gma|Glyma.06G246200	gma|Glyma.08G278100	gma|Glyma.05G116600	gma|Glyma.05G159300	gma|Glyma.03G034700	gma|Glyma.04G076100	gma|Glyma.20G077500	gma|Glyma.14G194000	gma|Glyma.18G190800	gma|Glyma.18G159400	sin|SIN_1000189	sin|SIN_1000473	sin|SIN_1000796	sin|SIN_1000855	sin|SIN_1003406	sin|SIN_1000293	sin|SIN_1017757	sin|SIN_1000194	sin|SIN_1004811	sin|SIN_1002230	sin|SIN_1001404	sin|SIN_1000927	sin|SIN_1001039	sin|SIN_1003422	sin|SIN_1000834	sin|SIN_1000868	sin|SIN_1000486	sin|SIN_1003030	sin|SIN_1000462	sin|SIN_1001965	sin|SIN_1000674	sin|SIN_1010303	sin|SIN_1005661	sin|SIN_1000675	sin|SIN_1000497
group56	89	11	12	25	41	ara|AT1G27770	ara|AT2G22950	ara|AT2G41560	ara|AT3G21180	ara|AT3G22910	ara|AT3G57330	ara|AT3G63380	ara|AT4G29900	ara|AT4G37640	ara|AT5G57110	ara|AT5G53010	bna|BnaA01g07100D	bna|BnaA01g15180D	bna|BnaA01g24360D	bna|BnaA01g25310D	bna|BnaA02g08330D	bna|BnaA03g36090D	bna|BnaA03g49860D	bna|BnaA03g54160D	bna|BnaA04g24000D	bna|BnaA05g16820D	bna|BnaA05g19820D	bna|BnaA05g19830D	bna|BnaA07g17260D	bna|BnaA08g15730D	bna|BnaA08g18750D	bna|BnaA09g36660D	bna|BnaA09g42240D	bna|BnaA10g11120D	bna|BnaC01g08580D	bna|BnaC01g17950D	bna|BnaC01g17980D	bna|BnaC01g31340D	bna|BnaC01g32200D	bna|BnaC02g11860D	bna|BnaC03g15290D	bna|BnaC03g15300D	bna|BnaC03g41960D	bna|BnaC03g58140D	bna|BnaC03g61330D	bna|BnaC04g20690D	bna|BnaC04g47760D	bna|BnaC05g29600D	bna|BnaC05g30810D
group57	88	6	22	21	39	ara|AT3G47090	ara|AT3G47110	ara|AT3G47570	ara|AT3G47580	ara|AT5G20480	ara|AT5G39390	bna|BnaA01g27050D	bna|BnaA03g09490D	bna|BnaA04g16450D	bna|BnaA05g13290D	bna|BnaA05g20630D	bna|BnaA06g17300D	bna|BnaA06g17550D	bna|BnaA08g01610D	bna|BnaA08g15070D	bna|BnaA09g15420D	bna|BnaA09g32250D	bna|BnaA09g53520D	bna|BnaA10g08190D	bna|BnaC01g36710D	bna|BnaC03g11950D	bna|BnaC03g11970D	bna|BnaC03g11980D	bna|BnaC03g12010D	bna|BnaC03g31060D	bna|BnaC03g56440D	bna|BnaC03g57050D	bna|BnaC03g69850D	bna|BnaC03g74420D	bna|BnaC04g10160D	bna|BnaC04g12090D	bna|BnaC04g39810D	bna|BnaC08g27510D	bna|BnaC09g18260D	bna|BnaC09g51730D	bna|BnaCnng16910D	bna|BnaCnng22800D	bna|BnaCnng48360D	bna|BnaA02g23670D	bna|BnaC02g31270D	bna|BnaC02g31280D	bna|BnaAnng17070D	bna|BnaCnng41990D	bna|BnaA10g14990D
group58	88	0	0	0	88	bna|BnaC06g31710D	bna|BnaA09g24970D	bna|BnaC04g23400D	bna|BnaC04g41870D	bna|BnaCnng75590D	bna|BnaC05g41800D	bna|BnaC02g14730D	bna|BnaC03g37310D	bna|BnaC05g21150D	bna|BnaC06g19310D	bna|BnaC04g21570D	bna|BnaC02g28470D	bna|BnaC06g02670D	bna|BnaC09g38610D	bna|BnaC02g14760D	bna|BnaC03g21100D	bna|BnaC06g05890D	bna|BnaC08g00020D	bna|BnaC08g23040D	bna|BnaC05g49150D	bna|BnaCnng13650D	bna|BnaC02g20210D	bna|BnaC05g13170D	bna|BnaC06g26480D	bna|BnaC03g57770D	bna|BnaC03g36090D	bna|BnaUnng00390D	bna|BnaC03g57530D	bna|BnaC04g14900D	bna|BnaC07g12020D	bna|BnaC02g35770D	bna|BnaC06g30930D	bna|BnaC02g39040D	bna|BnaCnng59800D	bna|BnaC07g13230D	bna|BnaC02g46820D	bna|BnaCnng71220D	bna|BnaC06g31700D	bna|BnaC08g46510D	bna|BnaCnng76710D	bna|BnaC07g11920D	bna|BnaC02g14750D	bna|BnaC06g22240D	bna|BnaC09g30170D
group59	87	12	16	24	35	ara|AT1G17260	ara|AT1G80660	ara|AT2G07560	ara|AT2G18960	ara|AT2G24520	ara|AT3G42640	ara|AT3G47950	ara|AT3G60330	ara|AT4G30190	ara|AT5G57350	ara|AT5G62670	ara|AT4G11730	bna|BnaA01g06820D	bna|BnaA02g08160D	bna|BnaA02g33520D	bna|BnaA03g38140D	bna|BnaA04g27340D	bna|BnaA07g19970D	bna|BnaA07g35430D	bna|BnaA08g13170D	bna|BnaA08g23220D	bna|BnaA09g09830D	bna|BnaA09g38390D	bna|BnaA09g41340D	bna|BnaA10g11420D	bna|BnaAnng10900D	bna|BnaAnng10910D	bna|BnaAnng23670D	bna|BnaAnng24780D	bna|BnaC02g11560D	bna|BnaC02g42250D	bna|BnaC03g68040D	bna|BnaC03g74390D	bna|BnaC04g22140D	bna|BnaC06g19400D	bna|BnaC06g40340D	bna|BnaC07g02580D	bna|BnaC07g42390D	bna|BnaC07g42400D	bna|BnaC08g17280D	bna|BnaC08g30540D	bna|BnaC08g33960D	bna|BnaC09g32850D	bna|BnaCnng30540D
group60	86	14	12	28	32	ara|AT1G04150	ara|AT1G22610	ara|AT1G51570	ara|AT1G74720	ara|AT3G03680	ara|AT3G57880	ara|AT3G61300	ara|AT4G00700	ara|AT4G11610	ara|AT4G20080	ara|AT5G06850	ara|AT5G12970	ara|AT5G17980	ara|AT5G48060	bna|BnaA01g34020D	bna|BnaA02g36480D	bna|BnaA03g04100D	bna|BnaA03g27030D	bna|BnaA04g00780D	bna|BnaA06g30450D	bna|BnaA07g17520D	bna|BnaA07g22080D	bna|BnaA09g21580D	bna|BnaA09g30540D	bna|BnaA09g39080D	bna|BnaA09g50660D	bna|BnaA10g16860D	bna|BnaAnng26150D	bna|BnaAnng31280D	bna|BnaC01g40570D	bna|BnaC02g27540D	bna|BnaC03g05690D	bna|BnaC03g32010D	bna|BnaC04g23970D	bna|BnaC05g17890D	bna|BnaC06g16150D	bna|BnaC06g22810D	bna|BnaC08g31270D	bna|BnaC08g43750D	bna|BnaC09g39870D	bna|BnaC09g44110D	bna|BnaC03g02740D	bna|BnaA03g55080D	bna|BnaC03g02750D
group61	86	1	0	0	85	bna|BnaA01g23030D	bna|BnaC08g23220D	bna|BnaC01g28620D	bna|BnaA07g04940D	bna|BnaCnng00260D	bna|BnaC08g06590D	bna|BnaC06g09540D	bna|BnaA04g06160D	bna|BnaC03g53810D	bna|BnaCnng53260D	bna|BnaC01g43930D	bna|BnaC09g27160D	bna|BnaCnng58670D	bna|BnaAnng28670D	bna|BnaCnng65000D	bna|BnaCnng70810D	bna|BnaC06g08690D	bna|BnaC04g42090D	bna|BnaC09g49500D	bna|BnaC09g53090D	bna|BnaC08g47890D	bna|BnaC02g41220D	bna|BnaAnng34130D	bna|BnaCnng17110D	bna|BnaC09g22250D	bna|BnaCnng76890D	bna|BnaC04g05560D	bna|BnaCnng58660D	bna|BnaC09g51860D	bna|BnaC04g25600D	bna|BnaC02g25460D	bna|BnaC06g09570D	bna|BnaA05g12900D	bna|BnaA06g02120D	bna|BnaC02g07140D	bna|BnaC06g05220D	bna|BnaC05g50260D	bna|BnaC06g09560D	bna|BnaCnng65010D	bna|BnaC04g29110D	bna|BnaCnng50820D	bna|BnaC02g23470D	bna|BnaC05g50680D	bna|BnaC06g22600D
group62	86	0	0	86	0	gma|Glyma.02G123900	gma|Glyma.03G077000	gma|Glyma.17G198500	gma|Glyma.05G061600	gma|Glyma.10G046700	gma|Glyma.14G059600	gma|Glyma.04G025600	gma|Glyma.03G160500	gma|Glyma.08G037100	gma|Glyma.17G196600	gma|Glyma.06G171300	gma|Glyma.18G106200	gma|Glyma.12G153800	gma|Glyma.07G017900	gma|Glyma.15G199400	gma|Glyma.16G216000	gma|Glyma.13G227400	gma|Glyma.11G185600	gma|Glyma.12G116600	gma|Glyma.03G075400	gma|Glyma.09G089100	gma|Glyma.12G167100	gma|Glyma.19G010000	gma|Glyma.08G096400	gma|Glyma.04G230900	gma|Glyma.13G173700	gma|Glyma.03G097800	gma|Glyma.17G217900	gma|Glyma.20G240200	gma|Glyma.14G187100	gma|Glyma.14G140000	gma|Glyma.14G154800	gma|Glyma.08G128400	gma|Glyma.10G033000	gma|Glyma.10G044100	gma|Glyma.15G166400	gma|Glyma.18G020700	gma|Glyma.15G079400	gma|Glyma.20G147800	gma|Glyma.15G217600	gma|Glyma.13G311400	gma|Glyma.11G132400	gma|Glyma.12G115900	gma|Glyma.10G234900
group63	85	6	7	41	31	ara|AT1G17420	ara|AT1G55020	ara|AT1G67560	ara|AT1G72520	ara|AT3G22400	ara|AT3G45140	bna|BnaA01g21450D	bna|BnaA01g36630D	bna|BnaA02g13230D	bna|BnaA02g16020D	bna|BnaA07g19600D	bna|BnaA07g24860D	bna|BnaA07g24960D	bna|BnaA07g38550D	bna|BnaA08g23120D	bna|BnaA09g45010D	bna|BnaC01g31590D	bna|BnaC02g15950D	bna|BnaC02g45800D	bna|BnaC05g30190D	bna|BnaC06g18870D	bna|BnaC06g26190D	bna|BnaC06g26670D	bna|BnaC08g37760D	bna|BnaC08g48320D	bna|BnaCnng70330D	bna|BnaA02g11430D	bna|BnaA07g24870D	bna|BnaA07g38540D	bna|BnaCnng38620D	bna|BnaCnng67400D	bna|BnaC02g21440D	bna|BnaA07g24880D	bna|BnaCnng78230D	bna|BnaAnng34320D	bna|BnaCnng38640D	bna|BnaCnng38630D	gma|Glyma.03G091000	gma|Glyma.03G237300	gma|Glyma.03G264300	gma|Glyma.07G006900	gma|Glyma.07G007000	gma|Glyma.07G034800	gma|Glyma.07G034900
group64	84	8	9	32	35	ara|AT1G10010	ara|AT1G58360	ara|AT1G77380	ara|AT5G09220	ara|AT5G49630	ara|AT5G63850	ara|AT1G44100	bna|BnaA01g21750D	bna|BnaA02g33930D	bna|BnaA03g02650D	bna|BnaA03g59400D	bna|BnaA06g38000D	bna|BnaA06g38010D	bna|BnaA07g33510D	bna|BnaA09g14700D	bna|BnaA09g57230D	bna|BnaA09g57240D	bna|BnaC01g42990D	bna|BnaC02g42740D	bna|BnaC03g03750D	bna|BnaC04g18440D	bna|BnaC05g49200D	bna|BnaC05g49210D	bna|BnaC06g38080D	bna|BnaC08g42410D	bna|BnaC08g42420D	bna|BnaC08g42430D	bna|BnaCnng14480D	bna|BnaCnng25620D	bna|BnaA05g18660D	bna|BnaA06g22970D	bna|BnaA08g04440D	bna|BnaA10g08840D	bna|BnaA10g22670D	bna|BnaC03g50500D	bna|BnaC06g00580D	bna|BnaC06g38090D	bna|BnaC09g47230D	bna|BnaAnng17090D	bna|BnaA09g05130D	bna|BnaC09g04700D	bna|BnaC05g07760D	gma|Glyma.02G303500	gma|Glyma.08G336800
group65	84	11	13	18	42	ara|AT1G49240	ara|AT2G37620	ara|AT2G42090	ara|AT2G42100	ara|AT2G42170	ara|AT3G12110	ara|AT3G18780	ara|AT3G46520	ara|AT3G53750	ara|AT5G09810	ara|AT5G59370	bna|BnaA01g19850D	bna|BnaA01g26500D	bna|BnaA02g00190D	bna|BnaA02g07080D	bna|BnaA03g09510D	bna|BnaA03g17320D	bna|BnaA03g34950D	bna|BnaA03g55890D	bna|BnaA04g04550D	bna|BnaA04g29020D	bna|BnaA05g06900D	bna|BnaA05g21350D	bna|BnaA05g21360D	bna|BnaA05g26910D	bna|BnaA06g18020D	bna|BnaA06g20460D	bna|BnaA07g00230D	bna|BnaA09g09810D	bna|BnaA09g33970D	bna|BnaA10g12390D	bna|BnaA10g22340D	bna|BnaC01g17360D	bna|BnaC01g33900D	bna|BnaC02g00690D	bna|BnaC02g10000D	bna|BnaC03g03940D	bna|BnaC03g12030D	bna|BnaC03g20820D	bna|BnaC03g55960D	bna|BnaC03g73810D	bna|BnaC03g75050D	bna|BnaC04g07770D	bna|BnaC04g27010D
group66	84	0	84	0	0	sin|SIN_1012919	sin|SIN_1017705	sin|SIN_1024896	sin|SIN_1023993	sin|SIN_1017011	sin|SIN_1019230	sin|SIN_1001210	sin|SIN_1026710	sin|SIN_1002873	sin|SIN_1017706	sin|SIN_1017577	sin|SIN_1018883	sin|SIN_1017835	sin|SIN_1026629	sin|SIN_1007473	sin|SIN_1019536	sin|SIN_1007498	sin|SIN_1019721	sin|SIN_1017707	sin|SIN_1009866	sin|SIN_1008542	sin|SIN_1026273	sin|SIN_1008446	sin|SIN_1025071	sin|SIN_1014955	sin|SIN_1023225	sin|SIN_1008551	sin|SIN_1008553	sin|SIN_1019535	sin|SIN_1008540	sin|SIN_1017019	sin|SIN_1020036	sin|SIN_1018884	sin|SIN_1016225	sin|SIN_1019214	sin|SIN_1017023	sin|SIN_1017049	sin|SIN_1017050	sin|SIN_1018885	sin|SIN_1021051	sin|SIN_1025072	sin|SIN_1011980	sin|SIN_1001122	sin|SIN_1003788
group67	83	12	12	25	34	ara|AT1G05570	ara|AT1G06490	ara|AT2G13680	ara|AT2G31960	ara|AT2G36850	ara|AT3G07160	ara|AT3G14570	ara|AT3G59100	ara|AT4G03550	ara|AT4G04970	ara|AT5G13000	ara|AT5G36870	bna|BnaA01g32440D	bna|BnaA02g01360D	bna|BnaA03g29890D	bna|BnaA05g07560D	bna|BnaA05g11020D	bna|BnaA05g30410D	bna|BnaA07g18170D	bna|BnaA09g01630D	bna|BnaA09g08360D	bna|BnaA09g20050D	bna|BnaA09g49880D	bna|BnaA10g03730D	bna|BnaA10g04230D	bna|BnaA10g20270D	bna|BnaC02g04450D	bna|BnaC03g35120D	bna|BnaC04g08410D	bna|BnaC04g12720D	bna|BnaC05g03680D	bna|BnaC05g04460D	bna|BnaC05g39020D	bna|BnaC05g44800D	bna|BnaC05g52230D	bna|BnaC06g17090D	bna|BnaC08g44800D	bna|BnaC09g00800D	bna|BnaC09g08620D	bna|BnaC09g22380D	bna|BnaC09g44080D	bna|BnaUnng02530D	bna|BnaA05g11060D	bna|BnaA09g20060D
group68	83	1	4	75	3	bna|BnaA03g16050D	bna|BnaC04g10350D	bna|BnaA05g08950D	gma|Glyma.09G272100	gma|Glyma.13G003500	gma|Glyma.19G115000	gma|Glyma.10G228200	gma|Glyma.15G254300	gma|Glyma.10G228100	gma|Glyma.10G228000	gma|Glyma.10G228600	gma|Glyma.10G228800	gma|Glyma.20G173500	gma|Glyma.16G186700	gma|Glyma.16G184300	gma|Glyma.16G187800	gma|Glyma.16G184800	gma|Glyma.16G185300	gma|Glyma.16G186500	gma|Glyma.16G188100	gma|Glyma.16G185400	gma|Glyma.16G190800	gma|Glyma.16G191700	gma|Glyma.16G185500	gma|Glyma.15G168900	gma|Glyma.16G186900	gma|Glyma.15G227800	gma|Glyma.16G182700	gma|Glyma.16G183300	gma|Glyma.16G183500	gma|Glyma.16G184000	gma|Glyma.16G184200	gma|Glyma.16G184500	gma|Glyma.16G184700	gma|Glyma.16G185100	gma|Glyma.16G185800	gma|Glyma.16G186100	gma|Glyma.16G186200	gma|Glyma.16G186400	gma|Glyma.16G187400	gma|Glyma.16G187700	gma|Glyma.16G187900	gma|Glyma.16G188000	gma|Glyma.16G188300
group69	83	1	0	77	5	bna|BnaA04g09050D	bna|BnaC02g22000D	bna|BnaA05g17040D	bna|BnaC02g38090D	bna|BnaC09g26210D	gma|Glyma.01G091700	gma|Glyma.01G121600	gma|Glyma.02G159600	gma|Glyma.02G172500	gma|Glyma.03G080400	gma|Glyma.03G100100	gma|Glyma.04G108300	gma|Glyma.04G114900	gma|Glyma.04G117600	gma|Glyma.04G135600	gma|Glyma.04G163700	gma|Glyma.06G214000	gma|Glyma.06G219500	gma|Glyma.06G222200	gma|Glyma.06G230700	gma|Glyma.07G146100	gma|Glyma.07G171900	gma|Glyma.08G294500	gma|Glyma.09G000200	gma|Glyma.09G104100	gma|Glyma.09G105100	gma|Glyma.10G020400	gma|Glyma.10G090200	gma|Glyma.10G113200	gma|Glyma.10G121900	gma|Glyma.11G183000	gma|Glyma.12G105500	gma|Glyma.12G152900	gma|Glyma.13G192700	gma|Glyma.13G258600	gma|Glyma.14G145100	gma|Glyma.14G162700	gma|Glyma.15G205800	gma|Glyma.15G231600	gma|Glyma.17G188700	gma|Glyma.17G215100	gma|Glyma.17G232100	gma|Glyma.18G099100	gma|Glyma.18G113800
group70	83	0	83	0	0	sin|SIN_1011788	sin|SIN_1019281	sin|SIN_1021031	sin|SIN_1019949	sin|SIN_1019700	sin|SIN_1019255	sin|SIN_1021451	sin|SIN_1024937	sin|SIN_1023370	sin|SIN_1026691	sin|SIN_1021720	sin|SIN_1024872	sin|SIN_1025855	sin|SIN_1017005	sin|SIN_1025843	sin|SIN_1020390	sin|SIN_1021147	sin|SIN_1020018	sin|SIN_1019819	sin|SIN_1019231	sin|SIN_1025383	sin|SIN_1019814	sin|SIN_1017717	sin|SIN_1024973	sin|SIN_1025112	sin|SIN_1023836	sin|SIN_1021105	sin|SIN_1023304	sin|SIN_1001393	sin|SIN_1005147	sin|SIN_1020033	sin|SIN_1020032	sin|SIN_1005583	sin|SIN_1004660	sin|SIN_1002524	sin|SIN_1013544	sin|SIN_1002237	sin|SIN_1008512	sin|SIN_1004691	sin|SIN_1007303	sin|SIN_1005180	sin|SIN_1009900	sin|SIN_1017422	sin|SIN_1019228
group71	81	13	6	21	41	ara|AT1G03930	ara|AT1G04440	ara|AT2G19470	ara|AT3G23340	ara|AT4G14340	ara|AT4G26100	ara|AT4G28540	ara|AT5G43320	ara|AT5G44100	ara|AT5G57015	ara|AT1G72710	ara|AT4G28860	ara|AT4G28880	bna|BnaA01g08020D	bna|BnaA03g59070D	bna|BnaC01g09590D	bna|BnaC07g41570D	bna|BnaA01g08330D	bna|BnaA01g23880D	bna|BnaA02g08350D	bna|BnaA02g22150D	bna|BnaA03g10480D	bna|BnaA03g58940D	bna|BnaA08g13660D	bna|BnaA08g17280D	bna|BnaA09g16390D	bna|BnaA09g16910D	bna|BnaA09g50760D	bna|BnaA10g02590D	bna|BnaA10g11030D	bna|BnaAnng12130D	bna|BnaC01g09880D	bna|BnaC01g18070D	bna|BnaC02g11920D	bna|BnaC03g13180D	bna|BnaC03g59780D	bna|BnaC04g28800D	bna|BnaC05g02560D	bna|BnaC07g41410D	bna|BnaC08g13110D	bna|BnaC08g43620D	bna|BnaC09g17470D	bna|BnaC09g17880D	bna|BnaC09g53710D
group72	81	0	0	81	0	gma|Glyma.01G069900	gma|Glyma.05G097200	gma|Glyma.16G081300	gma|Glyma.18G141600	gma|Glyma.05G113100	gma|Glyma.02G176600	gma|Glyma.01G133800	gma|Glyma.12G157800	gma|Glyma.03G069900	gma|Glyma.08G025200	gma|Glyma.09G072900	gma|Glyma.13G077400	gma|Glyma.11G158600	gma|Glyma.11G208100	gma|Glyma.20G028300	gma|Glyma.06G254400	gma|Glyma.07G232700	gma|Glyma.09G131700	gma|Glyma.13G057200	gma|Glyma.20G086600	gma|Glyma.03G052600	gma|Glyma.05G132400	gma|Glyma.19G070100	gma|Glyma.04G130400	gma|Glyma.03G074500	gma|Glyma.04G161700	gma|Glyma.10G096100	gma|Glyma.01G107800	gma|Glyma.12G145500	gma|Glyma.17G193900	gma|Glyma.01G082300	gma|Glyma.16G112700	gma|Glyma.08G267100	gma|Glyma.01G107200	gma|Glyma.06G211000	gma|Glyma.05G096700	gma|Glyma.18G189500	gma|Glyma.04G167000	gma|Glyma.03G074100	gma|Glyma.16G110800	gma|Glyma.08G287100	gma|Glyma.07G209700	gma|Glyma.09G088400	gma|Glyma.10G078300
group73	80	11	13	23	33	ara|AT1G52570	ara|AT1G55180	ara|AT2G42010	ara|AT3G15730	ara|AT4G00240	ara|AT4G11830	ara|AT4G11840	ara|AT4G11850	ara|AT4G35790	ara|AT5G25370	bna|BnaA01g01750D	bna|BnaA02g32010D	bna|BnaA03g24870D	bna|BnaA03g24880D	bna|BnaA03g36540D	bna|BnaA05g23740D	bna|BnaA05g35700D	bna|BnaA06g27660D	bna|BnaA08g04540D	bna|BnaA09g21320D	bna|BnaA10g00160D	bna|BnaAnng08250D	bna|BnaAnng13600D	bna|BnaC01g02870D	bna|BnaC01g35830D	bna|BnaC02g40590D	bna|BnaC03g62540D	bna|BnaC03g69220D	bna|BnaC03g73050D	bna|BnaC05g00230D	bna|BnaC05g37540D	bna|BnaC07g29390D	bna|BnaC07g45790D	bna|BnaC08g11060D	bna|BnaCnng23890D	bna|BnaCnng54530D	bna|BnaA01g28540D	bna|BnaAnng18990D	bna|BnaC06g09820D	bna|BnaC09g23720D	bna|BnaC09g23730D	bna|BnaA06g00490D	bna|BnaC06g07140D	gma|Glyma.01G162100
group74	80	2	9	65	4	bna|BnaA05g24990D	bna|BnaC05g39120D	bna|BnaA05g25000D	bna|BnaC05g39130D	gma|Glyma.01G127700	gma|Glyma.03G034400	gma|Glyma.03G034500	gma|Glyma.03G034800	gma|Glyma.03G034900	gma|Glyma.03G037000	gma|Glyma.03G037100	gma|Glyma.03G037300	gma|Glyma.03G037400	gma|Glyma.03G038800	gma|Glyma.03G039200	gma|Glyma.03G039300	gma|Glyma.03G039500	gma|Glyma.03G043000	gma|Glyma.03G043200	gma|Glyma.03G043500	gma|Glyma.03G043600	gma|Glyma.03G043900	gma|Glyma.03G044000	gma|Glyma.03G045000	gma|Glyma.03G045300	gma|Glyma.03G045700	gma|Glyma.03G046500	gma|Glyma.03G047000	gma|Glyma.03G075200	gma|Glyma.13G071900	gma|Glyma.13G187900	gma|Glyma.13G192100	gma|Glyma.13G194500	gma|Glyma.20G046100	gma|Glyma.06G254300	gma|Glyma.13G072200	gma|Glyma.13G184800	gma|Glyma.13G188300	gma|Glyma.13G190300	gma|Glyma.13G190400	gma|Glyma.13G193100	gma|Glyma.13G194100	gma|Glyma.13G195600	gma|Glyma.15G225200
group75	79	11	9	23	36	ara|AT1G06390	ara|AT1G09840	ara|AT1G57870	ara|AT2G30980	ara|AT3G05840	ara|AT3G61160	ara|AT4G00720	ara|AT4G18710	ara|AT5G14640	ara|AT5G26751	bna|BnaA01g09530D	bna|BnaA03g04990D	bna|BnaA03g05700D	bna|BnaA03g27010D	bna|BnaA03g29180D	bna|BnaA05g31460D	bna|BnaA06g05770D	bna|BnaA06g28290D	bna|BnaA07g18960D	bna|BnaA08g26100D	bna|BnaA09g04100D	bna|BnaA09g38810D	bna|BnaA09g51790D	bna|BnaAnng02930D	bna|BnaAnng31110D	bna|BnaAnng35300D	bna|BnaC01g11150D	bna|BnaC03g06580D	bna|BnaC03g31970D	bna|BnaC03g34380D	bna|BnaC03g62810D	bna|BnaC04g41660D	bna|BnaC05g07320D	bna|BnaC05g46010D	bna|BnaC07g28590D	bna|BnaC07g50210D	bna|BnaC09g03480D	bna|BnaCnng02170D	bna|BnaCnng13510D	bna|BnaCnng46510D	bna|BnaCnng48480D	bna|BnaCnng52760D	bna|BnaA06g05760D	bna|BnaA08g26110D
group76	79	8	12	25	34	ara|AT1G62200	ara|AT2G02020	ara|AT2G02040	ara|AT3G54140	ara|AT5G01180	ara|AT2G40460	ara|AT5G46040	ara|AT5G46050	bna|BnaA02g24240D	bna|BnaA02g24250D	bna|BnaA03g19060D	bna|BnaA04g23260D	bna|BnaA09g17780D	bna|BnaAnng11360D	bna|BnaAnng30000D	bna|BnaC02g47290D	bna|BnaC03g22680D	bna|BnaC04g47170D	bna|BnaC09g19090D	bna|BnaCnng62140D	bna|BnaA02g24280D	bna|BnaA02g26150D	bna|BnaA06g09430D	bna|BnaA06g34380D	bna|BnaA09g18900D	bna|BnaA09g18920D	bna|BnaA09g56930D	bna|BnaC02g34280D	bna|BnaC04g26500D	bna|BnaC07g21430D	bna|BnaC08g39460D	bna|BnaC09g20910D	bna|BnaA05g01710D	bna|BnaC04g01330D	bna|BnaA04g04310D	bna|BnaC08g25000D	bna|BnaA10g27530D	bna|BnaCnng03860D	bna|BnaC09g19100D	bna|BnaC09g20890D	bna|BnaA09g34070D	bna|BnaCnng63420D	gma|Glyma.01G112500	gma|Glyma.02G224600
group77	79	21	0	4	54	ara|AT2G17050	ara|AT3G51560	ara|AT4G19520	ara|AT4G36140	ara|AT5G45260	ara|AT2G17060	ara|AT3G51570	ara|AT4G12010	ara|AT4G19530	ara|AT4G36150	ara|AT5G17880	ara|AT5G44870	ara|AT5G45060	ara|AT5G45200	ara|AT5G45230	ara|AT5G45250	ara|AT5G17890	ara|AT5G45050	ara|AT5G45210	ara|AT4G19510	bna|BnaA01g01450D	bna|BnaA02g23800D	bna|BnaA02g23810D	bna|BnaA05g12030D	bna|BnaA08g09220D	bna|BnaA08g15180D	bna|BnaA09g21220D	bna|BnaA09g32090D	bna|BnaC01g11870D	bna|BnaC02g07560D	bna|BnaC02g47330D	bna|BnaC02g47380D	bna|BnaC03g08650D	bna|BnaC03g18920D	bna|BnaC03g29290D	bna|BnaC03g47360D	bna|BnaC03g61980D	bna|BnaC03g62010D	bna|BnaC03g63230D	bna|BnaC03g63290D	bna|BnaC07g02790D	bna|BnaC07g18280D	bna|BnaC07g18310D	bna|BnaC07g35930D
group78	78	15	8	12	43	ara|AT1G66540	ara|AT4G37340	ara|AT4G37360	ara|AT4G37370	ara|AT2G23190	ara|AT2G23220	ara|AT3G28740	ara|AT4G37320	ara|AT4G37330	ara|AT5G36220	ara|AT4G37400	ara|AT4G37430	ara|AT5G57220	ara|AT4G37410	bna|BnaA01g00510D	bna|BnaA01g00520D	bna|BnaA01g00570D	bna|BnaA02g08270D	bna|BnaA03g10380D	bna|BnaA08g15650D	bna|BnaA08g15660D	bna|BnaC01g01490D	bna|BnaC01g01500D	bna|BnaC01g01530D	bna|BnaC01g01540D	bna|BnaC02g11750D	bna|BnaC03g13070D	bna|BnaC03g61420D	bna|BnaC03g61440D	bna|BnaCnng68210D	bna|BnaA01g00600D	bna|BnaC01g01590D	bna|BnaA10g11280D	bna|BnaA10g11290D	bna|BnaC09g32980D	bna|BnaA02g29380D	bna|BnaA02g29390D	bna|BnaA03g23030D	bna|BnaA03g53920D	bna|BnaA03g53930D	bna|BnaA03g53940D	bna|BnaA05g12840D	bna|BnaA06g31330D	bna|BnaA09g42100D
group79	77	12	13	19	33	ara|AT1G16440	ara|AT1G79250	ara|AT3G12690	ara|AT4G26610	ara|AT5G47750	ara|AT2G36350	ara|AT3G52890	ara|AT5G03640	ara|AT2G44830	ara|AT5G55910	ara|AT3G27580	ara|AT5G40030	bna|BnaA01g15730D	bna|BnaA02g08840D	bna|BnaA03g11170D	bna|BnaA04g09820D	bna|BnaA05g04370D	bna|BnaA06g31980D	bna|BnaA06g35270D	bna|BnaA10g10000D	bna|BnaC01g18780D	bna|BnaC02g12760D	bna|BnaC03g13980D	bna|BnaC04g31980D	bna|BnaC04g49860D	bna|BnaC04g53280D	bna|BnaC07g20490D	bna|BnaC07g24500D	bna|BnaC09g32460D	bna|BnaA01g30380D	bna|BnaA05g26500D	bna|BnaA06g11030D	bna|BnaC05g12540D	bna|BnaC05g40530D	bna|BnaA04g25890D	bna|BnaA04g05150D	bna|BnaA05g07950D	bna|BnaA07g15820D	bna|BnaA09g33260D	bna|BnaC04g08950D	bna|BnaC04g27750D	bna|BnaC06g14210D	bna|BnaC08g24070D	bna|BnaA10g26460D
group80	77	12	8	18	39	ara|AT1G16760	ara|AT1G78940	ara|AT2G24370	ara|AT3G20200	ara|AT4G31230	ara|AT5G26150	ara|AT5G35380	ara|AT1G17540	ara|AT1G72760	ara|AT2G07020	ara|AT5G12000	bna|BnaA02g16130D	bna|BnaA06g11820D	bna|BnaA07g30420D	bna|BnaA08g23050D	bna|BnaC02g46300D	bna|BnaC05g13660D	bna|BnaC06g33900D	bna|BnaC08g17430D	bna|BnaA02g31530D	bna|BnaA03g38160D	bna|BnaA03g51380D	bna|BnaA04g14330D	bna|BnaA06g11260D	bna|BnaA08g23490D	bna|BnaA09g41420D	bna|BnaA09g56190D	bna|BnaA10g20620D	bna|BnaAnng25230D	bna|BnaC02g04170D	bna|BnaC02g40170D	bna|BnaC02g44910D	bna|BnaC03g74370D	bna|BnaC04g29590D	bna|BnaC04g36480D	bna|BnaC07g43210D	bna|BnaC08g38230D	bna|BnaC09g44650D	bna|BnaCnng42950D	bna|BnaA05g18880D	bna|BnaAnng16890D	bna|BnaC05g12800D	bna|BnaC05g31890D	bna|BnaCnng35580D
group81	77	7	0	69	1	ara|AT1G19260	ara|AT1G41920	ara|AT2G06541	ara|AT3G29450	ara|AT3G29763	ara|AT3G29765	ara|AT4G09660	gma|Glyma.01G009100	gma|Glyma.01G024100	gma|Glyma.01G054700	gma|Glyma.02G075400	gma|Glyma.02G075500	gma|Glyma.02G163400	gma|Glyma.03G059500	gma|Glyma.03G160800	gma|Glyma.04G172200	gma|Glyma.06G110300	gma|Glyma.07G049800	gma|Glyma.07G188300	gma|Glyma.08G271300	gma|Glyma.09G085100	gma|Glyma.09G092200	gma|Glyma.10G055700	gma|Glyma.10G093700	gma|Glyma.10G132700	gma|Glyma.10G133300	gma|Glyma.10G133400	gma|Glyma.11G185400	gma|Glyma.13G203500	gma|Glyma.14G102400	gma|Glyma.15G026200	gma|Glyma.15G258000	gma|Glyma.17G071500	gma|Glyma.17G162400	gma|Glyma.17G230400	gma|Glyma.18G099300	gma|Glyma.18G180700	gma|Glyma.18G214900	gma|Glyma.09G175900	gma|Glyma.12G037900	gma|Glyma.15G274500	gma|Glyma.16G122000	gma|Glyma.19G047200	gma|Glyma.01G083800
group82	77	9	8	23	37	ara|AT1G26850	ara|AT1G33170	ara|AT2G43200	ara|AT2G45750	ara|AT4G00750	ara|AT4G10440	ara|AT4G18030	ara|AT1G31850	ara|AT4G19120	bna|BnaA01g08900D	bna|BnaA02g21990D	bna|BnaA02g36490D	bna|BnaA04g26390D	bna|BnaA05g05070D	bna|BnaA07g09320D	bna|BnaA08g06660D	bna|BnaA08g19950D	bna|BnaA09g18060D	bna|BnaA09g23970D	bna|BnaA09g29320D	bna|BnaC02g29160D	bna|BnaC04g04460D	bna|BnaC04g50430D	bna|BnaC05g50930D	bna|BnaC06g21570D	bna|BnaC08g07230D	bna|BnaC09g19490D	bna|BnaC09g24520D	bna|BnaC09g24530D	bna|BnaCnng12360D	bna|BnaCnng69650D	bna|BnaA01g09860D	bna|BnaA03g43910D	bna|BnaA08g09060D	bna|BnaA09g24780D	bna|BnaAnng25160D	bna|BnaC01g40980D	bna|BnaC03g63040D	bna|BnaC05g24050D	bna|BnaC07g35730D	bna|BnaCnng15360D	bna|BnaCnng15370D	bna|BnaC02g27560D	bna|BnaCnng57930D
group83	77	5	0	49	23	ara|AT2G29880	ara|AT5G27260	bna|BnaA01g14280D	bna|BnaC06g04650D	bna|BnaA04g22530D	bna|BnaA09g00330D	bna|BnaA10g08900D	bna|BnaA02g28310D	bna|BnaAnng36680D	bna|BnaC07g28120D	bna|BnaA06g20210D	bna|BnaCnng74820D	bna|BnaC05g51510D	bna|BnaCnng33010D	bna|BnaCnng20690D	bna|BnaA09g22050D	bna|BnaC02g33910D	bna|BnaC02g39750D	bna|BnaC02g11660D	bna|BnaA10g08910D	bna|BnaAnng24680D	bna|BnaC09g28470D	bna|BnaC06g12770D	bna|BnaC06g20680D	gma|Glyma.01G021800	gma|Glyma.07G133600	gma|Glyma.18G292500	gma|Glyma.04G175200	gma|Glyma.06G182400	gma|Glyma.19G032300	gma|Glyma.10G293700	gma|Glyma.15G150600	gma|Glyma.12G113000	gma|Glyma.01G110000	gma|Glyma.04G081500	gma|Glyma.14G095600	gma|Glyma.13G184400	gma|Glyma.08G218300	gma|Glyma.06G095100	gma|Glyma.11G167500	gma|Glyma.05G193100	gma|Glyma.01G126100	gma|Glyma.14G219200	gma|Glyma.15G233800
group84	75	12	7	12	44	ara|AT1G01740	ara|AT1G63500	ara|AT3G54030	ara|AT4G00710	ara|AT5G41260	ara|AT5G59010	ara|AT1G50990	ara|AT4G35230	ara|AT3G09240	ara|AT5G01060	ara|AT5G46570	ara|AT2G17090	bna|BnaA01g02190D	bna|BnaA01g08850D	bna|BnaA02g07320D	bna|BnaA03g27020D	bna|BnaA03g39480D	bna|BnaA04g04390D	bna|BnaA06g35930D	bna|BnaA07g26620D	bna|BnaA08g10790D	bna|BnaA09g08960D	bna|BnaA09g11010D	bna|BnaA09g51800D	bna|BnaA10g12090D	bna|BnaAnng28860D	bna|BnaC01g03320D	bna|BnaC01g10520D	bna|BnaC02g10380D	bna|BnaC03g32000D	bna|BnaC03g65340D	bna|BnaC04g26660D	bna|BnaC04g54930D	bna|BnaC06g28790D	bna|BnaC07g19260D	bna|BnaC09g09220D	bna|BnaC09g11270D	bna|BnaC09g53790D	bna|BnaCnng02180D	bna|BnaCnng43070D	bna|BnaC07g35000D	bna|BnaA03g30830D	bna|BnaA05g29160D	bna|BnaA10g00260D
group85	75	0	0	75	0	gma|Glyma.01G046900	gma|Glyma.02G284100	gma|Glyma.02G284200	gma|Glyma.06G310000	gma|Glyma.08G301200	gma|Glyma.09G161400	gma|Glyma.11G153000	gma|Glyma.12G027100	gma|Glyma.12G239700	gma|Glyma.12G240100	gma|Glyma.13G194700	gma|Glyma.13G195100	gma|Glyma.16G127900	gma|Glyma.16G128000	gma|Glyma.16G135200	gma|Glyma.16G135500	gma|Glyma.16G136000	gma|Glyma.16G136200	gma|Glyma.16G136600	gma|Glyma.16G137300	gma|Glyma.16G137600	gma|Glyma.16G159100	gma|Glyma.16G159500	gma|Glyma.16G159700	gma|Glyma.16G198900	gma|Glyma.16G210600	gma|Glyma.16G210800	gma|Glyma.16G211400	gma|Glyma.16G212300	gma|Glyma.16G213700	gma|Glyma.16G213800	gma|Glyma.16G213900	gma|Glyma.16G214000	gma|Glyma.16G214100	gma|Glyma.16G214600	gma|Glyma.16G214900	gma|Glyma.16G215000	gma|Glyma.19G022700	gma|Glyma.19G054700	gma|Glyma.19G054900	gma|Glyma.19G055000	gma|Glyma.20G061300	gma|Glyma.06G267300	gma|Glyma.16G159600
group86	75	0	75	0	0	sin|SIN_1000918	sin|SIN_1020903	sin|SIN_1000961	sin|SIN_1018850	sin|SIN_1019378	sin|SIN_1007257	sin|SIN_1016029	sin|SIN_1021468	sin|SIN_1017790	sin|SIN_1002877	sin|SIN_1007508	sin|SIN_1009401	sin|SIN_1017667	sin|SIN_1027133	sin|SIN_1016034	sin|SIN_1002529	sin|SIN_1017796	sin|SIN_1018798	sin|SIN_1023849	sin|SIN_1005388	sin|SIN_1013562	sin|SIN_1011966	sin|SIN_1025067	sin|SIN_1009903	sin|SIN_1006357	sin|SIN_1009380	sin|SIN_1016998	sin|SIN_1016078	sin|SIN_1013174	sin|SIN_1020970	sin|SIN_1006512	sin|SIN_1014510	sin|SIN_1014509	sin|SIN_1017931	sin|SIN_1012012	sin|SIN_1013563	sin|SIN_1023300	sin|SIN_1016035	sin|SIN_1025038	sin|SIN_1021467	sin|SIN_1017028	sin|SIN_1013220	sin|SIN_1027134	sin|SIN_1018585
group87	74	7	13	15	39	ara|AT5G18010	ara|AT5G18080	ara|AT5G18020	ara|AT5G18050	ara|AT5G18030	ara|AT5G18060	bna|BnaA02g03880D	bna|BnaC02g07770D	bna|BnaC02g07850D	bna|BnaA02g03910D	bna|BnaAnng37150D	bna|BnaC02g07740D	bna|BnaC09g39950D	bna|BnaC02g07810D	bna|BnaA10g16840D	bna|BnaC02g07790D	bna|BnaC02g34510D	bna|BnaC09g39850D	bna|BnaA03g06830D	bna|BnaA10g16780D	bna|BnaA02g03890D	bna|BnaA03g06850D	bna|BnaC02g07750D	bna|BnaC03g08730D	bna|BnaA02g26400D	bna|BnaAnng36540D	bna|BnaC03g08700D	bna|BnaC02g07870D	bna|BnaA03g06800D	bna|BnaC02g07830D	bna|BnaA03g06820D	bna|BnaC03g08750D	bna|BnaA10g16830D	bna|BnaC09g39840D	bna|BnaC09g39810D	bna|BnaA10g16790D	bna|BnaC03g08720D	bna|BnaA10g16740D	bna|BnaA10g16750D	bna|BnaA10g16800D	bna|BnaC07g37790D	bna|BnaC09g39770D	bna|BnaC02g34500D	gma|Glyma.04G006300
group88	74	0	0	0	74	bna|BnaC09g25170D	bna|BnaA03g60030D	bna|BnaAnng02000D	bna|BnaC06g07930D	bna|BnaCnng00050D	bna|BnaC08g05790D	bna|BnaC09g26530D	bna|BnaC03g75080D	bna|BnaC03g53980D	bna|BnaA03g60130D	bna|BnaC04g15600D	bna|BnaAnng30790D	bna|BnaC05g22970D	bna|BnaC02g30920D	bna|BnaC09g25250D	bna|BnaC07g04730D	bna|BnaCnng04280D	bna|BnaC09g33460D	bna|BnaC03g75330D	bna|BnaC03g54770D	bna|BnaC04g17980D	bna|BnaC04g18390D	bna|BnaC01g24590D	bna|BnaC08g03620D	bna|BnaC08g05330D	bna|BnaC04g18230D	bna|BnaCnng35360D	bna|BnaC01g24160D	bna|BnaCnng41070D	bna|BnaC02g29490D	bna|BnaC09g27150D	bna|BnaC04g17270D	bna|BnaCnng43690D	bna|BnaC06g40740D	bna|BnaC02g29480D	bna|BnaC02g29880D	bna|BnaCnng04300D	bna|BnaCnng70490D	bna|BnaC08g46460D	bna|BnaC02g29220D	bna|BnaC09g25160D	bna|BnaC09g25670D	bna|BnaCnng38090D	bna|BnaC07g04720D
group89	72	11	6	14	41	ara|AT1G04680	ara|AT1G67750	ara|AT3G07010	ara|AT3G24230	ara|AT3G24670	ara|AT4G13210	ara|AT4G13710	ara|AT5G48900	ara|AT3G27400	ara|AT4G24780	ara|AT5G63180	bna|BnaA01g14130D	bna|BnaA02g13340D	bna|BnaA02g30490D	bna|BnaA03g46920D	bna|BnaA04g06680D	bna|BnaA04g07000D	bna|BnaA05g30530D	bna|BnaA06g22590D	bna|BnaA07g05380D	bna|BnaA07g06080D	bna|BnaA07g38610D	bna|BnaA08g14630D	bna|BnaA08g28010D	bna|BnaA09g02020D	bna|BnaA09g03190D	bna|BnaA09g06500D	bna|BnaA10g02830D	bna|BnaAnng14170D	bna|BnaAnng22760D	bna|BnaC01g16630D	bna|BnaC02g17500D	bna|BnaC02g36790D	bna|BnaC02g38820D	bna|BnaC03g74840D	bna|BnaC04g55760D	bna|BnaC05g44980D	bna|BnaC05g48970D	bna|BnaC06g26450D	bna|BnaC06g28860D	bna|BnaC07g03950D	bna|BnaC07g24300D	bna|BnaC07g39100D	bna|BnaC08g00880D
group90	72	1	2	69	0	gma|Glyma.01G010500	gma|Glyma.01G010700	gma|Glyma.06G311100	gma|Glyma.06G311200	gma|Glyma.09G210400	gma|Glyma.09G210600	gma|Glyma.20G042700	gma|Glyma.01G126800	gma|Glyma.18G086400	gma|Glyma.18G105300	gma|Glyma.18G087900	gma|Glyma.01G148400	gma|Glyma.18G082100	gma|Glyma.18G082200	gma|Glyma.18G082300	gma|Glyma.18G082400	gma|Glyma.18G082800	gma|Glyma.18G083200	gma|Glyma.18G083900	gma|Glyma.18G084400	gma|Glyma.18G086600	gma|Glyma.18G087000	gma|Glyma.18G087700	gma|Glyma.18G087800	gma|Glyma.18G088000	gma|Glyma.18G088300	gma|Glyma.18G087400	gma|Glyma.18G086900	gma|Glyma.18G093400	gma|Glyma.18G190900	gma|Glyma.18G093600	gma|Glyma.08G317400	gma|Glyma.18G093500	gma|Glyma.08G317700	gma|Glyma.08G318000	gma|Glyma.08G319300	gma|Glyma.18G093800	gma|Glyma.18G088400	gma|Glyma.08G305400	gma|Glyma.08G323200	gma|Glyma.18G093900	gma|Glyma.18G094200	gma|Glyma.18G093300	gma|Glyma.18G083600
group91	71	13	11	13	34	ara|AT3G46840	ara|AT3G46850	ara|AT4G15040	ara|AT5G58820	ara|AT5G58830	ara|AT5G58840	ara|AT5G59090	ara|AT5G59100	ara|AT5G59120	ara|AT5G59130	ara|AT5G59190	ara|AT4G00230	ara|AT5G03620	bna|BnaA01g18020D	bna|BnaA02g07220D	bna|BnaA02g07390D	bna|BnaA02g07400D	bna|BnaA02g07410D	bna|BnaA02g07430D	bna|BnaA03g09630D	bna|BnaA03g09640D	bna|BnaA06g17820D	bna|BnaA06g34890D	bna|BnaA06g34900D	bna|BnaA10g12220D	bna|BnaA10g29100D	bna|BnaAnng10420D	bna|BnaC01g22570D	bna|BnaC02g10210D	bna|BnaC02g10460D	bna|BnaC02g10480D	bna|BnaC02g10490D	bna|BnaC02g10500D	bna|BnaC02g25290D	bna|BnaC02g25300D	bna|BnaC03g12150D	bna|BnaC03g12160D	bna|BnaC07g20820D	bna|BnaC09g34380D	bna|BnaC09g34450D	bna|BnaCnng26040D	bna|BnaA10g12160D	bna|BnaAnng36790D	bna|BnaA02g07420D
group92	71	0	71	0	0	sin|SIN_1005392	sin|SIN_1018455	sin|SIN_1018457	sin|SIN_1018458	sin|SIN_1008486	sin|SIN_1019249	sin|SIN_1020250	sin|SIN_1008318	sin|SIN_1005596	sin|SIN_1020038	sin|SIN_1021406	sin|SIN_1008547	sin|SIN_1017895	sin|SIN_1020061	sin|SIN_1020158	sin|SIN_1019822	sin|SIN_1021818	sin|SIN_1025099	sin|SIN_1025752	sin|SIN_1023195	sin|SIN_1002387	sin|SIN_1008372	sin|SIN_1012289	sin|SIN_1004822	sin|SIN_1005210	sin|SIN_1016993	sin|SIN_1016841	sin|SIN_1003803	sin|SIN_1009371	sin|SIN_1012332	sin|SIN_1005112	sin|SIN_1016107	sin|SIN_1020957	sin|SIN_1008350	sin|SIN_1008548	sin|SIN_1006345	sin|SIN_1016044	sin|SIN_1009353	sin|SIN_1008335	sin|SIN_1001127	sin|SIN_1001846	sin|SIN_1001949	sin|SIN_1001201	sin|SIN_1003541
group93	70	0	0	0	70	bna|BnaC02g23900D	bna|BnaC04g18680D	bna|BnaC07g22290D	bna|BnaC08g06720D	bna|BnaC09g25800D	bna|BnaCnng46060D	bna|BnaUnng01990D	bna|BnaC08g05360D	bna|BnaC09g25810D	bna|BnaC08g12370D	bna|BnaC08g05060D	bna|BnaUnng04490D	bna|BnaCnng46070D	bna|BnaC01g34740D	bna|BnaCnng73590D	bna|BnaUnng04660D	bna|BnaCnng77680D	bna|BnaC01g35710D	bna|BnaC03g14070D	bna|BnaC04g21120D	bna|BnaC03g48830D	bna|BnaC03g46220D	bna|BnaC05g30680D	bna|BnaC06g08560D	bna|BnaC06g21780D	bna|BnaC04g27100D	bna|BnaC01g39400D	bna|BnaC05g49180D	bna|BnaC04g34850D	bna|BnaC02g25600D	bna|BnaC02g28950D	bna|BnaCnng58750D	bna|BnaC04g16600D	bna|BnaC03g65790D	bna|BnaC01g15310D	bna|BnaCnng34950D	bna|BnaA01g35390D	bna|BnaAnng16750D	bna|BnaC01g22440D	bna|BnaA07g12850D	bna|BnaA06g22140D	bna|BnaC04g34030D	bna|BnaC01g13340D	bna|BnaC02g39680D
group94	69	9	10	18	32	ara|AT1G20010	ara|AT1G75780	ara|AT2G29550	ara|AT4G20890	ara|AT5G12250	ara|AT5G23860	ara|AT5G44340	ara|AT5G62690	ara|AT5G62700	bna|BnaA01g10800D	bna|BnaA02g22660D	bna|BnaA03g44640D	bna|BnaA04g28540D	bna|BnaA05g09090D	bna|BnaA05g12490D	bna|BnaA06g17780D	bna|BnaA06g20530D	bna|BnaA06g22200D	bna|BnaA06g26420D	bna|BnaA07g32090D	bna|BnaA08g09560D	bna|BnaA09g17090D	bna|BnaA10g20420D	bna|BnaAnng09960D	bna|BnaAnng23580D	bna|BnaC01g12380D	bna|BnaC01g25000D	bna|BnaC02g31030D	bna|BnaC03g51550D	bna|BnaC03g56170D	bna|BnaC03g63960D	bna|BnaC03g75120D	bna|BnaC04g10450D	bna|BnaC04g40620D	bna|BnaC04g54460D	bna|BnaC06g36460D	bna|BnaC07g30540D	bna|BnaC07g36480D	bna|BnaC09g44450D	bna|BnaCnng36540D	bna|BnaCnng62490D	gma|Glyma.01G109300	gma|Glyma.03G074400	gma|Glyma.03G124400
group95	69	9	8	19	33	ara|AT1G29230	ara|AT2G34180	ara|AT4G18700	ara|AT5G45810	ara|AT5G07070	ara|AT5G58380	bna|BnaA01g06180D	bna|BnaA03g51180D	bna|BnaA08g12770D	bna|BnaC01g07450D	bna|BnaC03g67810D	bna|BnaC07g43040D	bna|BnaA01g09520D	bna|BnaA04g20000D	bna|BnaA05g09600D	bna|BnaA08g18050D	bna|BnaAnng24840D	bna|BnaAnng28450D	bna|BnaAnng31880D	bna|BnaC01g11140D	bna|BnaC03g59010D	bna|BnaC03g62800D	bna|BnaC04g44390D	bna|BnaCnng41420D	bna|BnaCnng59780D	bna|BnaCnng68520D	bna|BnaA02g07660D	bna|BnaA10g23540D	bna|BnaA10g23550D	bna|BnaA10g29660D	bna|BnaAnng01960D	bna|BnaC02g01740D	bna|BnaC02g10730D	bna|BnaC09g33860D	bna|BnaC09g48250D	bna|BnaC09g48260D	bna|BnaA02g24110D	bna|BnaC02g31860D	gma|Glyma.01G131500	gma|Glyma.02G234800	gma|Glyma.03G036900	gma|Glyma.09G277000	gma|Glyma.11G161300	gma|Glyma.11G235300
group96	69	0	0	0	69	bna|BnaC01g26670D	bna|BnaCnng25980D	bna|BnaC07g04700D	bna|BnaCnng34860D	bna|BnaC01g44500D	bna|BnaC06g03280D	bna|BnaC04g07390D	bna|BnaC04g07530D	bna|BnaC06g03100D	bna|BnaC07g00510D	bna|BnaCnng77760D	bna|BnaC07g05800D	bna|BnaAnng34350D	bna|BnaAnng35950D	bna|BnaUnng03760D	bna|BnaC07g00950D	bna|BnaC04g04920D	bna|BnaC01g33580D	bna|BnaC03g36970D	bna|BnaC03g45570D	bna|BnaC03g52790D	bna|BnaC09g51920D	bna|BnaCnng67490D	bna|BnaCnng69210D	bna|BnaC09g14430D	bna|BnaCnng67660D	bna|BnaC09g28730D	bna|BnaCnng58530D	bna|BnaCnng64830D	bna|BnaC04g07520D	bna|BnaC07g06870D	bna|BnaC01g29680D	bna|BnaCnng76400D	bna|BnaC07g47790D	bna|BnaC07g05430D	bna|BnaC03g52950D	bna|BnaC04g54740D	bna|BnaCnng59130D	bna|BnaCnng25990D	bna|BnaCnng21970D	bna|BnaCnng33490D	bna|BnaC04g07400D	bna|BnaC03g52940D	bna|BnaC06g08350D
group97	68	9	8	21	30	ara|AT1G10900	ara|AT1G60890	ara|AT2G41210	ara|AT3G07960	ara|AT3G09920	ara|AT3G56960	ara|AT1G21980	ara|AT1G77740	ara|AT2G26420	bna|BnaA02g36050D	bna|BnaA03g19370D	bna|BnaA05g02070D	bna|BnaA08g21050D	bna|BnaA09g36300D	bna|BnaA09g40500D	bna|BnaC01g39540D	bna|BnaC02g24660D	bna|BnaC03g23210D	bna|BnaC04g01710D	bna|BnaC08g20070D	bna|BnaC08g32950D	bna|BnaA03g30270D	bna|BnaA07g17070D	bna|BnaC03g35590D	bna|BnaC04g24720D	bna|BnaC06g42680D	bna|BnaC08g27870D	bna|BnaA03g30260D	bna|BnaC03g35580D	bna|BnaA04g02850D	bna|BnaC08g27860D	bna|BnaA05g28620D	bna|BnaA06g06710D	bna|BnaA09g14090D	bna|BnaC05g08390D	bna|BnaC05g43070D	bna|BnaC09g14450D	bna|BnaA09g47830D	bna|BnaC08g42290D	gma|Glyma.02G163800	gma|Glyma.03G128100	gma|Glyma.03G186300	gma|Glyma.04G206100	gma|Glyma.04G253100
group98	68	7	11	22	28	ara|AT1G31770	ara|AT4G27420	ara|AT3G52310	ara|AT5G06530	bna|BnaA01g16410D	bna|BnaA02g27560D	bna|BnaA03g48580D	bna|BnaA04g05540D	bna|BnaA05g36020D	bna|BnaA06g33490D	bna|BnaA07g23320D	bna|BnaA09g24990D	bna|BnaA09g25160D	bna|BnaC01g19560D	bna|BnaC02g35560D	bna|BnaC04g28280D	bna|BnaC07g40870D	bna|BnaCnng15320D	bna|BnaCnng21050D	bna|BnaA01g29930D	bna|BnaC01g37830D	bna|BnaA02g15690D	bna|BnaA07g29760D	bna|BnaA07g29770D	bna|BnaC02g20910D	bna|BnaC06g32970D	bna|BnaCnng07720D	bna|BnaA10g24440D	bna|BnaAnng01730D	bna|BnaC02g01960D	bna|BnaC09g49020D	bna|BnaCnng07730D	gma|Glyma.01G091100	gma|Glyma.01G154400	gma|Glyma.02G130600	gma|Glyma.06G248800	gma|Glyma.09G074700	gma|Glyma.10G205600	gma|Glyma.11G090200	gma|Glyma.13G279800	gma|Glyma.16G076900	gma|Glyma.16G110100	gma|Glyma.20G174800	gma|Glyma.20G184900
group99	68	19	4	5	40	ara|AT1G33540	ara|AT1G73270	ara|AT1G73280	ara|AT1G73310	ara|AT2G22990	ara|AT2G23010	ara|AT3G10450	ara|AT3G12240	ara|AT5G36180	ara|AT1G73290	ara|AT1G73300	ara|AT2G22920	ara|AT2G22970	ara|AT2G22980	ara|AT2G23000	ara|AT3G12203	ara|AT3G12220	ara|AT3G12230	ara|AT5G09640	bna|BnaA01g30770D	bna|BnaA01g30780D	bna|BnaA02g03200D	bna|BnaA03g06120D	bna|BnaA03g32150D	bna|BnaA04g13410D	bna|BnaA05g28390D	bna|BnaA07g07110D	bna|BnaA07g22720D	bna|BnaA07g22740D	bna|BnaA07g30770D	bna|BnaA09g25800D	bna|BnaA09g42290D	bna|BnaA09g54030D	bna|BnaA10g17860D	bna|BnaAnng25990D	bna|BnaC02g06770D	bna|BnaC03g07860D	bna|BnaC04g31880D	bna|BnaC05g23740D	bna|BnaC05g24190D	bna|BnaC05g42570D	bna|BnaC06g23660D	bna|BnaC06g34260D	bna|BnaC08g34750D
group100	68	0	0	0	68	bna|BnaA07g02800D	bna|BnaCnng23750D	bna|BnaA10g08380D	bna|BnaC03g54290D	bna|BnaC06g08950D	bna|BnaC07g06650D	bna|BnaC02g37500D	bna|BnaA06g21250D	bna|BnaCnng70280D	bna|BnaC04g04930D	bna|BnaUnng03960D	bna|BnaC07g05790D	bna|BnaC09g31470D	bna|BnaAnng18800D	bna|BnaAnng09860D	bna|BnaCnng64840D	bna|BnaCnng65440D	bna|BnaC09g14420D	bna|BnaA08g06330D	bna|BnaC06g17730D	bna|BnaA09g24060D	bna|BnaAnng34340D	bna|BnaA07g01790D	bna|BnaCnng65720D	bna|BnaAnng26850D	bna|BnaCnng53970D	bna|BnaC06g03090D	bna|BnaC09g28790D	bna|BnaAnng37290D	bna|BnaC07g00960D	bna|BnaC02g26970D	bna|BnaC04g54750D	bna|BnaC07g06780D	bna|BnaCnng22030D	bna|BnaA07g01770D	bna|BnaA08g06340D	bna|BnaA09g24070D	bna|BnaC09g51910D	bna|BnaCnng17500D	bna|BnaCnng73340D	bna|BnaC03g45550D	bna|BnaC07g19880D	bna|BnaA07g01780D	bna|BnaUnng02480D
group101	68	0	68	0	0	sin|SIN_1000202	sin|SIN_1001148	sin|SIN_1000745	sin|SIN_1001329	sin|SIN_1001000	sin|SIN_1000836	sin|SIN_1000268	sin|SIN_1001164	sin|SIN_1000498	sin|SIN_1000359	sin|SIN_1000503	sin|SIN_1003429	sin|SIN_1003076	sin|SIN_1000738	sin|SIN_1003434	sin|SIN_1002090	sin|SIN_1003062	sin|SIN_1002088	sin|SIN_1003072	sin|SIN_1001003	sin|SIN_1001151	sin|SIN_1003071	sin|SIN_1003068	sin|SIN_1000997	sin|SIN_1000941	sin|SIN_1002087	sin|SIN_1001002	sin|SIN_1000736	sin|SIN_1003415	sin|SIN_1000438	sin|SIN_1001149	sin|SIN_1000733	sin|SIN_1003074	sin|SIN_1003067	sin|SIN_1000856	sin|SIN_1003059	sin|SIN_1000731	sin|SIN_1003058	sin|SIN_1017752	sin|SIN_1002414	sin|SIN_1003029	sin|SIN_1008302	sin|SIN_1003039	sin|SIN_1026283
group102	66	8	8	18	32	ara|AT1G05580	ara|AT2G13620	ara|AT2G31910	ara|AT1G64170	ara|AT3G17630	ara|AT3G53720	ara|AT4G23700	ara|AT5G41610	bna|BnaA01g13360D	bna|BnaA03g34620D	bna|BnaA03g58740D	bna|BnaA04g11240D	bna|BnaA08g15080D	bna|BnaA08g29740D	bna|BnaA09g08340D	bna|BnaA09g11430D	bna|BnaA09g33920D	bna|BnaC01g15520D	bna|BnaC03g62130D	bna|BnaC04g27020D	bna|BnaC06g14930D	bna|BnaC07g04410D	bna|BnaC07g38420D	bna|BnaC09g08610D	bna|BnaCnng11150D	bna|BnaCnng62230D	bna|BnaA04g04560D	bna|BnaA07g37580D	bna|BnaAnng38490D	bna|BnaC08g24710D	bna|BnaA04g18610D	bna|BnaA04g18620D	bna|BnaA10g03800D	bna|BnaC05g03710D	bna|BnaCnng39520D	bna|BnaCnng39530D	bna|BnaA04g27810D	bna|BnaA07g37760D	bna|BnaCnng73770D	bna|BnaC09g11890D	gma|Glyma.01G223600	gma|Glyma.03G171500	gma|Glyma.04G212200	gma|Glyma.05G192400
group103	66	9	10	12	35	ara|AT3G14610	ara|AT3G14620	ara|AT3G14630	ara|AT3G14640	ara|AT3G14650	ara|AT3G14660	ara|AT3G14680	ara|AT3G14690	bna|BnaA01g29240D	bna|BnaA01g29260D	bna|BnaA01g29270D	bna|BnaA03g33480D	bna|BnaA03g33500D	bna|BnaA03g33530D	bna|BnaA05g24860D	bna|BnaA05g24870D	bna|BnaA05g24880D	bna|BnaA05g24890D	bna|BnaA05g24900D	bna|BnaA05g24910D	bna|BnaA06g02990D	bna|BnaA06g03010D	bna|BnaC01g36670D	bna|BnaC01g36680D	bna|BnaC01g36700D	bna|BnaC03g38670D	bna|BnaC03g38680D	bna|BnaC03g38700D	bna|BnaC03g73770D	bna|BnaC05g38890D	bna|BnaC05g38900D	bna|BnaC05g38910D	bna|BnaC05g38940D	bna|BnaC06g02740D	bna|BnaCnng69060D	bna|BnaC03g73760D	bna|BnaA08g23390D	bna|BnaA09g45190D	bna|BnaAnng25600D	bna|BnaC08g17160D	bna|BnaC08g38020D	bna|BnaC08g38040D	bna|BnaCnng42960D	gma|Glyma.03G226800
group104	65	9	9	18	29	ara|AT1G13460	ara|AT3G09880	ara|AT3G21650	ara|AT3G26020	ara|AT3G26030	ara|AT4G15415	ara|AT5G03470	ara|AT5G25510	ara|AT3G54930	bna|BnaA01g18630D	bna|BnaA02g27760D	bna|BnaA02g31940D	bna|BnaA03g30500D	bna|BnaA03g41880D	bna|BnaA05g19590D	bna|BnaA05g28660D	bna|BnaA06g08530D	bna|BnaA06g27770D	bna|BnaA06g33170D	bna|BnaA06g33180D	bna|BnaC01g31410D	bna|BnaC02g35870D	bna|BnaC02g48620D	bna|BnaC03g35810D	bna|BnaC05g09900D	bna|BnaC05g30730D	bna|BnaC05g43110D	bna|BnaC07g23180D	bna|BnaC07g23190D	bna|BnaC07g29230D	bna|BnaC07g32950D	bna|BnaC09g03980D	bna|BnaA07g16560D	bna|BnaA09g55040D	bna|BnaAnng00670D	bna|BnaC02g03070D	bna|BnaC06g15500D	bna|BnaC08g25780D	gma|Glyma.02G270300	gma|Glyma.03G185200	gma|Glyma.04G071700	gma|Glyma.05G073300	gma|Glyma.06G073000	gma|Glyma.10G058900
group105	65	0	0	65	0	gma|Glyma.01G177800	gma|Glyma.13G114400	gma|Glyma.19G256900	gma|Glyma.20G075000	gma|Glyma.16G209200	gma|Glyma.02G041600	gma|Glyma.08G260800	gma|Glyma.08G352900	gma|Glyma.08G353000	gma|Glyma.05G071400	gma|Glyma.19G048300	gma|Glyma.19G048100	gma|Glyma.19G048200	gma|Glyma.19G048700	gma|Glyma.19G048000	gma|Glyma.19G048800	gma|Glyma.19G049000	gma|Glyma.05G071600	gma|Glyma.08G134900	gma|Glyma.08G229700	gma|Glyma.05G166200	gma|Glyma.19G048500	gma|Glyma.17G116300	gma|Glyma.05G071700	gma|Glyma.06G181300	gma|Glyma.08G350400	gma|Glyma.05G071300	gma|Glyma.19G048600	gma|Glyma.18G161900	gma|Glyma.18G160800	gma|Glyma.18G167700	gma|Glyma.18G161800	gma|Glyma.14G160200	gma|Glyma.18G168300	gma|Glyma.18G161100	gma|Glyma.18G168500	gma|Glyma.18G162800	gma|Glyma.18G161600	gma|Glyma.18G095000	gma|Glyma.18G168400	gma|Glyma.18G168800	gma|Glyma.18G160600	gma|Glyma.18G162400	gma|Glyma.18G161500
group106	64	11	9	17	27	ara|AT1G03920	ara|AT1G30640	ara|AT2G19400	ara|AT2G20470	ara|AT3G23310	ara|AT4G14350	ara|AT4G33080	ara|AT5G09890	ara|AT2G20440	ara|AT4G28550	bna|BnaA01g03800D	bna|BnaA01g23180D	bna|BnaA07g00320D	bna|BnaA07g06670D	bna|BnaA08g17290D	bna|BnaA09g25880D	bna|BnaA09g56040D	bna|BnaA09g56060D	bna|BnaAnng23690D	bna|BnaC01g05160D	bna|BnaC01g28920D	bna|BnaC03g59770D	bna|BnaC04g28780D	bna|BnaC05g23660D	bna|BnaC05g48960D	bna|BnaC07g00400D	bna|BnaC07g08190D	bna|BnaCnng17250D	bna|BnaCnng30300D	bna|BnaCnng54240D	bna|BnaA07g00310D	bna|BnaA08g13650D	bna|BnaC08g13120D	bna|BnaC09g10450D	bna|BnaA08g09130D	bna|BnaC03g63100D	gma|Glyma.02G003200	gma|Glyma.03G164600	gma|Glyma.04G053900	gma|Glyma.06G054200	gma|Glyma.09G066300	gma|Glyma.10G005600	gma|Glyma.10G038400	gma|Glyma.10G181500
group107	64	1	0	0	63	bna|BnaA02g15490D	bna|BnaA09g15220D	bna|BnaA03g16170D	bna|BnaAnng25970D	bna|BnaCnng38980D	bna|BnaC07g15150D	bna|BnaA06g08680D	bna|BnaC08g20660D	bna|BnaC09g16880D	bna|BnaA05g15600D	bna|BnaA04g09120D	bna|BnaA09g34660D	bna|BnaC04g13400D	bna|BnaC09g14680D	bna|BnaC03g68730D	bna|BnaC05g36660D	bna|BnaC07g00790D	bna|BnaC08g48020D	bna|BnaC03g63270D	bna|BnaC05g29070D	bna|BnaC03g12550D	bna|BnaC09g42710D	bna|BnaC09g28550D	bna|BnaC04g24630D	bna|BnaA05g15730D	bna|BnaC01g39380D	bna|BnaC08g46950D	bna|BnaC06g06000D	bna|BnaC07g19580D	bna|BnaC09g42700D	bna|BnaC04g31820D	bna|BnaC04g56040D	bna|BnaC05g50550D	bna|BnaC02g15690D	bna|BnaC04g20350D	bna|BnaC02g24540D	bna|BnaC04g27980D	bna|BnaC08g17830D	bna|BnaAnng26840D	bna|BnaC09g14320D	bna|BnaC04g03500D	bna|BnaC04g33350D	bna|BnaC09g37320D	bna|BnaC08g06760D
group108	64	0	64	0	0	sin|SIN_1000591	sin|SIN_1000624	sin|SIN_1000835	sin|SIN_1000734	sin|SIN_1000970	sin|SIN_1002864	sin|SIN_1002867	sin|SIN_1005185	sin|SIN_1008444	sin|SIN_1003420	sin|SIN_1000686	sin|SIN_1001162	sin|SIN_1001324	sin|SIN_1000501	sin|SIN_1003060	sin|SIN_1000623	sin|SIN_1000622	sin|SIN_1002086	sin|SIN_1000748	sin|SIN_1001540	sin|SIN_1001027	sin|SIN_1001217	sin|SIN_1000803	sin|SIN_1001024	sin|SIN_1002073	sin|SIN_1001015	sin|SIN_1001342	sin|SIN_1001673	sin|SIN_1001227	sin|SIN_1000939	sin|SIN_1003063	sin|SIN_1003044	sin|SIN_1003404	sin|SIN_1003411	sin|SIN_1003425	sin|SIN_1016108	sin|SIN_1003040	sin|SIN_1001340	sin|SIN_1002079	sin|SIN_1002868	sin|SIN_1003053	sin|SIN_1003046	sin|SIN_1002074	sin|SIN_1002077
group109	63	9	8	20	26	ara|AT1G65920	ara|AT5G42140	ara|AT1G69710	ara|AT1G76950	ara|AT3G23270	ara|AT3G47660	ara|AT4G14368	ara|AT5G12350	ara|AT5G19420	bna|BnaA02g01230D	bna|BnaA02g14500D	bna|BnaA03g07580D	bna|BnaA06g20390D	bna|BnaA07g06720D	bna|BnaA07g33160D	bna|BnaA08g05450D	bna|BnaA10g15710D	bna|BnaA10g20350D	bna|BnaAnng22340D	bna|BnaC02g04320D	bna|BnaC02g19490D	bna|BnaC03g09600D	bna|BnaC03g53480D	bna|BnaC03g54070D	bna|BnaC04g28770D	bna|BnaC06g18700D	bna|BnaC06g31530D	bna|BnaC06g37680D	bna|BnaC07g08300D	bna|BnaC09g38280D	bna|BnaC09g44380D	bna|BnaCnng17260D	bna|BnaA06g20640D	bna|BnaA07g21160D	bna|BnaC06g43200D	gma|Glyma.02G005300	gma|Glyma.02G084100	gma|Glyma.03G040800	gma|Glyma.09G278400	gma|Glyma.10G006300	gma|Glyma.10G226900	gma|Glyma.14G034200	gma|Glyma.16G171900	gma|Glyma.18G119000
group110	63	0	0	0	63	bna|BnaA07g28920D	bna|BnaC09g52820D	bna|BnaA03g10290D	bna|BnaC08g39790D	bna|BnaCnng04740D	bna|BnaA07g07800D	bna|BnaC06g14850D	bna|BnaC04g39070D	bna|BnaA07g15380D	bna|BnaC08g41480D	bna|BnaCnng68800D	bna|BnaC09g20210D	bna|BnaCnng46370D	bna|BnaA10g06570D	bna|BnaC02g37940D	bna|BnaC03g24970D	bna|BnaC02g32280D	bna|BnaC03g24980D	bna|BnaA07g22970D	bna|BnaA08g11830D	bna|BnaCnng38550D	bna|BnaC06g19250D	bna|BnaCnng13160D	bna|BnaA07g27140D	bna|BnaCnng21020D	bna|BnaC08g34550D	bna|BnaC02g40770D	bna|BnaC03g65670D	bna|BnaC07g43370D	bna|BnaC05g50290D	bna|BnaC03g44920D	bna|BnaC08g38760D	bna|BnaC04g09520D	bna|BnaC08g04500D	bna|BnaC01g28820D	bna|BnaC07g05710D	bna|BnaC05g34620D	bna|BnaA10g03360D	bna|BnaC09g49930D	bna|BnaCnng35290D	bna|BnaC07g49950D	bna|BnaC01g00690D	bna|BnaC05g03390D	bna|BnaCnng57630D
group111	62	9	11	17	25	ara|AT1G01480	ara|AT3G49700	ara|AT3G61510	ara|AT4G11280	ara|AT4G37770	ara|AT2G22810	ara|AT4G08040	ara|AT5G65800	ara|AT4G26200	bna|BnaA01g00270D	bna|BnaA01g15380D	bna|BnaA03g23600D	bna|BnaA03g40560D	bna|BnaA03g47880D	bna|BnaA04g13310D	bna|BnaA06g15630D	bna|BnaA09g07210D	bna|BnaA09g21860D	bna|BnaAnng30490D	bna|BnaC01g01270D	bna|BnaC01g18250D	bna|BnaC03g28000D	bna|BnaC03g76570D	bna|BnaC04g35390D	bna|BnaC05g00530D	bna|BnaC07g31520D	bna|BnaC08g21300D	bna|BnaC09g07070D	bna|BnaC09g24050D	bna|BnaCnng71530D	bna|BnaC07g40130D	bna|BnaA09g39260D	bna|BnaC08g49010D	bna|BnaA10g00470D	gma|Glyma.01G003900	gma|Glyma.05G223000	gma|Glyma.07G128000	gma|Glyma.08G030100	gma|Glyma.01G196100	gma|Glyma.05G108900	gma|Glyma.05G211700	gma|Glyma.06G049900	gma|Glyma.08G018000	gma|Glyma.11G021500
group112	62	8	11	16	27	ara|AT1G02640	ara|AT1G78060	ara|AT3G19620	ara|AT5G09730	ara|AT5G10560	ara|AT5G49360	ara|AT5G64570	ara|AT5G09700	bna|BnaA02g30740D	bna|BnaA02g34280D	bna|BnaA06g23560D	bna|BnaA07g26180D	bna|BnaA07g33910D	bna|BnaA09g03310D	bna|BnaA09g06900D	bna|BnaA10g01280D	bna|BnaA10g21710D	bna|BnaA10g22410D	bna|BnaC02g39030D	bna|BnaC02g43200D	bna|BnaC05g01340D	bna|BnaC06g28200D	bna|BnaC06g38540D	bna|BnaC07g27160D	bna|BnaC09g02680D	bna|BnaC09g06400D	bna|BnaC09g37570D	bna|BnaC09g45990D	bna|BnaC09g46970D	bna|BnaCnng30450D	bna|BnaCnng33860D	bna|BnaCnng54810D	bna|BnaC06g27770D	bna|BnaC09g45100D	bna|BnaAnng39260D	gma|Glyma.02G013300	gma|Glyma.03G218700	gma|Glyma.06G105300	gma|Glyma.08G074700	gma|Glyma.08G180900	gma|Glyma.09G038600	gma|Glyma.09G202900	gma|Glyma.10G013900	gma|Glyma.13G088000
group113	62	8	8	22	24	ara|AT3G08680	ara|AT5G05160	ara|AT5G58300	bna|BnaA01g13400D	bna|BnaA03g46220D	bna|BnaC07g38470D	bna|BnaA02g07750D	bna|BnaA03g09820D	bna|BnaA05g29540D	bna|BnaA10g25210D	bna|BnaC02g10810D	bna|BnaC03g12450D	bna|BnaC04g38490D	bna|BnaC05g43880D	bna|BnaC09g50140D	bna|BnaA03g12300D	bna|BnaC03g14930D	bna|BnaA04g15490D	bna|BnaA07g12900D	bna|BnaC04g17230D	bna|BnaC01g39370D	bna|BnaA09g05020D	bna|BnaC09g04580D	bna|BnaA09g11490D	bna|BnaA09g12030D	bna|BnaC09g11940D	bna|BnaC09g12300D	gma|Glyma.01G224000	gma|Glyma.04G239000	gma|Glyma.05G214300	gma|Glyma.06G124700	gma|Glyma.08G020800	gma|Glyma.11G019100	gma|Glyma.13G039900	gma|Glyma.14G124400	gma|Glyma.02G219800	gma|Glyma.04G223800	gma|Glyma.06G141100	gma|Glyma.09G272900	gma|Glyma.14G187900	gma|Glyma.18G216200	gma|Glyma.02G237000	gma|Glyma.11G199700	gma|Glyma.14G206000
group114	61	10	5	17	29	ara|AT1G09090	ara|AT1G64060	ara|AT4G25090	ara|AT5G07390	ara|AT5G47910	ara|AT5G51060	ara|AT1G19230	ara|AT3G45810	ara|AT4G11230	ara|AT5G60010	bna|BnaA02g06590D	bna|BnaA02g21780D	bna|BnaA03g02020D	bna|BnaA03g13340D	bna|BnaA03g47120D	bna|BnaA03g47130D	bna|BnaA06g13330D	bna|BnaA06g18310D	bna|BnaA06g30520D	bna|BnaA09g11870D	bna|BnaA09g44270D	bna|BnaA09g48550D	bna|BnaA10g23840D	bna|BnaAnng07990D	bna|BnaC02g38300D	bna|BnaC03g03010D	bna|BnaC03g03030D	bna|BnaC03g16150D	bna|BnaC03g55740D	bna|BnaC05g14890D	bna|BnaC07g26270D	bna|BnaC07g39290D	bna|BnaC08g36810D	bna|BnaC08g42780D	bna|BnaC09g12490D	bna|BnaC09g48590D	bna|BnaCnng42100D	bna|BnaC07g39320D	bna|BnaC07g39330D	gma|Glyma.01G222700	gma|Glyma.03G236300	gma|Glyma.04G203200	gma|Glyma.05G021100	gma|Glyma.05G198700
group115	61	10	7	21	23	ara|AT1G10540	ara|AT1G49960	ara|AT1G60030	ara|AT2G05760	ara|AT2G34190	ara|AT5G49990	ara|AT5G62890	ara|AT1G65550	ara|AT5G25420	ara|AT2G26510	bna|BnaA01g22120D	bna|BnaA02g33610D	bna|BnaA03g38120D	bna|BnaA06g22340D	bna|BnaA08g29610D	bna|BnaA09g06270D	bna|BnaA10g05590D	bna|BnaAnng25020D	bna|BnaC01g28480D	bna|BnaC02g42350D	bna|BnaC03g51370D	bna|BnaC03g68400D	bna|BnaC03g74430D	bna|BnaC04g54110D	bna|BnaC07g04170D	bna|BnaC09g26330D	bna|BnaC09g50870D	bna|BnaA03g22730D	bna|BnaC03g26770D	bna|BnaA06g27690D	bna|BnaA09g04560D	bna|BnaC07g29350D	bna|BnaC09g04010D	gma|Glyma.01G035000	gma|Glyma.02G031000	gma|Glyma.02G269300	gma|Glyma.04G046400	gma|Glyma.04G063500	gma|Glyma.04G180000	gma|Glyma.05G035000	gma|Glyma.06G047100	gma|Glyma.06G064700	gma|Glyma.06G184800	gma|Glyma.08G117100
group116	61	14	8	18	21	ara|AT1G20560	ara|AT1G76290	ara|AT2G17650	ara|AT3G16910	ara|AT5G16370	ara|AT1G21530	ara|AT1G21540	ara|AT1G75960	ara|AT1G77240	ara|AT5G16340	ara|AT1G65880	ara|AT1G65890	ara|AT1G66120	ara|AT1G68270	bna|BnaA02g17630D	bna|BnaA02g18500D	bna|BnaA03g05980D	bna|BnaA06g14470D	bna|BnaA06g15270D	bna|BnaA07g02760D	bna|BnaA07g33410D	bna|BnaAnng22570D	bna|BnaC03g07730D	bna|BnaC03g40840D	bna|BnaC05g15870D	bna|BnaC05g16820D	bna|BnaC06g37960D	bna|BnaCnng09670D	bna|BnaCnng41240D	bna|BnaCnng43930D	bna|BnaA05g23020D	bna|BnaC05g36470D	bna|BnaA06g20370D	bna|BnaA07g25490D	bna|BnaC06g27280D	gma|Glyma.01G232100	gma|Glyma.01G232200	gma|Glyma.02G042200	gma|Glyma.02G239300	gma|Glyma.02G239400	gma|Glyma.02G239500	gma|Glyma.07G242100	gma|Glyma.09G029900	gma|Glyma.11G014900
group117	61	10	8	17	26	ara|AT1G26370	ara|AT1G32490	ara|AT2G35340	ara|AT3G26560	ara|AT2G47250	ara|AT3G62310	ara|AT4G16680	ara|AT4G18465	ara|AT5G13010	bna|BnaA01g09260D	bna|BnaA01g35370D	bna|BnaA05g18140D	bna|BnaC01g10860D	bna|BnaC01g19980D	bna|BnaC05g28560D	bna|BnaA01g21530D	bna|BnaA02g01370D	bna|BnaC02g04460D	bna|BnaA03g21690D	bna|BnaA06g32830D	bna|BnaA07g38500D	bna|BnaA09g39790D	bna|BnaC03g25960D	bna|BnaC05g20380D	bna|BnaC07g23640D	bna|BnaC08g32120D	bna|BnaA02g07640D	bna|BnaA08g19730D	bna|BnaA09g28880D	bna|BnaC02g10710D	bna|BnaC03g56670D	bna|BnaA04g26020D	bna|BnaA08g12080D	bna|BnaA08g18720D	bna|BnaC03g58160D	gma|Glyma.01G040900	gma|Glyma.01G060700	gma|Glyma.02G010500	gma|Glyma.02G119000	gma|Glyma.03G221200	gma|Glyma.06G201700	gma|Glyma.08G000300	gma|Glyma.13G342400	gma|Glyma.14G217400
group118	61	0	56	2	3	bna|BnaC09g25710D	bna|BnaC09g06800D	bna|BnaCnng09610D	gma|Glyma.01G130300	gma|Glyma.04G125400	sin|SIN_1000284	sin|SIN_1000656	sin|SIN_1007464	sin|SIN_1000793	sin|SIN_1005424	sin|SIN_1003745	sin|SIN_1020113	sin|SIN_1014982	sin|SIN_1026754	sin|SIN_1009868	sin|SIN_1002143	sin|SIN_1016058	sin|SIN_1026767	sin|SIN_1008554	sin|SIN_1009848	sin|SIN_1027138	sin|SIN_1009406	sin|SIN_1018561	sin|SIN_1017825	sin|SIN_1005973	sin|SIN_1025058	sin|SIN_1015654	sin|SIN_1018401	sin|SIN_1025464	sin|SIN_1020485	sin|SIN_1012309	sin|SIN_1017111	sin|SIN_1018580	sin|SIN_1005569	sin|SIN_1023810	sin|SIN_1017450	sin|SIN_1001936	sin|SIN_1020916	sin|SIN_1005715	sin|SIN_1026297	sin|SIN_1006490	sin|SIN_1015617	sin|SIN_1020027	sin|SIN_1013213
group119	60	8	8	14	30	ara|AT1G18150	ara|AT1G53510	ara|AT1G73670	ara|AT2G01450	ara|AT2G42880	ara|AT3G14720	ara|AT3G18040	ara|AT5G19010	bna|BnaA01g29230D	bna|BnaA02g26910D	bna|BnaA03g19910D	bna|BnaA05g03140D	bna|BnaA05g14400D	bna|BnaA05g22170D	bna|BnaA05g24830D	bna|BnaA06g00890D	bna|BnaA06g12330D	bna|BnaA06g34930D	bna|BnaA07g22580D	bna|BnaA09g18630D	bna|BnaA09g44690D	bna|BnaA10g16050D	bna|BnaAnng22780D	bna|BnaC01g36660D	bna|BnaC02g47660D	bna|BnaC03g09450D	bna|BnaC03g23890D	bna|BnaC05g38860D	bna|BnaC05g50100D	bna|BnaC06g06380D	bna|BnaC06g23500D	bna|BnaC07g20800D	bna|BnaC08g37390D	bna|BnaC09g38840D	bna|BnaCnng17720D	bna|BnaCnng35780D	bna|BnaCnng35890D	bna|BnaC03g33600D	gma|Glyma.02G286800	gma|Glyma.05G244600	gma|Glyma.07G101800	gma|Glyma.07G255400	gma|Glyma.08G052500	gma|Glyma.08G309500
group120	60	12	3	8	37	ara|AT1G47620	ara|AT1G57750	ara|AT1G65340	ara|AT2G21910	ara|AT2G23180	ara|AT4G32170	ara|AT4G39480	ara|AT4G39490	ara|AT4G39500	ara|AT4G39510	ara|AT5G02900	ara|AT5G52320	bna|BnaA01g05520D	bna|BnaA01g11050D	bna|BnaA02g17240D	bna|BnaA06g31960D	bna|BnaA06g40560D	bna|BnaA06g40570D	bna|BnaA06g40580D	bna|BnaA06g40600D	bna|BnaA08g06820D	bna|BnaA08g07980D	bna|BnaA08g16460D	bna|BnaA08g16470D	bna|BnaA08g16480D	bna|BnaA09g15080D	bna|BnaA09g15090D	bna|BnaA09g15100D	bna|BnaA09g42120D	bna|BnaA09g55910D	bna|BnaC01g00400D	bna|BnaC03g60620D	bna|BnaC07g47120D	bna|BnaC07g47150D	bna|BnaC07g47170D	bna|BnaC08g09240D	bna|BnaC08g34530D	bna|BnaC08g35480D	bna|BnaC09g51620D	bna|BnaCnng60030D	bna|BnaC01g12540D	bna|BnaA09g15130D	bna|BnaC09g15720D	bna|BnaA06g40610D
group121	60	7	8	12	33	ara|AT2G32830	ara|AT2G38940	ara|AT3G54700	ara|AT5G43340	ara|AT5G43350	ara|AT5G43360	ara|AT5G43370	bna|BnaA02g22230D	bna|BnaA02g22250D	bna|BnaA03g18250D	bna|BnaA04g04020D	bna|BnaA04g22280D	bna|BnaA05g06200D	bna|BnaA05g06210D	bna|BnaA05g06230D	bna|BnaA06g36740D	bna|BnaA06g36750D	bna|BnaA06g36760D	bna|BnaA09g15770D	bna|BnaA09g16440D	bna|BnaA09g16490D	bna|BnaA09g16500D	bna|BnaA09g34510D	bna|BnaAnng38770D	bna|BnaC02g30230D	bna|BnaC02g30240D	bna|BnaC02g30270D	bna|BnaC03g18410D	bna|BnaC03g72240D	bna|BnaC04g06470D	bna|BnaC04g06480D	bna|BnaC04g26100D	bna|BnaC04g46050D	bna|BnaC08g25460D	bna|BnaC09g17240D	bna|BnaC09g17510D	bna|BnaC09g17550D	bna|BnaC09g17610D	bna|BnaCnng37050D	bna|BnaCnng37060D	gma|Glyma.02G005800	gma|Glyma.03G162800	gma|Glyma.10G006700	gma|Glyma.10G036800
group122	60	0	0	60	0	gma|Glyma.20G062600	gma|Glyma.18G147900	gma|Glyma.07G110800	gma|Glyma.14G119900	gma|Glyma.08G261300	gma|Glyma.07G229900	gma|Glyma.19G069900	gma|Glyma.14G141300	gma|Glyma.20G051400	gma|Glyma.20G056300	gma|Glyma.19G065300	gma|Glyma.14G144800	gma|Glyma.18G151300	gma|Glyma.18G151100	gma|Glyma.12G162000	gma|Glyma.17G224400	gma|Glyma.19G077500	gma|Glyma.18G146000	gma|Glyma.20G043900	gma|Glyma.20G054200	gma|Glyma.18G140600	gma|Glyma.17G174000	gma|Glyma.18G160400	gma|Glyma.18G150400	gma|Glyma.09G091400	gma|Glyma.15G198400	gma|Glyma.15G209100	gma|Glyma.11G179500	gma|Glyma.04G150100	gma|Glyma.15G208800	gma|Glyma.04G161900	gma|Glyma.12G140000	gma|Glyma.05G093200	gma|Glyma.04G159400	gma|Glyma.06G213200	gma|Glyma.05G080000	gma|Glyma.08G265500	gma|Glyma.18G136300	gma|Glyma.04G137500	gma|Glyma.04G150000	gma|Glyma.04G142200	gma|Glyma.04G144400	gma|Glyma.14G125100	gma|Glyma.04G149100
group123	59	9	5	17	28	ara|AT1G02800	ara|AT1G22880	ara|AT1G23210	ara|AT1G70710	ara|AT1G71380	ara|AT4G02290	ara|AT4G39010	ara|AT4G39000	bna|BnaA01g05260D	bna|BnaA01g05270D	bna|BnaA06g37210D	bna|BnaA06g37220D	bna|BnaC01g00090D	bna|BnaC01g00110D	bna|BnaC07g47450D	bna|BnaA02g20530D	bna|BnaA07g23740D	bna|BnaA07g28820D	bna|BnaA09g00720D	bna|BnaA09g30030D	bna|BnaA09g51160D	bna|BnaC05g18520D	bna|BnaC06g24550D	bna|BnaC06g31870D	bna|BnaC07g13430D	bna|BnaC08g45970D	bna|BnaCnng23250D	bna|BnaA02g15500D	bna|BnaA02g15510D	bna|BnaA07g10240D	bna|BnaA07g29300D	bna|BnaC02g20720D	bna|BnaC02g20750D	bna|BnaC06g43770D	bna|BnaC02g28120D	bna|BnaC07g47460D	gma|Glyma.02G016400	gma|Glyma.03G216100	gma|Glyma.04G008400	gma|Glyma.04G111300	gma|Glyma.05G236400	gma|Glyma.06G008200	gma|Glyma.06G277200	gma|Glyma.06G323100
group124	59	12	0	0	47	ara|AT2G25440	ara|AT2G32660	ara|AT2G32680	ara|AT2G33020	ara|AT2G33050	ara|AT2G33060	ara|AT2G33080	ara|AT3G24900	ara|AT3G24982	ara|AT3G25010	ara|AT3G25020	ara|AT5G40170	bna|BnaA03g56320D	bna|BnaA04g18870D	bna|BnaA04g18930D	bna|BnaA04g18970D	bna|BnaA04g19350D	bna|BnaA04g20170D	bna|BnaA04g28950D	bna|BnaA05g10310D	bna|BnaA05g10510D	bna|BnaA05g10570D	bna|BnaA05g10630D	bna|BnaA08g28160D	bna|BnaA09g28820D	bna|BnaAnng28770D	bna|BnaC03g18190D	bna|BnaC03g18450D	bna|BnaC04g11230D	bna|BnaC04g11510D	bna|BnaC04g11580D	bna|BnaC04g11590D	bna|BnaC04g11630D	bna|BnaC04g11650D	bna|BnaC04g11690D	bna|BnaC04g12170D	bna|BnaC04g37570D	bna|BnaC04g42610D	bna|BnaC04g43070D	bna|BnaC04g43150D	bna|BnaC04g43520D	bna|BnaC04g43850D	bna|BnaC04g56380D	bna|BnaC05g19280D
group125	59	8	13	15	23	ara|AT3G47000	ara|AT3G47010	ara|AT3G47040	ara|AT3G47050	ara|AT3G62710	ara|AT5G04885	ara|AT5G20940	ara|AT5G20950	bna|BnaA01g20110D	bna|BnaA02g05160D	bna|BnaA03g01500D	bna|BnaA06g17630D	bna|BnaA06g17690D	bna|BnaA10g14610D	bna|BnaA10g25380D	bna|BnaC01g25030D	bna|BnaC03g01800D	bna|BnaC03g10370D	bna|BnaC03g56310D	bna|BnaC03g56340D	bna|BnaC03g56350D	bna|BnaC09g36920D	bna|BnaC09g50410D	bna|BnaA03g08170D	bna|BnaA04g00410D	bna|BnaA07g19420D	bna|BnaC06g18580D	bna|BnaUnng02770D	bna|BnaC04g55020D	bna|BnaCnng75040D	bna|BnaA06g17620D	gma|Glyma.02G186800	gma|Glyma.02G225000	gma|Glyma.02G272100	gma|Glyma.09G023400	gma|Glyma.10G106600	gma|Glyma.11G176400	gma|Glyma.14G045000	gma|Glyma.16G039300	gma|Glyma.16G039400	gma|Glyma.17G188200	gma|Glyma.19G113500	gma|Glyma.19G113600	gma|Glyma.14G191900
group126	59	0	13	46	0	gma|Glyma.01G179400	gma|Glyma.01G179500	gma|Glyma.01G179600	gma|Glyma.01G179700	gma|Glyma.02G156000	gma|Glyma.02G156100	gma|Glyma.07G267100	gma|Glyma.10G114600	gma|Glyma.10G115200	gma|Glyma.10G115300	gma|Glyma.10G115400	gma|Glyma.10G115500	gma|Glyma.10G115700	gma|Glyma.10G115900	gma|Glyma.10G116000	gma|Glyma.11G062500	gma|Glyma.11G062600	gma|Glyma.17G007200	gma|Glyma.10G116200	gma|Glyma.07G160700	gma|Glyma.14G117200	gma|Glyma.17G209100	gma|Glyma.02G298800	gma|Glyma.11G062700	gma|Glyma.01G217000	gma|Glyma.02G298600	gma|Glyma.08G182100	gma|Glyma.15G050300	gma|Glyma.10G114700	gma|Glyma.02G235300	gma|Glyma.20G007000	gma|Glyma.08G109900	gma|Glyma.14G015100	gma|Glyma.18G080300	gma|Glyma.02G298700	gma|Glyma.08G327300	gma|Glyma.20G007100	gma|Glyma.07G159800	gma|Glyma.08G326900	gma|Glyma.08G327100	gma|Glyma.08G327200	gma|Glyma.09G279100	gma|Glyma.18G080200	gma|Glyma.20G007200
group127	58	17	4	8	29	ara|AT1G32940	ara|AT1G32950	ara|AT1G32960	ara|AT1G32970	ara|AT1G66210	ara|AT1G66220	ara|AT4G10510	ara|AT4G10520	ara|AT4G10530	ara|AT4G10540	ara|AT4G10550	ara|AT4G21323	ara|AT4G21326	ara|AT4G21630	ara|AT4G21640	ara|AT4G21650	ara|AT5G11940	bna|BnaA01g11480D	bna|BnaA02g21970D	bna|BnaA03g15730D	bna|BnaA03g44750D	bna|BnaA03g44780D	bna|BnaA03g58450D	bna|BnaA03g58460D	bna|BnaA07g25700D	bna|BnaA07g25710D	bna|BnaA09g22640D	bna|BnaA09g24080D	bna|BnaA09g24100D	bna|BnaA09g24110D	bna|BnaAnng21170D	bna|BnaAnng25710D	bna|BnaC01g12930D	bna|BnaC02g04110D	bna|BnaC02g29110D	bna|BnaC02g29120D	bna|BnaC05g51310D	bna|BnaC07g36660D	bna|BnaC07g36670D	bna|BnaC07g36770D	bna|BnaC07g36780D	bna|BnaC09g24660D	bna|BnaCnng17920D	bna|BnaCnng17930D
group128	57	9	4	8	36	ara|AT1G14040	ara|AT1G26730	ara|AT1G35350	ara|AT1G69480	ara|AT2G03240	ara|AT2G03250	ara|AT2G03260	ara|AT3G29060	ara|AT4G25350	bna|BnaA02g26710D	bna|BnaA02g29650D	bna|BnaA06g08940D	bna|BnaA06g33750D	bna|BnaA06g33780D	bna|BnaA06g33790D	bna|BnaA06g38130D	bna|BnaA06g38150D	bna|BnaA07g27980D	bna|BnaA08g19850D	bna|BnaA08g30860D	bna|BnaA09g02520D	bna|BnaA09g19200D	bna|BnaA09g19210D	bna|BnaA09g29180D	bna|BnaA09g45870D	bna|BnaA09g45890D	bna|BnaA09g53600D	bna|BnaC01g13200D	bna|BnaC02g34860D	bna|BnaC02g37670D	bna|BnaC05g10300D	bna|BnaC05g10330D	bna|BnaC05g49630D	bna|BnaC06g30650D	bna|BnaC07g22160D	bna|BnaC07g22190D	bna|BnaC07g22200D	bna|BnaC07g39540D	bna|BnaC08g12050D	bna|BnaC08g39940D	bna|BnaC08g39950D	bna|BnaC09g01980D	bna|BnaC09g52350D	bna|BnaC09g52490D
group129	57	8	7	12	30	ara|AT1G49580	ara|AT2G41140	ara|AT2G46700	ara|AT3G19100	ara|AT3G49370	ara|AT3G50530	ara|AT3G56760	ara|AT5G24430	bna|BnaA01g26270D	bna|BnaA03g19330D	bna|BnaA03g35100D	bna|BnaA04g02740D	bna|BnaA04g26710D	bna|BnaA05g02000D	bna|BnaA05g21040D	bna|BnaA06g15970D	bna|BnaA06g21010D	bna|BnaA06g26950D	bna|BnaA08g02570D	bna|BnaA09g04890D	bna|BnaAnng11710D	bna|BnaC01g33560D	bna|BnaC03g23150D	bna|BnaC03g40790D	bna|BnaC03g52480D	bna|BnaC04g01640D	bna|BnaC04g24880D	bna|BnaC04g51710D	bna|BnaC05g33820D	bna|BnaC07g29990D	bna|BnaC08g02780D	bna|BnaC08g21070D	bna|BnaC09g04430D	bna|BnaCnng45690D	bna|BnaCnng48080D	bna|BnaCnng65160D	bna|BnaA04g23720D	bna|BnaC04g56870D	gma|Glyma.01G184300	gma|Glyma.02G134600	gma|Glyma.02G163300	gma|Glyma.04G231000	gma|Glyma.05G090900	gma|Glyma.06G134200
group130	57	2	18	33	4	ara|AT2G17070	ara|AT2G17080	bna|BnaA03g39460D	bna|BnaC03g60990D	bna|BnaA03g39470D	bna|BnaC03g61000D	gma|Glyma.04G011200	gma|Glyma.06G011100	gma|Glyma.06G011300	gma|Glyma.04G011400	gma|Glyma.12G041800	gma|Glyma.11G116000	gma|Glyma.11G116400	gma|Glyma.11G116500	gma|Glyma.12G042100	gma|Glyma.04G011800	gma|Glyma.12G042300	gma|Glyma.12G042200	gma|Glyma.19G080100	gma|Glyma.12G041500	gma|Glyma.12G042000	gma|Glyma.12G041700	gma|Glyma.04G011300	gma|Glyma.11G116200	gma|Glyma.06G011200	gma|Glyma.06G011500	gma|Glyma.06G011600	gma|Glyma.11G115500	gma|Glyma.12G041400	gma|Glyma.11G115800	gma|Glyma.12G041900	gma|Glyma.04G011500	gma|Glyma.04G011600	gma|Glyma.11G115700	gma|Glyma.12G041600	gma|Glyma.11G116100	gma|Glyma.06G011400	gma|Glyma.11G115600	gma|Glyma.04G011700	sin|SIN_1002283	sin|SIN_1002284	sin|SIN_1014596	sin|SIN_1014599	sin|SIN_1007385
group131	56	9	9	13	25	ara|AT1G09930	ara|AT4G10770	ara|AT4G16370	ara|AT4G26590	ara|AT4G27730	ara|AT5G53510	ara|AT5G53520	ara|AT5G55930	ara|AT5G64410	bna|BnaA01g15710D	bna|BnaA02g10240D	bna|BnaA02g21950D	bna|BnaA02g34200D	bna|BnaA02g35410D	bna|BnaA03g12220D	bna|BnaA03g48130D	bna|BnaA08g05990D	bna|BnaA09g22340D	bna|BnaA10g06810D	bna|BnaAnng13860D	bna|BnaC01g18760D	bna|BnaC01g20380D	bna|BnaC02g12730D	bna|BnaC02g14210D	bna|BnaC02g43080D	bna|BnaC03g13950D	bna|BnaC03g14980D	bna|BnaC03g15000D	bna|BnaC07g40700D	bna|BnaC08g10640D	bna|BnaC08g42500D	bna|BnaC09g29840D	bna|BnaCnng66090D	bna|BnaA03g12230D	gma|Glyma.02G047200	gma|Glyma.02G301800	gma|Glyma.03G139100	gma|Glyma.04G090700	gma|Glyma.04G233000	gma|Glyma.06G131800	gma|Glyma.07G184200	gma|Glyma.07G267800	gma|Glyma.14G012400	gma|Glyma.15G059700
group132	56	11	3	15	27	ara|AT1G19650	ara|AT1G75370	ara|AT2G21520	ara|AT4G39170	ara|AT2G16380	ara|AT2G21540	ara|AT4G34580	ara|AT4G39180	ara|AT2G18180	ara|AT4G36490	bna|BnaA01g01260D	bna|BnaA01g01280D	bna|BnaAnng19770D	bna|BnaC01g02280D	bna|BnaC01g02300D	bna|BnaC07g51170D	bna|BnaA01g02580D	bna|BnaA03g39050D	bna|BnaA03g52910D	bna|BnaA04g12240D	bna|BnaA08g11090D	bna|BnaA08g16670D	bna|BnaC01g03820D	bna|BnaC03g46230D	bna|BnaC03g60420D	bna|BnaC03g65940D	bna|BnaC04g33430D	bna|BnaA04g12230D	bna|BnaA09g43120D	bna|BnaC04g33440D	bna|BnaC08g35610D	bna|BnaA08g16680D	bna|BnaC03g60410D	bna|BnaA06g13810D	bna|BnaA07g21730D	bna|BnaC05g15240D	bna|BnaC06g22450D	gma|Glyma.01G171200	gma|Glyma.02G053200	gma|Glyma.04G010600	gma|Glyma.06G010500	gma|Glyma.11G071900	gma|Glyma.11G115100	gma|Glyma.16G133300
group133	56	9	11	13	23	ara|AT1G22650	ara|AT1G35580	ara|AT1G56560	ara|AT1G72000	ara|AT3G05820	ara|AT3G06500	ara|AT4G09510	ara|AT4G34860	ara|AT5G22510	bna|BnaA01g02350D	bna|BnaA03g24030D	bna|BnaA03g41490D	bna|BnaA03g59380D	bna|BnaA05g30860D	bna|BnaA08g06300D	bna|BnaA09g30480D	bna|BnaA09g41790D	bna|BnaA10g13840D	bna|BnaAnng02900D	bna|BnaAnng15360D	bna|BnaAnng27860D	bna|BnaAnng38240D	bna|BnaC01g03610D	bna|BnaC03g28560D	bna|BnaC03g65720D	bna|BnaC04g18190D	bna|BnaC05g17920D	bna|BnaC05g45320D	bna|BnaC08g06790D	bna|BnaC09g36460D	bna|BnaC06g33020D	bna|BnaC06g33030D	gma|Glyma.03G230400	gma|Glyma.04G005700	gma|Glyma.05G185500	gma|Glyma.06G005400	gma|Glyma.07G236000	gma|Glyma.08G143500	gma|Glyma.10G145600	gma|Glyma.10G214700	gma|Glyma.12G024000	gma|Glyma.17G037400	gma|Glyma.19G227300	gma|Glyma.20G095200
group134	55	10	7	15	23	ara|AT1G55810	ara|AT3G27190	ara|AT3G27440	ara|AT4G26510	ara|AT5G40870	ara|AT2G36460	ara|AT3G52930	ara|AT4G26520	ara|AT4G26530	ara|AT5G03690	bna|BnaA01g15630D	bna|BnaA02g28680D	bna|BnaA04g10680D	bna|BnaA06g32350D	bna|BnaA08g00260D	bna|BnaA09g02050D	bna|BnaA10g10140D	bna|BnaC01g18640D	bna|BnaC01g43510D	bna|BnaC02g36730D	bna|BnaC03g70860D	bna|BnaC04g32990D	bna|BnaC07g24060D	bna|BnaC09g01460D	bna|BnaC09g32570D	bna|BnaA01g15640D	bna|BnaA04g05120D	bna|BnaA07g15900D	bna|BnaA09g33290D	bna|BnaAnng07310D	bna|BnaC06g14270D	bna|BnaC08g24100D	bna|BnaCnng50220D	gma|Glyma.02G222400	gma|Glyma.02G303000	gma|Glyma.03G191500	gma|Glyma.10G066700	gma|Glyma.13G151800	gma|Glyma.14G010900	gma|Glyma.14G189400	gma|Glyma.02G302900	gma|Glyma.08G333400	gma|Glyma.14G011000	gma|Glyma.16G058200
group135	55	7	5	13	30	ara|AT2G40116	ara|AT3G08510	ara|AT3G55940	ara|AT5G58690	ara|AT5G58700	ara|AT4G38530	ara|AT5G58670	bna|BnaA02g07530D	bna|BnaA03g18880D	bna|BnaA04g06750D	bna|BnaA04g22580D	bna|BnaA05g05520D	bna|BnaA05g29670D	bna|BnaA09g35480D	bna|BnaA10g29500D	bna|BnaA10g29510D	bna|BnaAnng17370D	bna|BnaC01g39480D	bna|BnaC03g72360D	bna|BnaC04g05240D	bna|BnaC04g56690D	bna|BnaC05g44000D	bna|BnaC08g26860D	bna|BnaC09g34000D	bna|BnaC09g34010D	bna|BnaCnng14930D	bna|BnaCnng67650D	bna|BnaUnng04440D	bna|BnaA02g07560D	bna|BnaA06g40820D	bna|BnaA10g29490D	bna|BnaAnng36640D	bna|BnaC02g10620D	bna|BnaC03g12400D	bna|BnaC09g33980D	bna|BnaA06g40830D	bna|BnaCnng61000D	gma|Glyma.02G257000	gma|Glyma.02G257100	gma|Glyma.11G229900	gma|Glyma.11G230000	gma|Glyma.14G059200	gma|Glyma.14G059300	gma|Glyma.14G059400
group136	55	0	0	0	55	bna|BnaA01g19240D	bna|BnaA09g54300D	bna|BnaA02g23060D	bna|BnaA05g17830D	bna|BnaA05g20070D	bna|BnaA02g11480D	bna|BnaA05g20310D	bna|BnaC07g14210D	bna|BnaA10g08710D	bna|BnaA05g18230D	bna|BnaA07g02220D	bna|BnaC08g09140D	bna|BnaC02g17830D	bna|BnaA04g12300D	bna|BnaAnng27660D	bna|BnaA08g07120D	bna|BnaAnng07830D	bna|BnaC02g35460D	bna|BnaA03g60740D	bna|BnaC09g26040D	bna|BnaAnng29370D	bna|BnaC09g08640D	bna|BnaC03g57890D	bna|BnaC09g45310D	bna|BnaC04g53770D	bna|BnaA03g26830D	bna|BnaC06g07330D	bna|BnaC05g27270D	bna|BnaC07g05470D	bna|BnaCnng50670D	bna|BnaA10g08700D	bna|BnaC07g09240D	bna|BnaCnng38480D	bna|BnaC09g25440D	bna|BnaC07g22960D	bna|BnaCnng38500D	bna|BnaC07g05460D	bna|BnaC09g27210D	bna|BnaCnng35520D	bna|BnaC09g27190D	bna|BnaC04g53790D	bna|BnaC01g32350D	bna|BnaC06g07340D	bna|BnaC07g20070D
group137	54	7	6	16	25	ara|AT1G05200	ara|AT1G42540	ara|AT2G17260	ara|AT2G32390	ara|AT2G32400	ara|AT3G51480	ara|AT4G35290	bna|BnaA01g02120D	bna|BnaA07g02520D	bna|BnaA08g10690D	bna|BnaC01g03260D	bna|BnaCnng22760D	bna|BnaCnng48020D	bna|BnaA03g14950D	bna|BnaA05g10830D	bna|BnaA08g04580D	bna|BnaA09g50380D	bna|BnaA10g03230D	bna|BnaC04g12410D	bna|BnaC05g03240D	bna|BnaC08g22850D	bna|BnaC08g44070D	bna|BnaCnng51940D	bna|BnaA03g14960D	bna|BnaA05g10840D	bna|BnaA09g32030D	bna|BnaC04g12400D	bna|BnaC04g42860D	bna|BnaCnng51950D	bna|BnaA08g29720D	bna|BnaC08g46160D	bna|BnaC03g26390D	gma|Glyma.01G157900	gma|Glyma.04G016000	gma|Glyma.06G016000	gma|Glyma.06G305000	gma|Glyma.09G197100	gma|Glyma.09G197200	gma|Glyma.09G197400	gma|Glyma.11G087100	gma|Glyma.12G099500	gma|Glyma.12G194100	gma|Glyma.12G194200	gma|Glyma.13G308400
group138	54	8	5	15	26	ara|AT1G07660	ara|AT1G07820	ara|AT2G28740	ara|AT3G45930	ara|AT3G46320	ara|AT3G53730	ara|AT5G59690	ara|AT5G59970	bna|BnaA02g06910D	bna|BnaA03g09320D	bna|BnaA03g17280D	bna|BnaA03g22040D	bna|BnaA04g16620D	bna|BnaA04g21530D	bna|BnaA05g06970D	bna|BnaA06g04180D	bna|BnaA06g04320D	bna|BnaA06g18260D	bna|BnaA07g14090D	bna|BnaA09g33930D	bna|BnaA09g49230D	bna|BnaAnng15490D	bna|BnaC02g44320D	bna|BnaC03g11650D	bna|BnaC03g20760D	bna|BnaC03g26410D	bna|BnaC03g55650D	bna|BnaC04g15470D	bna|BnaC04g39990D	bna|BnaC05g05500D	bna|BnaC06g37340D	bna|BnaC08g02310D	bna|BnaC08g43530D	bna|BnaCnng67420D	gma|Glyma.02G224100	gma|Glyma.03G171400	gma|Glyma.10G133500	gma|Glyma.11G177800	gma|Glyma.11G177900	gma|Glyma.11G178100	gma|Glyma.11G178200	gma|Glyma.12G074500	gma|Glyma.13G147000	gma|Glyma.14G190800
group139	54	16	1	4	33	ara|AT1G10920	ara|AT1G53350	ara|AT1G58390	ara|AT1G58410	ara|AT1G58807	ara|AT1G58848	ara|AT1G59124	ara|AT1G59218	ara|AT5G35450	ara|AT5G43470	ara|AT5G48620	ara|AT1G50180	ara|AT1G58400	ara|AT1G58602	ara|AT1G59620	ara|AT1G59780	bna|BnaA01g21960D	bna|BnaA02g25180D	bna|BnaA02g32570D	bna|BnaA02g32580D	bna|BnaA03g38510D	bna|BnaA09g02670D	bna|BnaA09g14420D	bna|BnaA09g14680D	bna|BnaA10g13740D	bna|BnaC01g28360D	bna|BnaC01g40930D	bna|BnaC02g48740D	bna|BnaC03g45320D	bna|BnaC09g02130D	bna|BnaC09g15110D	bna|BnaA03g57650D	bna|BnaA05g07870D	bna|BnaC03g44460D	bna|BnaA02g32630D	bna|BnaA02g32660D	bna|BnaA02g32710D	bna|BnaC09g15010D	bna|BnaA05g07930D	bna|BnaA06g39650D	bna|BnaA06g29860D	bna|BnaA05g07880D	bna|BnaA05g07900D	bna|BnaC04g08930D
group140	54	19	0	1	34	ara|AT1G12210	ara|AT1G12220	ara|AT1G12280	ara|AT1G12290	ara|AT1G15890	ara|AT1G51480	ara|AT1G61180	ara|AT1G61190	ara|AT1G61300	ara|AT1G61310	ara|AT1G62630	ara|AT1G63350	ara|AT1G63360	ara|AT4G10780	ara|AT5G05400	ara|AT5G43730	ara|AT5G43740	ara|AT5G47260	ara|AT5G63020	bna|BnaA02g25170D	bna|BnaC02g18230D	bna|BnaA03g52640D	bna|BnaC07g44370D	bna|BnaA06g02940D	bna|BnaA08g24860D	bna|BnaA09g10520D	bna|BnaA09g47240D	bna|BnaC05g12120D	bna|BnaC06g03340D	bna|BnaC06g03790D	bna|BnaC06g04820D	bna|BnaC09g10760D	bna|BnaC09g10770D	bna|BnaCnng64090D	bna|BnaA06g08260D	bna|BnaA07g17000D	bna|BnaA09g47220D	bna|BnaA09g47300D	bna|BnaC05g09570D	bna|BnaC06g40800D	bna|BnaC08g15420D	bna|BnaC08g21550D	bna|BnaC08g40550D	bna|BnaC08g41330D
group141	54	8	7	15	24	ara|AT1G15460	ara|AT1G74810	ara|AT2G47160	ara|AT3G06450	ara|AT3G62270	ara|AT4G32510	ara|AT5G25430	bna|BnaA01g04520D	bna|BnaA02g16980D	bna|BnaA02g35930D	bna|BnaA03g21650D	bna|BnaA03g29440D	bna|BnaA03g52100D	bna|BnaA04g26910D	bna|BnaA05g00740D	bna|BnaA06g10160D	bna|BnaA06g27700D	bna|BnaC01g06010D	bna|BnaC03g34730D	bna|BnaC03g72490D	bna|BnaC04g00350D	bna|BnaC04g21390D	bna|BnaC04g51480D	bna|BnaC05g11780D	bna|BnaC07g29340D	bna|BnaC07g43840D	bna|BnaCnng08280D	bna|BnaAnng31830D	bna|BnaA08g23820D	bna|BnaC05g11770D	bna|BnaC08g16700D	gma|Glyma.03G222300	gma|Glyma.04G069500	gma|Glyma.04G184000	gma|Glyma.05G038300	gma|Glyma.06G071200	gma|Glyma.06G181900	gma|Glyma.09G031400	gma|Glyma.13G362600	gma|Glyma.15G011200	gma|Glyma.15G136500	gma|Glyma.17G088800	gma|Glyma.17G207700	gma|Glyma.19G219500
group142	54	9	6	11	28	ara|AT1G23480	ara|AT1G24070	ara|AT2G35650	ara|AT3G56000	ara|AT4G13410	ara|AT4G16590	ara|AT5G03760	ara|AT5G16190	ara|AT5G22740	bna|BnaA02g05900D	bna|BnaA03g01040D	bna|BnaA03g05870D	bna|BnaA03g08640D	bna|BnaA03g42750D	bna|BnaA04g06900D	bna|BnaA04g20690D	bna|BnaA05g28600D	bna|BnaA07g09050D	bna|BnaA09g31010D	bna|BnaA10g13790D	bna|BnaA10g18130D	bna|BnaA10g26350D	bna|BnaC02g09760D	bna|BnaC03g01390D	bna|BnaC03g07610D	bna|BnaC03g10950D	bna|BnaC03g19500D	bna|BnaC04g44680D	bna|BnaC05g18820D	bna|BnaC08g26930D	bna|BnaC09g36340D	bna|BnaC09g41630D	bna|BnaCnng02590D	bna|BnaC04g44560D	bna|BnaC07g33890D	bna|BnaCnng15060D	bna|BnaUnng03000D	gma|Glyma.03G183500	gma|Glyma.03G190200	gma|Glyma.10G065600	gma|Glyma.10G201700	gma|Glyma.11G189600	gma|Glyma.12G084600	gma|Glyma.13G150700
group143	54	25	0	0	29	ara|AT1G28430	ara|AT3G20100	ara|AT3G20140	ara|AT3G20940	ara|AT3G20950	ara|AT4G15330	ara|AT4G15350	ara|AT5G47990	ara|AT1G50520	ara|AT1G50560	ara|AT2G14100	ara|AT2G05180	ara|AT4G15360	ara|AT2G27000	ara|AT3G20080	ara|AT3G20090	ara|AT3G20110	ara|AT3G20130	ara|AT3G20960	ara|AT3G32047	ara|AT4G15380	ara|AT5G42580	ara|AT2G27010	ara|AT3G20120	ara|AT3G20935	bna|BnaA01g25650D	bna|BnaC01g43750D	bna|BnaA02g27640D	bna|BnaA04g14180D	bna|BnaA05g18930D	bna|BnaA05g19010D	bna|BnaC02g35660D	bna|BnaC04g36710D	bna|BnaA03g30890D	bna|BnaA05g18950D	bna|BnaA07g08160D	bna|BnaC03g30350D	bna|BnaC05g32390D	bna|BnaA03g35580D	bna|BnaA03g35590D	bna|BnaA08g03180D	bna|BnaC03g41420D	bna|BnaUnng00530D	bna|BnaA04g11320D
group144	54	8	7	15	24	ara|AT1G48370	ara|AT1G65730	ara|AT3G17650	ara|AT3G27020	ara|AT4G24120	ara|AT5G24380	ara|AT5G41000	ara|AT5G53550	bna|BnaA01g27900D	bna|BnaA03g34650D	bna|BnaA03g46460D	bna|BnaA04g11870D	bna|BnaA07g25410D	bna|BnaA08g03300D	bna|BnaA08g10710D	bna|BnaA08g15130D	bna|BnaA09g01870D	bna|BnaA10g06840D	bna|BnaC01g15940D	bna|BnaC01g34980D	bna|BnaC02g14190D	bna|BnaC03g62050D	bna|BnaC04g33830D	bna|BnaC06g27190D	bna|BnaC07g38730D	bna|BnaC09g01310D	bna|BnaC09g29910D	bna|BnaCnng45400D	bna|BnaCnng53010D	bna|BnaCnng61140D	bna|BnaCnng70180D	gma|Glyma.04G231900	gma|Glyma.06G133000	gma|Glyma.09G164500	gma|Glyma.10G172900	gma|Glyma.11G203400	gma|Glyma.13G001500	gma|Glyma.16G054200	gma|Glyma.16G212900	gma|Glyma.17G191300	gma|Glyma.19G094800	gma|Glyma.20G004200	gma|Glyma.20G004300	gma|Glyma.20G068300
group145	53	11	6	17	19	ara|AT1G15150	ara|AT1G15160	ara|AT1G15170	ara|AT1G15180	ara|AT2G04040	ara|AT2G04050	ara|AT2G04070	ara|AT2G04080	ara|AT2G04090	ara|AT2G04100	bna|BnaA06g09840D	bna|BnaA08g31300D	bna|BnaAnng37660D	bna|BnaC05g11460D	bna|BnaC08g16520D	bna|BnaC08g39000D	bna|BnaA07g04760D	bna|BnaA09g44870D	bna|BnaC03g44480D	bna|BnaC07g47890D	bna|BnaC08g37580D	bna|BnaA07g06090D	bna|BnaA07g23640D	bna|BnaA07g29150D	bna|BnaAnng25760D	bna|BnaC06g32260D	bna|BnaCnng17090D	bna|BnaCnng76120D	bna|BnaAnng38720D	gma|Glyma.02G089900	gma|Glyma.18G293300	gma|Glyma.19G001600	gma|Glyma.05G001700	gma|Glyma.02G090000	gma|Glyma.18G293200	gma|Glyma.02G090100	gma|Glyma.06G318700	gma|Glyma.10G267400	gma|Glyma.18G293100	gma|Glyma.06G103400	gma|Glyma.10G267300	gma|Glyma.10G267700	gma|Glyma.20G123500	gma|Glyma.10G267800
group146	53	0	0	0	53	bna|BnaC05g15420D	bna|BnaC07g00970D	bna|BnaC04g24390D	bna|BnaC02g12650D	bna|BnaC07g00920D	bna|BnaC01g44530D	bna|BnaC07g04650D	bna|BnaCnng22090D	bna|BnaC06g03080D	bna|BnaC05g21830D	bna|BnaCnng75180D	bna|BnaC06g03060D	bna|BnaC05g30550D	bna|BnaC07g00990D	bna|BnaC06g03070D	bna|BnaC07g00980D	bna|BnaC05g51740D	bna|BnaCnng66910D	bna|BnaCnng22100D	bna|BnaC07g04660D	bna|BnaC07g00930D	bna|BnaC05g33230D	bna|BnaCnng63950D	bna|BnaC05g32020D	bna|BnaCnng10970D	bna|BnaC05g30540D	bna|BnaC04g37790D	bna|BnaCnng63940D	bna|BnaC07g00520D	bna|BnaAnng15000D	bna|BnaC03g47680D	bna|BnaC04g04940D	bna|BnaAnng18790D	bna|BnaC01g44540D	bna|BnaC02g12640D	bna|BnaC02g12630D	bna|BnaC05g15410D	bna|BnaAnng15010D	bna|BnaC05g33220D	bna|BnaC07g00940D	bna|BnaCnng66920D	bna|BnaC03g47690D	bna|BnaC02g12620D	bna|BnaAnng18770D
group147	52	9	6	15	22	ara|AT1G04090	ara|AT3G04350	ara|AT5G18490	ara|AT5G43950	ara|AT2G44230	ara|AT2G44260	ara|AT3G01870	ara|AT3G01880	bna|BnaA01g33590D	bna|BnaA02g22440D	bna|BnaA10g02370D	bna|BnaA10g16440D	bna|BnaC01g40110D	bna|BnaC02g30680D	bna|BnaC05g02270D	bna|BnaA03g20730D	bna|BnaA03g27230D	bna|BnaA04g25630D	bna|BnaA05g33640D	bna|BnaA06g30220D	bna|BnaA09g03010D	bna|BnaC03g24780D	bna|BnaC03g32220D	bna|BnaC04g38830D	bna|BnaC04g49530D	bna|BnaC07g26480D	bna|BnaC09g02420D	bna|BnaA05g03850D	bna|BnaC04g03460D	bna|BnaA06g30210D	gma|Glyma.01G229100	gma|Glyma.10G165200	gma|Glyma.11G011900	gma|Glyma.11G092400	gma|Glyma.12G018700	gma|Glyma.20G227300	gma|Glyma.08G159100	gma|Glyma.08G163600	gma|Glyma.15G263600	gma|Glyma.15G267200	gma|Glyma.15G267300	gma|Glyma.16G106400	gma|Glyma.08G159300	gma|Glyma.19G247200
group148	52	8	4	18	22	ara|AT1G10940	ara|AT1G60940	ara|AT5G08590	ara|AT5G63650	ara|AT3G50500	ara|AT4G33950	ara|AT5G66880	bna|BnaA01g03110D	bna|BnaA03g40850D	bna|BnaA07g12290D	bna|BnaAnng41460D	bna|BnaC01g04370D	bna|BnaC07g16480D	bna|BnaC07g31800D	bna|BnaA01g23120D	bna|BnaA03g02580D	bna|BnaA06g06740D	bna|BnaA06g22800D	bna|BnaA08g25520D	bna|BnaA09g47860D	bna|BnaA10g22850D	bna|BnaC01g28850D	bna|BnaC03g03700D	bna|BnaC03g50700D	bna|BnaC05g08410D	bna|BnaC08g42270D	bna|BnaC09g47390D	bna|BnaA04g13420D	bna|BnaC04g35560D	gma|Glyma.01G183500	gma|Glyma.02G135500	gma|Glyma.05G081900	gma|Glyma.07G178600	gma|Glyma.07G209400	gma|Glyma.11G058800	gma|Glyma.17G178800	gma|Glyma.20G009600	gma|Glyma.01G204200	gma|Glyma.05G066700	gma|Glyma.11G038800	gma|Glyma.17G148800	gma|Glyma.04G205400	gma|Glyma.05G197700	gma|Glyma.06G160100
group149	52	7	8	15	22	ara|AT1G18370	ara|AT3G43210	ara|AT2G21300	ara|AT3G51150	ara|AT4G24170	ara|AT4G38950	ara|AT5G66310	bna|BnaA01g05240D	bna|BnaA04g12110D	bna|BnaA06g37260D	bna|BnaA09g43240D	bna|BnaC01g00060D	bna|BnaC04g33580D	bna|BnaC07g47500D	bna|BnaC08g35850D	bna|BnaA01g13640D	bna|BnaC01g16000D	bna|BnaA03g41210D	bna|BnaA07g12700D	bna|BnaA09g31730D	bna|BnaC07g16790D	bna|BnaC07g32100D	bna|BnaC08g22570D	bna|BnaA06g12500D	bna|BnaA06g19570D	bna|BnaA09g44600D	bna|BnaC05g14090D	bna|BnaC08g37310D	bna|BnaCnng11920D	gma|Glyma.01G168200	gma|Glyma.02G050400	gma|Glyma.04G008200	gma|Glyma.06G008000	gma|Glyma.11G075100	gma|Glyma.11G110800	gma|Glyma.12G037100	gma|Glyma.16G130500	gma|Glyma.09G121500	gma|Glyma.04G026800	gma|Glyma.06G026700	gma|Glyma.07G096500	gma|Glyma.09G181200	gma|Glyma.13G114200	gma|Glyma.17G045600
group150	52	7	7	15	23	ara|AT1G30440	ara|AT5G03250	ara|AT5G13600	ara|AT3G50840	ara|AT5G66560	bna|BnaA02g01740D	bna|BnaA10g19760D	bna|BnaC09g43490D	bna|BnaA03g00810D	bna|BnaA09g26090D	bna|BnaA10g26690D	bna|BnaC03g01120D	bna|BnaC05g23330D	bna|BnaCnng02960D	bna|BnaA07g07300D	bna|BnaA08g17340D	bna|BnaAnng11320D	bna|BnaC03g59720D	bna|BnaC07g08940D	bna|BnaA07g12490D	bna|BnaA09g31460D	bna|BnaC07g16650D	bna|BnaC08g22220D	bna|BnaA08g17350D	bna|BnaC04g34490D	bna|BnaUnng00030D	bna|BnaAnng03450D	bna|BnaC01g23990D	gma|Glyma.01G181100	gma|Glyma.11G061200	gma|Glyma.02G061400	gma|Glyma.16G143800	gma|Glyma.09G085200	gma|Glyma.10G053700	gma|Glyma.10G210200	gma|Glyma.12G180400	gma|Glyma.13G140800	gma|Glyma.13G221200	gma|Glyma.13G320400	gma|Glyma.15G193300	gma|Glyma.20G180400	gma|Glyma.09G085300	gma|Glyma.15G193400	sin|SIN_1004411
group151	52	0	52	0	0	sin|SIN_1000721	sin|SIN_1017299	sin|SIN_1006324	sin|SIN_1010744	sin|SIN_1005765	sin|SIN_1002003	sin|SIN_1016134	sin|SIN_1004259	sin|SIN_1006845	sin|SIN_1006330	sin|SIN_1018082	sin|SIN_1002005	sin|SIN_1015000	sin|SIN_1005138	sin|SIN_1026315	sin|SIN_1008570	sin|SIN_1004257	sin|SIN_1021765	sin|SIN_1026595	sin|SIN_1003001	sin|SIN_1014563	sin|SIN_1014562	sin|SIN_1001857	sin|SIN_1005767	sin|SIN_1006327	sin|SIN_1001998	sin|SIN_1001859	sin|SIN_1005766	sin|SIN_1005981	sin|SIN_1006328	sin|SIN_1001858	sin|SIN_1001997	sin|SIN_1006329	sin|SIN_1004256	sin|SIN_1016079	sin|SIN_1021766	sin|SIN_1022630	sin|SIN_1016103	sin|SIN_1001999	sin|SIN_1001678	sin|SIN_1000724	sin|SIN_1000725	sin|SIN_1000613	sin|SIN_1000537
group152	51	8	7	12	24	ara|AT1G05170	ara|AT2G32430	ara|AT4G26940	ara|AT1G22015	ara|AT1G77810	bna|BnaA03g46960D	bna|BnaA03g48330D	bna|BnaA08g14250D	bna|BnaAnng28870D	bna|BnaC07g40490D	bna|BnaC08g12360D	bna|BnaA05g10880D	bna|BnaA10g03200D	bna|BnaC04g12360D	bna|BnaC05g03190D	bna|BnaA06g07320D	bna|BnaCnng18130D	bna|BnaA07g10760D	bna|BnaA08g21020D	bna|BnaAnng04160D	bna|BnaC05g17320D	bna|BnaC07g14140D	bna|BnaC08g20100D	bna|BnaA07g33720D	bna|BnaC06g38340D	bna|BnaA09g24120D	bna|BnaC05g51320D	bna|BnaC05g28280D	bna|BnaCnng54730D	gma|Glyma.04G254100	gma|Glyma.06G108100	gma|Glyma.06G306000	gma|Glyma.12G098600	gma|Glyma.13G084600	gma|Glyma.14G166300	gma|Glyma.12G193600	gma|Glyma.13G308900	gma|Glyma.17G013200	gma|Glyma.07G260800	gma|Glyma.09G233700	gma|Glyma.12G003100	sin|SIN_1002053	sin|SIN_1017128	sin|SIN_1004987
group153	51	7	11	11	22	ara|AT1G09880	ara|AT1G09890	ara|AT1G09910	ara|AT2G22620	ara|AT4G24430	ara|AT4G37950	ara|AT4G38030	bna|BnaA01g00110D	bna|BnaA01g35120D	bna|BnaA06g05810D	bna|BnaA06g05820D	bna|BnaA06g05840D	bna|BnaA07g18190D	bna|BnaA08g15910D	bna|BnaA09g42420D	bna|BnaAnng40990D	bna|BnaAnng41130D	bna|BnaC01g01020D	bna|BnaC01g41550D	bna|BnaC03g61100D	bna|BnaC03g76550D	bna|BnaC04g35110D	bna|BnaC05g07360D	bna|BnaC05g07370D	bna|BnaC05g07390D	bna|BnaC06g17110D	bna|BnaC08g34880D	bna|BnaCnng48490D	bna|BnaA08g26090D	gma|Glyma.01G020800	gma|Glyma.02G216300	gma|Glyma.04G091200	gma|Glyma.04G091300	gma|Glyma.06G092800	gma|Glyma.06G092900	gma|Glyma.08G275500	gma|Glyma.08G275600	gma|Glyma.09G201300	gma|Glyma.18G150600	gma|Glyma.04G091100	sin|SIN_1004075	sin|SIN_1011301	sin|SIN_1017009	sin|SIN_1017010
group154	51	7	8	15	21	ara|AT1G74310	ara|AT2G25140	ara|AT4G14670	ara|AT5G15450	ara|AT5G50920	ara|AT3G48870	ara|AT5G51070	bna|BnaA01g20520D	bna|BnaA03g13330D	bna|BnaA03g13420D	bna|BnaA04g28110D	bna|BnaA06g38690D	bna|BnaA07g22300D	bna|BnaA09g55830D	bna|BnaA10g18730D	bna|BnaC01g25820D	bna|BnaC03g16140D	bna|BnaC03g16230D	bna|BnaC04g56310D	bna|BnaC06g23110D	bna|BnaC08g20550D	bna|BnaC08g33540D	bna|BnaC09g27270D	bna|BnaC09g42450D	bna|BnaA02g02620D	bna|BnaC02g06060D	bna|BnaA07g31420D	bna|BnaC06g35220D	gma|Glyma.04G062200	gma|Glyma.04G200400	gma|Glyma.05G022200	gma|Glyma.05G201100	gma|Glyma.06G063200	gma|Glyma.06G165200	gma|Glyma.06G202200	gma|Glyma.08G008400	gma|Glyma.08G242100	gma|Glyma.13G058600	gma|Glyma.18G264400	gma|Glyma.19G027900	gma|Glyma.04G203300	gma|Glyma.06G162200	gma|Glyma.17G077500	sin|SIN_1004136
group155	51	1	43	3	4	bna|BnaA10g16020D	bna|BnaAnng08610D	bna|BnaC02g08450D	bna|BnaC09g38810D	gma|Glyma.07G256700	gma|Glyma.17G017400	gma|Glyma.15G103800	sin|SIN_1000044	sin|SIN_1000411	sin|SIN_1000489	sin|SIN_1000464	sin|SIN_1002718	sin|SIN_1016122	sin|SIN_1012339	sin|SIN_1012340	sin|SIN_1000872	sin|SIN_1000347	sin|SIN_1000477	sin|SIN_1002724	sin|SIN_1002716	sin|SIN_1002714	sin|SIN_1000874	sin|SIN_1016123	sin|SIN_1002717	sin|SIN_1002722	sin|SIN_1000557	sin|SIN_1000260	sin|SIN_1000353	sin|SIN_1000492	sin|SIN_1000548	sin|SIN_1000549	sin|SIN_1012350	sin|SIN_1016302	sin|SIN_1000547	sin|SIN_1016112	sin|SIN_1000546	sin|SIN_1000550	sin|SIN_1000491	sin|SIN_1012351	sin|SIN_1016119	sin|SIN_1002703	sin|SIN_1000476	sin|SIN_1016114	sin|SIN_1000412
group156	50	6	8	13	23	ara|AT1G23080	ara|AT1G70940	ara|AT1G73590	ara|AT2G01420	ara|AT5G57090	bna|BnaA02g08340D	bna|BnaA02g16500D	bna|BnaA02g26940D	bna|BnaA03g10430D	bna|BnaA07g10150D	bna|BnaA07g28990D	bna|BnaA07g30950D	bna|BnaA08g20690D	bna|BnaA10g11110D	bna|BnaC02g22310D	bna|BnaC02g47640D	bna|BnaC03g13120D	bna|BnaC06g43740D	bna|BnaC07g13310D	bna|BnaC08g06140D	bna|BnaC09g53450D	bna|BnaCnng64920D	bna|BnaCnng76990D	bna|BnaA07g23670D	bna|BnaC02g20430D	bna|BnaC06g24400D	bna|BnaA07g33300D	bna|BnaC06g37850D	gma|Glyma.03G126000	gma|Glyma.07G102500	gma|Glyma.08G054700	gma|Glyma.09G117900	gma|Glyma.19G128800	gma|Glyma.07G164600	gma|Glyma.07G217900	gma|Glyma.09G176300	gma|Glyma.13G101900	gma|Glyma.17G057300	gma|Glyma.20G014300	gma|Glyma.14G120900	gma|Glyma.13G038300	sin|SIN_1008979	sin|SIN_1018724	sin|SIN_1010940
group157	50	11	5	10	24	ara|AT1G34170	ara|AT1G34310	ara|AT1G34390	ara|AT1G34410	ara|AT1G35240	ara|AT1G35520	ara|AT1G35540	ara|AT4G23980	ara|AT1G59750	ara|AT3G61830	ara|AT2G46530	bna|BnaA01g13580D	bna|BnaA01g35830D	bna|BnaA03g46370D	bna|BnaA05g01310D	bna|BnaC01g15800D	bna|BnaC01g28340D	bna|BnaC03g25860D	bna|BnaC07g38640D	bna|BnaC04g18710D	bna|BnaA06g17250D	bna|BnaA09g01790D	bna|BnaA09g15480D	bna|BnaAnng09990D	bna|BnaAnng13910D	bna|BnaAnng25060D	bna|BnaC03g57090D	bna|BnaC03g57150D	bna|BnaC04g53900D	bna|BnaC07g17860D	bna|BnaC09g00990D	bna|BnaC09g23080D	bna|BnaC09g23520D	bna|BnaC09g51490D	bna|BnaUnng03400D	gma|Glyma.01G103500	gma|Glyma.03G070500	gma|Glyma.03G258300	gma|Glyma.07G054800	gma|Glyma.07G134800	gma|Glyma.07G272800	gma|Glyma.12G164100	gma|Glyma.16G000300	gma|Glyma.16G023600
group158	50	7	6	13	24	ara|AT1G64040	ara|AT2G29400	ara|AT2G39840	ara|AT4G11240	ara|AT3G46820	ara|AT5G59160	bna|BnaA02g07240D	bna|BnaA03g09660D	bna|BnaA03g21980D	bna|BnaA03g56640D	bna|BnaA05g12640D	bna|BnaA10g12190D	bna|BnaC02g10230D	bna|BnaC03g12200D	bna|BnaC03g22260D	bna|BnaC03g26300D	bna|BnaC03g56150D	bna|BnaC04g05540D	bna|BnaC04g14080D	bna|BnaC09g11810D	bna|BnaC09g34410D	bna|BnaA03g24730D	bna|BnaA09g21890D	bna|BnaC03g29340D	bna|BnaC09g24140D	bna|BnaA05g05740D	bna|BnaA09g11370D	bna|BnaC03g70370D	bna|BnaA06g36720D	bna|BnaCnng37040D	gma|Glyma.02G006000	gma|Glyma.02G251600	gma|Glyma.03G251500	gma|Glyma.10G006800	gma|Glyma.10G166700	gma|Glyma.10G186600	gma|Glyma.14G065200	gma|Glyma.19G248700	gma|Glyma.20G203900	gma|Glyma.20G222500	gma|Glyma.05G212100	gma|Glyma.08G018500	gma|Glyma.06G027300	sin|SIN_1001628
group159	50	14	5	11	20	ara|AT1G66960	ara|AT1G78500	ara|AT1G78950	ara|AT1G78955	ara|AT1G78960	ara|AT1G78970	ara|AT2G07050	ara|AT3G29255	ara|AT3G45130	ara|AT4G15340	ara|AT4G15370	ara|AT5G36150	ara|AT5G42600	ara|AT5G48010	bna|BnaA03g38150D	bna|BnaA04g13460D	bna|BnaA05g18920D	bna|BnaA05g18980D	bna|BnaA06g11130D	bna|BnaA07g06500D	bna|BnaA07g34530D	bna|BnaA07g34540D	bna|BnaA07g38460D	bna|BnaA09g42350D	bna|BnaC03g74380D	bna|BnaC05g31930D	bna|BnaC06g20260D	bna|BnaC06g39370D	bna|BnaC06g39380D	bna|BnaC07g08020D	bna|BnaC08g49140D	bna|BnaC04g35590D	bna|BnaC06g01370D	bna|BnaCnng76020D	gma|Glyma.01G001300	gma|Glyma.01G001500	gma|Glyma.03G121300	gma|Glyma.03G121500	gma|Glyma.07G001300	gma|Glyma.08G027000	gma|Glyma.08G225800	gma|Glyma.15G065600	gma|Glyma.15G101800	gma|Glyma.15G223600
group160	50	0	0	0	50	bna|BnaC03g46300D	bna|BnaCnng27550D	bna|BnaA02g25130D	bna|BnaA05g16870D	bna|BnaC02g24800D	bna|BnaC08g14650D	bna|BnaAnng33250D	bna|BnaA08g09090D	bna|BnaC02g17900D	bna|BnaA02g35850D	bna|BnaC04g27350D	bna|BnaC02g46100D	bna|BnaUnng04540D	bna|BnaAnng38270D	bna|BnaC01g43780D	bna|BnaC03g09190D	bna|BnaAnng22180D	bna|BnaC07g07430D	bna|BnaC03g38240D	bna|BnaC04g17700D	bna|BnaA08g04500D	bna|BnaCnng57810D	bna|BnaC02g22080D	bna|BnaC01g14490D	bna|BnaA07g36740D	bna|BnaC04g20820D	bna|BnaA08g14420D	bna|BnaUnng04960D	bna|BnaAnng18070D	bna|BnaCnng00080D	bna|BnaC06g09650D	bna|BnaC05g30970D	bna|BnaC02g25650D	bna|BnaC01g42850D	bna|BnaC06g14730D	bna|BnaUnng04880D	bna|BnaC05g31000D	bna|BnaC08g08100D	bna|BnaCnng51690D	bna|BnaC03g52520D	bna|BnaC02g27410D	bna|BnaC04g10140D	bna|BnaC09g46920D	bna|BnaA01g25160D
group161	50	0	0	0	50	bna|BnaA03g41840D	bna|BnaA09g44480D	bna|BnaA10g13940D	bna|BnaAnng18050D	bna|BnaC06g19210D	bna|BnaC06g22990D	bna|BnaC07g11850D	bna|BnaC09g53120D	bna|BnaCnng44140D	bna|BnaCnng59580D	bna|BnaC07g02380D	bna|BnaC07g48000D	bna|BnaC07g04530D	bna|BnaA04g07690D	bna|BnaC09g54020D	bna|BnaC09g30330D	bna|BnaC04g09960D	bna|BnaAnng38330D	bna|BnaC05g36880D	bna|BnaC07g02370D	bna|BnaCnng37270D	bna|BnaC02g33170D	bna|BnaC05g36890D	bna|BnaCnng59570D	bna|BnaC09g30340D	bna|BnaCnng15250D	bna|BnaC06g22980D	bna|BnaC07g04540D	bna|BnaAnng19800D	bna|BnaA04g07700D	bna|BnaCnng32100D	bna|BnaC09g30350D	bna|BnaCnng15240D	bna|BnaCnng15260D	bna|BnaCnng20780D	bna|BnaC09g08410D	bna|BnaC02g33180D	bna|BnaCnng44150D	bna|BnaC02g33190D	bna|BnaC03g61800D	bna|BnaC01g27550D	bna|BnaC08g13760D	bna|BnaC03g43640D	bna|BnaC08g04920D
group162	49	5	5	10	29	ara|AT1G18880	ara|AT3G47960	ara|AT5G62680	ara|AT1G27080	ara|AT1G69870	bna|BnaA01g20270D	bna|BnaA02g33530D	bna|BnaA06g13070D	bna|BnaA06g16980D	bna|BnaA06g20740D	bna|BnaA06g22160D	bna|BnaA08g22330D	bna|BnaA09g06180D	bna|BnaA09g06190D	bna|BnaA09g44430D	bna|BnaC01g25280D	bna|BnaC02g42260D	bna|BnaC02g42280D	bna|BnaC03g51560D	bna|BnaC03g75950D	bna|BnaC08g18440D	bna|BnaC08g36990D	bna|BnaC09g05810D	bna|BnaCnng63460D	bna|BnaC09g43150D	bna|BnaA02g35730D	bna|BnaA07g09200D	bna|BnaA07g09690D	bna|BnaA07g24080D	bna|BnaA07g28390D	bna|BnaC06g25140D	bna|BnaC06g30920D	bna|BnaC07g12690D	bna|BnaCnng24110D	gma|Glyma.01G041400	gma|Glyma.02G022700	gma|Glyma.18G127100	gma|Glyma.18G127200	gma|Glyma.05G030500	gma|Glyma.17G096300	gma|Glyma.05G030400	gma|Glyma.05G030600	gma|Glyma.17G096200	gma|Glyma.17G096400
group163	49	7	5	15	22	ara|AT1G19430	ara|AT1G29470	ara|AT5G64030	ara|AT2G34300	ara|AT2G40280	ara|AT3G51070	ara|AT3G56080	bna|BnaA01g19660D	bna|BnaA02g34020D	bna|BnaA03g19000D	bna|BnaA05g09540D	bna|BnaA06g23180D	bna|BnaA07g07980D	bna|BnaA08g17940D	bna|BnaA09g26820D	bna|BnaA09g54660D	bna|BnaC01g23650D	bna|BnaC02g42880D	bna|BnaC03g22590D	bna|BnaC03g50220D	bna|BnaC03g76010D	bna|BnaC04g10920D	bna|BnaC05g22500D	bna|BnaC07g09890D	bna|BnaA04g03260D	bna|BnaA06g13560D	bna|BnaA06g38510D	bna|BnaC04g25150D	bna|BnaCnng02710D	gma|Glyma.01G170800	gma|Glyma.02G052000	gma|Glyma.02G263500	gma|Glyma.04G211300	gma|Glyma.04G243900	gma|Glyma.05G193200	gma|Glyma.06G119400	gma|Glyma.06G154800	gma|Glyma.08G001200	gma|Glyma.11G072300	gma|Glyma.11G232400	gma|Glyma.14G057100	gma|Glyma.18G024900	gma|Glyma.14G074900	gma|Glyma.17G250500
group164	49	9	7	13	20	ara|AT1G64760	ara|AT2G19440	ara|AT3G04010	ara|AT5G18220	ara|AT4G31140	ara|AT5G58090	bna|BnaA01g06030D	bna|BnaA03g51300D	bna|BnaA10g29270D	bna|BnaC01g07290D	bna|BnaC02g10940D	bna|BnaC07g43160D	bna|BnaC09g33610D	bna|BnaA02g07850D	bna|BnaA03g08130D	bna|BnaC03g10320D	bna|BnaA05g37350D	bna|BnaA09g09850D	bna|BnaA10g16620D	bna|BnaC05g47540D	bna|BnaC09g09890D	bna|BnaC09g54160D	bna|BnaA07g05690D	bna|BnaCnng50870D	bna|BnaA09g35580D	bna|BnaC08g27020D	gma|Glyma.02G071400	gma|Glyma.04G152100	gma|Glyma.16G042500	gma|Glyma.16G152600	gma|Glyma.17G120800	gma|Glyma.04G074000	gma|Glyma.06G075100	gma|Glyma.13G115700	gma|Glyma.14G131300	gma|Glyma.17G044100	gma|Glyma.17G202500	gma|Glyma.06G210900	gma|Glyma.05G012700	sin|SIN_1004353	sin|SIN_1020570	sin|SIN_1024625	sin|SIN_1007532	sin|SIN_1013515
group165	49	5	16	13	15	bna|BnaA03g31050D	bna|BnaA03g31060D	bna|BnaC03g36390D	bna|BnaC05g43760D	bna|BnaA05g29430D	bna|BnaA03g41380D	bna|BnaC07g32300D	bna|BnaA04g22070D	bna|BnaC04g45790D	bna|BnaAnng27610D	bna|BnaC04g06760D	bna|BnaA05g34760D	bna|BnaA04g22080D	bna|BnaC04g45800D	gma|Glyma.01G130000	gma|Glyma.01G132500	gma|Glyma.03G040400	gma|Glyma.03G040100	gma|Glyma.03G040300	gma|Glyma.01G130100	gma|Glyma.01G130200	gma|Glyma.03G040000	gma|Glyma.01G132600	gma|Glyma.03G035600	gma|Glyma.18G214500	gma|Glyma.09G275500	gma|Glyma.18G214600	sin|SIN_1010993	sin|SIN_1019175	sin|SIN_1019170	sin|SIN_1019173	sin|SIN_1019174	sin|SIN_1019176	sin|SIN_1019167	sin|SIN_1019180	sin|SIN_1019182	sin|SIN_1019171	sin|SIN_1019178	sin|SIN_1019177	sin|SIN_1019172	sin|SIN_1010994	sin|SIN_1010995	ara|AT2G38530	ara|AT2G38540
group166	48	7	4	14	23	ara|AT1G04180	ara|AT1G04610	ara|AT2G33230	ara|AT4G28720	ara|AT5G43890	bna|BnaA01g08170D	bna|BnaA02g22420D	bna|BnaA05g10350D	bna|BnaA06g36480D	bna|BnaA08g13610D	bna|BnaA09g50630D	bna|BnaA10g02450D	bna|BnaA10g02750D	bna|BnaAnng12250D	bna|BnaAnng41850D	bna|BnaC01g09750D	bna|BnaC04g11270D	bna|BnaC05g02320D	bna|BnaC05g49050D	bna|BnaC07g17430D	bna|BnaC08g13170D	bna|BnaC08g43780D	bna|BnaCnng63040D	bna|BnaA02g31890D	bna|BnaA06g39380D	bna|BnaA09g04510D	bna|BnaC02g48550D	bna|BnaC07g29140D	gma|Glyma.03G169600	gma|Glyma.04G079700	gma|Glyma.10G041800	gma|Glyma.10G128700	gma|Glyma.13G128800	gma|Glyma.14G141200	gma|Glyma.19G170800	gma|Glyma.20G080000	gma|Glyma.05G231100	gma|Glyma.06G081300	gma|Glyma.07G086200	gma|Glyma.08G038600	gma|Glyma.09G190700	gma|Glyma.17G189700	sin|SIN_1009739	sin|SIN_1018929
group167	48	14	5	10	19	ara|AT1G11610	ara|AT2G30750	ara|AT2G30770	ara|AT5G24950	ara|AT5G24960	ara|AT4G13290	ara|AT3G48270	ara|AT3G48280	ara|AT3G48290	ara|AT3G48300	ara|AT3G48310	ara|AT3G48320	ara|AT4G13310	bna|BnaA01g10480D	bna|BnaA01g18990D	bna|BnaA02g32380D	bna|BnaA03g14120D	bna|BnaA03g44410D	bna|BnaA03g44450D	bna|BnaC02g41090D	bna|BnaC03g17080D	bna|BnaA01g20280D	bna|BnaA01g20290D	bna|BnaA01g20320D	bna|BnaA03g23790D	bna|BnaA06g20870D	bna|BnaC01g25520D	bna|BnaC01g25540D	bna|BnaC01g42560D	bna|BnaC03g53210D	bna|BnaC07g36300D	bna|BnaC03g28280D	gma|Glyma.07G194300	gma|Glyma.07G194400	gma|Glyma.09G142200	gma|Glyma.09G142500	gma|Glyma.09G142900	gma|Glyma.09G260900	gma|Glyma.13G181900	gma|Glyma.16G195500	gma|Glyma.16G195600	gma|Glyma.09G142700	sin|SIN_1020260	sin|SIN_1020263
group168	47	5	7	22	13	ara|AT1G07520	ara|AT2G29065	ara|AT1G07530	ara|AT2G29060	bna|BnaA03g17340D	bna|BnaC03g20860D	bna|BnaA04g16850D	bna|BnaA07g14230D	bna|BnaA08g29000D	bna|BnaC04g40230D	bna|BnaC08g02280D	bna|BnaCnng73510D	bna|BnaA07g14220D	bna|BnaA09g49370D	bna|BnaA09g49380D	bna|BnaC04g15290D	bna|BnaC08g45390D	gma|Glyma.03G065700	gma|Glyma.07G133100	gma|Glyma.11G138600	gma|Glyma.12G062200	gma|Glyma.18G182500	gma|Glyma.11G138000	gma|Glyma.12G061900	gma|Glyma.12G062000	gma|Glyma.13G337500	gma|Glyma.13G337600	gma|Glyma.15G036900	gma|Glyma.15G037000	gma|Glyma.11G138100	gma|Glyma.11G138300	gma|Glyma.11G138400	gma|Glyma.11G138500	gma|Glyma.12G062100	gma|Glyma.13G337400	gma|Glyma.15G037100	gma|Glyma.13G337200	gma|Glyma.13G337300	gma|Glyma.15G037200	sin|SIN_1001649	sin|SIN_1003831	sin|SIN_1008651	sin|SIN_1011196	sin|SIN_1024413
group169	47	0	0	47	0	gma|Glyma.01G072400	gma|Glyma.07G062900	gma|Glyma.07G063300	gma|Glyma.07G063600	gma|Glyma.07G064100	gma|Glyma.07G065000	gma|Glyma.07G065500	gma|Glyma.07G065600	gma|Glyma.07G077700	gma|Glyma.16G031600	gma|Glyma.16G031700	gma|Glyma.18G226300	gma|Glyma.18G226500	gma|Glyma.18G226800	gma|Glyma.07G078000	gma|Glyma.06G256300	gma|Glyma.18G226900	gma|Glyma.07G078100	gma|Glyma.13G260600	gma|Glyma.15G247400	gma|Glyma.15G247600	gma|Glyma.15G246800	gma|Glyma.14G186600	gma|Glyma.15G245900	gma|Glyma.14G204500	gma|Glyma.14G205300	gma|Glyma.14G205000	gma|Glyma.15G247100	gma|Glyma.14G204700	gma|Glyma.14G206500	gma|Glyma.14G206900	gma|Glyma.15G246100	gma|Glyma.14G204600	gma|Glyma.12G136700	gma|Glyma.11G158100	gma|Glyma.14G008700	gma|Glyma.06G318300	gma|Glyma.07G063100	gma|Glyma.07G063700	gma|Glyma.07G065200	gma|Glyma.15G247300	gma|Glyma.15G247200	gma|Glyma.16G031200	gma|Glyma.08G150900
group170	47	0	3	44	0	gma|Glyma.02G082400	gma|Glyma.16G172200	gma|Glyma.16G170700	gma|Glyma.16G187100	gma|Glyma.16G163400	gma|Glyma.16G106200	gma|Glyma.16G171200	gma|Glyma.16G126000	gma|Glyma.16G125800	gma|Glyma.16G125600	gma|Glyma.16G171100	gma|Glyma.16G171700	gma|Glyma.16G125300	gma|Glyma.16G126100	gma|Glyma.16G105800	gma|Glyma.16G171300	gma|Glyma.10G135900	gma|Glyma.12G123100	gma|Glyma.12G123400	gma|Glyma.16G173900	gma|Glyma.16G174600	gma|Glyma.16G174700	gma|Glyma.16G174800	gma|Glyma.16G175000	gma|Glyma.16G175100	gma|Glyma.16G176800	gma|Glyma.13G050500	gma|Glyma.16G129300	gma|Glyma.16G176900	gma|Glyma.16G174000	gma|Glyma.16G174100	gma|Glyma.16G176600	gma|Glyma.16G176400	gma|Glyma.16G125200	gma|Glyma.16G170900	gma|Glyma.16G171400	gma|Glyma.16G171500	gma|Glyma.16G172100	gma|Glyma.16G170800	gma|Glyma.16G169900	gma|Glyma.16G172300	gma|Glyma.16G171000	gma|Glyma.16G171600	gma|Glyma.16G174500
group171	46	5	4	11	26	ara|AT1G07570	ara|AT2G28930	ara|AT2G39660	ara|AT3G55450	bna|BnaA03g18680D	bna|BnaA04g03570D	bna|BnaA04g22930D	bna|BnaA05g05930D	bna|BnaA09g35030D	bna|BnaC03g22180D	bna|BnaC04g05790D	bna|BnaC04g25460D	bna|BnaC04g46470D	bna|BnaC08g26270D	bna|BnaA03g22010D	bna|BnaA04g16770D	bna|BnaA07g14300D	bna|BnaA09g49320D	bna|BnaA10g04940D	bna|BnaC03g26350D	bna|BnaC04g15180D	bna|BnaC04g40150D	bna|BnaC05g05280D	bna|BnaC08g45470D	bna|BnaA03g54910D	bna|BnaA10g27210D	bna|BnaAnng00300D	bna|BnaC02g03570D	bna|BnaC03g00680D	bna|BnaCnng03540D	gma|Glyma.01G098400	gma|Glyma.02G247600	gma|Glyma.03G065100	gma|Glyma.07G132500	gma|Glyma.13G336300	gma|Glyma.14G068700	gma|Glyma.15G038000	gma|Glyma.18G038500	gma|Glyma.18G181500	gma|Glyma.11G139300	gma|Glyma.12G062900	sin|SIN_1003827	sin|SIN_1011200	sin|SIN_1019083
group172	46	8	3	11	24	ara|AT1G08040	ara|AT1G67850	ara|AT2G28310	ara|AT1G13000	ara|AT3G26440	ara|AT3G27470	ara|AT1G24570	bna|BnaA02g13400D	bna|BnaA04g16360D	bna|BnaA06g04500D	bna|BnaA06g07710D	bna|BnaA07g38670D	bna|BnaA09g02060D	bna|BnaA09g28250D	bna|BnaA09g28270D	bna|BnaAnng33820D	bna|BnaC04g15980D	bna|BnaC04g39640D	bna|BnaC05g05710D	bna|BnaC05g09140D	bna|BnaC05g20920D	bna|BnaC05g20940D	bna|BnaC06g26320D	bna|BnaC07g11030D	bna|BnaC09g01470D	bna|BnaCnng59670D	bna|BnaA06g07690D	bna|BnaA09g46680D	bna|BnaC08g40700D	bna|BnaA06g32890D	bna|BnaC07g23590D	gma|Glyma.05G174700	gma|Glyma.05G174800	gma|Glyma.08G132000	gma|Glyma.08G132100	gma|Glyma.11G243500	gma|Glyma.12G174800	gma|Glyma.13G324800	gma|Glyma.18G013700	gma|Glyma.19G056100	gma|Glyma.11G243800	gma|Glyma.18G013300	sin|SIN_1000821	sin|SIN_1004040
group173	46	6	5	14	21	ara|AT1G12820	ara|AT3G26810	ara|AT3G62980	ara|AT4G03190	ara|AT4G24390	ara|AT5G49980	bna|BnaA01g13890D	bna|BnaA02g28290D	bna|BnaA03g23340D	bna|BnaA08g24570D	bna|BnaC01g16320D	bna|BnaC02g36370D	bna|BnaC03g27580D	bna|BnaC08g29060D	bna|BnaA03g25790D	bna|BnaA04g00230D	bna|BnaA07g19520D	bna|BnaA09g01370D	bna|BnaA09g40340D	bna|BnaA09g46830D	bna|BnaC03g73110D	bna|BnaC06g43000D	bna|BnaC08g15770D	bna|BnaC08g32660D	bna|BnaC08g40890D	bna|BnaC09g00530D	bna|BnaCnng60850D	gma|Glyma.02G065300	gma|Glyma.02G152800	gma|Glyma.02G211800	gma|Glyma.03G209400	gma|Glyma.04G093500	gma|Glyma.06G095400	gma|Glyma.07G189800	gma|Glyma.08G059500	gma|Glyma.10G021500	gma|Glyma.16G050500	gma|Glyma.16G146400	gma|Glyma.19G100200	gma|Glyma.19G206800	gma|Glyma.14G179500	sin|SIN_1001355	sin|SIN_1004140	sin|SIN_1012494
group174	46	5	6	12	23	ara|AT1G51380	ara|AT3G19760	ara|AT1G54270	ara|AT1G72730	ara|AT3G13920	bna|BnaA01g25900D	bna|BnaA03g35410D	bna|BnaA05g13990D	bna|BnaA05g36790D	bna|BnaAnng15580D	bna|BnaC01g33090D	bna|BnaC03g41130D	bna|BnaC03g68820D	bna|BnaC05g33010D	bna|BnaA01g29770D	bna|BnaA02g16100D	bna|BnaA03g33160D	bna|BnaA05g25510D	bna|BnaA06g00550D	bna|BnaA08g00760D	bna|BnaC02g46260D	bna|BnaC03g15540D	bna|BnaC03g38220D	bna|BnaC03g70070D	bna|BnaC06g07060D	bna|BnaC06g33870D	bna|BnaCnng28430D	bna|BnaA07g38930D	gma|Glyma.04G052900	gma|Glyma.06G053200	gma|Glyma.07G007400	gma|Glyma.08G190100	gma|Glyma.09G052500	gma|Glyma.09G065600	gma|Glyma.13G106200	gma|Glyma.13G347900	gma|Glyma.15G026100	gma|Glyma.15G158800	gma|Glyma.15G171800	gma|Glyma.17G053200	sin|SIN_1009507	sin|SIN_1010417	sin|SIN_1020870	sin|SIN_1021506
group175	46	9	4	11	22	ara|AT2G02580	ara|AT3G26290	ara|AT3G26300	ara|AT3G26310	ara|AT3G26320	ara|AT3G26330	ara|AT5G57260	ara|AT4G13770	ara|AT4G31500	bna|BnaA02g27920D	bna|BnaA02g28010D	bna|BnaA03g10370D	bna|BnaA06g32970D	bna|BnaA06g32980D	bna|BnaA06g32990D	bna|BnaAnng14250D	bna|BnaAnng14260D	bna|BnaC02g36040D	bna|BnaC03g13050D	bna|BnaC07g23490D	bna|BnaC07g23510D	bna|BnaC09g01090D	bna|BnaCnng45890D	bna|BnaCnng45910D	bna|BnaA04g06630D	bna|BnaA04g24160D	bna|BnaA08g04520D	bna|BnaC04g29320D	bna|BnaC04g47910D	bna|BnaC08g05690D	bna|BnaAnng36890D	gma|Glyma.01G078300	gma|Glyma.03G029900	gma|Glyma.03G030300	gma|Glyma.03G030400	gma|Glyma.03G030600	gma|Glyma.03G030800	gma|Glyma.03G030900	gma|Glyma.03G031000	gma|Glyma.03G031400	gma|Glyma.18G100500	gma|Glyma.03G030100	sin|SIN_1006058	sin|SIN_1006059
group176	46	6	8	11	21	ara|AT2G04030	ara|AT3G07770	ara|AT5G52640	ara|AT5G56000	ara|AT5G56010	ara|AT5G56030	bna|BnaA02g08820D	bna|BnaA02g35440D	bna|BnaA03g10790D	bna|BnaA03g11100D	bna|BnaA03g11140D	bna|BnaC02g12750D	bna|BnaC03g13470D	bna|BnaC03g13930D	bna|BnaC09g28660D	bna|BnaA05g29880D	bna|BnaA06g33590D	bna|BnaA09g19450D	bna|BnaC01g39690D	bna|BnaC02g35320D	bna|BnaC05g44190D	bna|BnaC07g22680D	bna|BnaC09g22180D	bna|BnaAnng22000D	bna|BnaA10g28410D	bna|BnaC05g24360D	bna|BnaC03g13870D	gma|Glyma.01G068000	gma|Glyma.02G124500	gma|Glyma.02G305600	gma|Glyma.14G007700	gma|Glyma.09G131500	gma|Glyma.16G178800	gma|Glyma.02G302500	gma|Glyma.08G032900	gma|Glyma.08G332900	gma|Glyma.14G011600	gma|Glyma.18G074100	sin|SIN_1000508	sin|SIN_1000635	sin|SIN_1019743	sin|SIN_1003129	sin|SIN_1013884	sin|SIN_1015505
group177	46	6	7	12	21	ara|AT2G43790	ara|AT3G45640	ara|AT3G59790	ara|AT4G01370	ara|AT4G11330	ara|AT2G46070	bna|BnaA03g20470D	bna|BnaA03g26950D	bna|BnaA05g03550D	bna|BnaA06g18440D	bna|BnaA09g21830D	bna|BnaA09g49200D	bna|BnaC03g24480D	bna|BnaC03g31910D	bna|BnaC03g55440D	bna|BnaC04g03080D	bna|BnaC08g43500D	bna|BnaC09g24030D	bna|BnaA04g26650D	bna|BnaA05g05340D	bna|BnaC04g04740D	bna|BnaC04g50710D	bna|BnaA04g01520D	bna|BnaA04g01530D	bna|BnaC04g22680D	bna|BnaA07g18530D	bna|BnaC06g17560D	gma|Glyma.01G222000	gma|Glyma.02G138800	gma|Glyma.05G211000	gma|Glyma.07G066800	gma|Glyma.07G206200	gma|Glyma.08G017400	gma|Glyma.09G256000	gma|Glyma.11G021800	gma|Glyma.12G073000	gma|Glyma.12G073700	gma|Glyma.16G032900	gma|Glyma.18G236800	sin|SIN_1008912	sin|SIN_1014098	sin|SIN_1015506	sin|SIN_1017108	sin|SIN_1024504
group178	46	4	12	14	16	ara|AT3G05610	ara|AT5G27870	ara|AT5G49180	ara|AT3G06830	bna|BnaA01g32580D	bna|BnaA02g30620D	bna|BnaA03g29690D	bna|BnaA05g30620D	bna|BnaC05g45080D	bna|BnaCnng75130D	bna|BnaC09g03330D	bna|BnaA03g29100D	bna|BnaA05g31600D	bna|BnaA09g03900D	bna|BnaAnng02770D	bna|BnaAnng28400D	bna|BnaC03g34350D	bna|BnaC05g46150D	bna|BnaC07g28310D	bna|BnaC03g34910D	gma|Glyma.01G111400	gma|Glyma.03G234100	gma|Glyma.07G024200	gma|Glyma.07G024300	gma|Glyma.07G024500	gma|Glyma.07G024600	gma|Glyma.07G026600	gma|Glyma.10G150700	gma|Glyma.19G231500	gma|Glyma.20G237800	gma|Glyma.07G245300	gma|Glyma.09G042100	gma|Glyma.09G042200	gma|Glyma.17G028600	sin|SIN_1010223	sin|SIN_1010225	sin|SIN_1016206	sin|SIN_1016210	sin|SIN_1016212	sin|SIN_1016213	sin|SIN_1016214	sin|SIN_1016216	sin|SIN_1016217	sin|SIN_1016220
group179	46	0	0	0	46	bna|BnaA05g15890D	bna|BnaUnng02130D	bna|BnaAnng14970D	bna|BnaAnng41320D	bna|BnaCnng76170D	bna|BnaCnng00030D	bna|BnaAnng09830D	bna|BnaA08g07110D	bna|BnaC01g33980D	bna|BnaC01g33570D	bna|BnaUnng04910D	bna|BnaCnng77710D	bna|BnaC05g33240D	bna|BnaC03g47650D	bna|BnaC07g01010D	bna|BnaCnng70310D	bna|BnaA08g06320D	bna|BnaC09g19330D	bna|BnaC03g36990D	bna|BnaC01g43470D	bna|BnaC09g12050D	bna|BnaC09g13210D	bna|BnaC09g13200D	bna|BnaCnng22000D	bna|BnaCnng70320D	bna|BnaC09g31480D	bna|BnaC03g36980D	bna|BnaA01g36360D	bna|BnaA03g58700D	bna|BnaA08g07140D	bna|BnaA08g04660D	bna|BnaC07g47750D	bna|BnaC07g06800D	bna|BnaC01g29650D	bna|BnaC05g51480D	bna|BnaC09g28770D	bna|BnaC09g14440D	bna|BnaC07g03870D	bna|BnaCnng67500D	bna|BnaC03g52800D	bna|BnaC03g45590D	bna|BnaC01g43460D	bna|BnaC07g34730D	bna|BnaC03g37000D
group180	46	0	46	0	0	sin|SIN_1017779	sin|SIN_1019988	sin|SIN_1026759	sin|SIN_1017924	sin|SIN_1025140	sin|SIN_1025801	sin|SIN_1025796	sin|SIN_1021822	sin|SIN_1019694	sin|SIN_1007481	sin|SIN_1011932	sin|SIN_1011906	sin|SIN_1013182	sin|SIN_1017576	sin|SIN_1012330	sin|SIN_1008579	sin|SIN_1025799	sin|SIN_1017681	sin|SIN_1013203	sin|SIN_1016355	sin|SIN_1023916	sin|SIN_1017001	sin|SIN_1018597	sin|SIN_1002226	sin|SIN_1004634	sin|SIN_1008573	sin|SIN_1011968	sin|SIN_1005621	sin|SIN_1011923	sin|SIN_1002243	sin|SIN_1015401	sin|SIN_1016884	sin|SIN_1001872	sin|SIN_1002160	sin|SIN_1001753	sin|SIN_1012254	sin|SIN_1005167	sin|SIN_1010472	sin|SIN_1008576	sin|SIN_1004106	sin|SIN_1002166	sin|SIN_1001676	sin|SIN_1001494	sin|SIN_1001181
group181	45	7	7	15	16	ara|AT1G06410	ara|AT1G23870	ara|AT1G60140	ara|AT1G68020	ara|AT1G70290	ara|AT2G18700	ara|AT4G17770	bna|BnaA01g22200D	bna|BnaA02g14790D	bna|BnaA03g43320D	bna|BnaA03g54540D	bna|BnaA07g24830D	bna|BnaA08g20280D	bna|BnaA08g28610D	bna|BnaA09g09720D	bna|BnaC01g43070D	bna|BnaC02g19750D	bna|BnaC06g26160D	bna|BnaC07g34770D	bna|BnaC08g01800D	bna|BnaC08g06450D	bna|BnaC09g51060D	bna|BnaCnng41250D	gma|Glyma.01G031900	gma|Glyma.02G033500	gma|Glyma.02G086200	gma|Glyma.04G180900	gma|Glyma.05G036100	gma|Glyma.06G184200	gma|Glyma.06G275600	gma|Glyma.07G172000	gma|Glyma.08G288600	gma|Glyma.10G270800	gma|Glyma.12G129800	gma|Glyma.13G092500	gma|Glyma.17G067800	gma|Glyma.18G136200	gma|Glyma.20G120300	sin|SIN_1011804	sin|SIN_1018121	sin|SIN_1021083	sin|SIN_1021285	sin|SIN_1022373	sin|SIN_1023896
group182	45	8	1	9	27	ara|AT1G07390	ara|AT1G74170	ara|AT1G58190	ara|AT1G74180	ara|AT1G74190	ara|AT2G25470	ara|AT3G53240	ara|AT5G49290	bna|BnaA02g16750D	bna|BnaA02g16770D	bna|BnaA06g12780D	bna|BnaC02g22730D	bna|BnaC02g22740D	bna|BnaC06g23240D	bna|BnaC06g23260D	bna|BnaC02g22760D	bna|BnaC06g23250D	bna|BnaA04g14690D	bna|BnaC04g37410D	bna|BnaC04g37740D	bna|BnaA04g14880D	bna|BnaA07g31340D	bna|BnaA07g22390D	bna|BnaA07g31330D	bna|BnaC06g35090D	bna|BnaC06g35100D	bna|BnaC06g35130D	bna|BnaAnng28930D	bna|BnaC01g27760D	bna|BnaC03g08330D	bna|BnaC08g45290D	bna|BnaC08g45310D	gma|Glyma.07G142900	gma|Glyma.18G193800	gma|Glyma.07G143500	gma|Glyma.07G143900	gma|Glyma.07G144100	gma|Glyma.18G195200	gma|Glyma.18G273000	gma|Glyma.12G233600	gma|Glyma.12G233700	bna|BnaA09g49510D	bna|BnaC06g23220D	sin|SIN_1007345
group183	45	7	5	12	21	ara|AT1G22020	ara|AT1G36370	ara|AT4G13890	ara|AT4G13930	ara|AT4G32520	ara|AT4G37930	ara|AT5G26780	bna|BnaA01g00170D	bna|BnaA07g23560D	bna|BnaA07g29260D	bna|BnaA08g12180D	bna|BnaA08g15890D	bna|BnaC01g01090D	bna|BnaC01g06000D	bna|BnaC03g61150D	bna|BnaC03g67280D	bna|BnaC06g32430D	bna|BnaCnng17010D	bna|BnaCnng62500D	bna|BnaA04g06460D	bna|BnaA08g06130D	bna|BnaAnng04180D	bna|BnaAnng08840D	bna|BnaC05g17330D	bna|BnaC08g06530D	bna|BnaCnng19300D	bna|BnaA08g21010D	bna|BnaC08g20110D	gma|Glyma.02G217100	gma|Glyma.05G152100	gma|Glyma.08G108900	gma|Glyma.08G274400	gma|Glyma.09G202000	gma|Glyma.13G222300	gma|Glyma.14G184500	gma|Glyma.18G150000	gma|Glyma.04G254300	gma|Glyma.06G107800	gma|Glyma.08G187800	gma|Glyma.12G170300	sin|SIN_1001196	sin|SIN_1011307	sin|SIN_1015235	sin|SIN_1026040
group184	45	5	8	19	13	ara|AT1G22340	ara|AT1G22360	ara|AT1G22380	ara|AT1G22400	ara|AT1G78270	bna|BnaA02g18840D	bna|BnaA07g10510D	bna|BnaA07g10530D	bna|BnaA08g20880D	bna|BnaA09g30670D	bna|BnaA09g30680D	bna|BnaC02g24920D	bna|BnaC05g17420D	bna|BnaC07g48390D	bna|BnaC07g48400D	bna|BnaC08g05930D	bna|BnaC05g50340D	bna|BnaA07g10520D	gma|Glyma.04G100500	gma|Glyma.06G102300	gma|Glyma.13G090300	gma|Glyma.14G175000	gma|Glyma.14G175100	gma|Glyma.14G175400	gma|Glyma.14G175800	gma|Glyma.15G051300	gma|Glyma.15G054300	gma|Glyma.15G054500	gma|Glyma.15G234700	gma|Glyma.19G035800	gma|Glyma.19G036100	gma|Glyma.20G057500	gma|Glyma.08G178200	gma|Glyma.15G054400	gma|Glyma.13G029500	gma|Glyma.13G029900	gma|Glyma.13G051800	sin|SIN_1001233	sin|SIN_1001234	sin|SIN_1001235	sin|SIN_1024017	sin|SIN_1023043	sin|SIN_1023044	sin|SIN_1025132
group185	45	4	7	18	16	ara|AT1G24650	ara|AT1G66150	ara|AT2G01820	bna|BnaA01g23540D	bna|BnaAnng19060D	bna|BnaC01g43590D	bna|BnaCnng38030D	bna|BnaA02g25970D	bna|BnaA03g60200D	bna|BnaA06g34540D	bna|BnaA06g34670D	bna|BnaA07g01050D	bna|BnaC02g47770D	bna|BnaC07g21070D	bna|BnaC07g21200D	bna|BnaA07g25630D	bna|BnaC06g27450D	bna|BnaAnng06480D	bna|BnaC07g10920D	gma|Glyma.02G197000	gma|Glyma.03G202000	gma|Glyma.10G081300	gma|Glyma.11G179200	gma|Glyma.12G094200	gma|Glyma.12G188100	gma|Glyma.02G242700	gma|Glyma.11G214400	gma|Glyma.14G212100	gma|Glyma.18G042200	gma|Glyma.02G242800	gma|Glyma.07G173100	gma|Glyma.05G150800	gma|Glyma.08G107700	gma|Glyma.11G254000	gma|Glyma.18G003000	gma|Glyma.08G048700	gma|Glyma.13G313100	sin|SIN_1001135	sin|SIN_1021273	sin|SIN_1025251	sin|SIN_1007787	sin|SIN_1013101	sin|SIN_1015106	sin|SIN_1024312
group186	45	7	3	12	23	ara|AT1G57590	ara|AT2G46930	ara|AT3G05910	ara|AT3G62060	ara|AT5G26670	bna|BnaA03g29230D	bna|BnaA04g27440D	bna|BnaA05g00960D	bna|BnaA05g31410D	bna|BnaA06g39520D	bna|BnaA09g04140D	bna|BnaA09g15210D	bna|BnaA09g39640D	bna|BnaC03g34430D	bna|BnaC04g00530D	bna|BnaC04g21480D	bna|BnaC04g52030D	bna|BnaC05g45920D	bna|BnaC07g28690D	bna|BnaC08g31990D	bna|BnaC09g03540D	bna|BnaC09g15790D	bna|BnaA08g26310D	bna|BnaCnng06990D	bna|BnaC06g02730D	bna|BnaC09g15780D	bna|BnaCnng26950D	bna|BnaAnng35700D	gma|Glyma.02G006600	gma|Glyma.03G225400	gma|Glyma.03G227600	gma|Glyma.10G139200	gma|Glyma.10G142100	gma|Glyma.13G117000	gma|Glyma.17G042900	gma|Glyma.19G222400	gma|Glyma.19G224500	gma|Glyma.20G090500	gma|Glyma.10G273100	gma|Glyma.20G116900	sin|SIN_1022808	sin|SIN_1025951	ara|AT1G09550	ara|AT1G57600
group187	45	8	5	14	18	ara|AT2G36750	ara|AT2G36760	ara|AT2G36770	ara|AT2G36780	ara|AT2G36790	ara|AT2G36800	ara|AT3G53160	bna|BnaA03g16820D	bna|BnaA03g16830D	bna|BnaA04g21090D	bna|BnaA05g07580D	bna|BnaA05g07590D	bna|BnaA05g07600D	bna|BnaA05g07610D	bna|BnaA09g33440D	bna|BnaAnng35400D	bna|BnaC04g08440D	bna|BnaC04g08460D	bna|BnaC04g08480D	bna|BnaC08g24260D	bna|BnaCnng24700D	bna|BnaC04g08450D	bna|BnaA09g33410D	bna|BnaA09g33430D	bna|BnaC08g24240D	gma|Glyma.03G186900	gma|Glyma.03G187000	gma|Glyma.03G187200	gma|Glyma.03G187400	gma|Glyma.03G187500	gma|Glyma.03G187700	gma|Glyma.10G062200	gma|Glyma.10G062600	gma|Glyma.19G187000	gma|Glyma.19G187100	gma|Glyma.19G187400	gma|Glyma.19G187600	gma|Glyma.03G187300	gma|Glyma.19G187700	sin|SIN_1004470	sin|SIN_1004472	sin|SIN_1005444	sin|SIN_1013300	sin|SIN_1004471
group188	45	7	19	2	17	ara|AT4G12300	ara|AT4G12310	ara|AT4G12320	ara|AT4G12330	ara|AT4G22690	ara|AT4G22710	ara|AT5G44620	bna|BnaA01g12380D	bna|BnaA02g21380D	bna|BnaA03g25050D	bna|BnaA03g25060D	bna|BnaA03g58610D	bna|BnaA08g10430D	bna|BnaA09g21050D	bna|BnaAnng10180D	bna|BnaC01g14090D	bna|BnaC02g28290D	bna|BnaC03g65100D	bna|BnaC07g37460D	bna|BnaC09g23280D	bna|BnaCnng48560D	bna|BnaC03g29490D	bna|BnaC03g29500D	bna|BnaCnng68950D	gma|Glyma.17G134100	gma|Glyma.17G134200	sin|SIN_1000144	sin|SIN_1015691	sin|SIN_1015692	sin|SIN_1018396	sin|SIN_1018397	sin|SIN_1018398	sin|SIN_1021442	sin|SIN_1021445	sin|SIN_1021447	sin|SIN_1021448	sin|SIN_1021450	sin|SIN_1021454	sin|SIN_1021457	sin|SIN_1021436	sin|SIN_1021473	sin|SIN_1021446	sin|SIN_1021456	sin|SIN_1021721
group189	44	7	12	4	21	ara|AT1G33720	ara|AT1G33730	ara|AT2G45550	ara|AT2G45560	ara|AT2G45570	ara|AT3G61040	ara|AT2G45580	bna|BnaA04g00930D	bna|BnaA04g00940D	bna|BnaA04g00950D	bna|BnaA04g26280D	bna|BnaC04g21990D	bna|BnaA04g00960D	bna|BnaA04g26270D	bna|BnaA04g26290D	bna|BnaC04g50280D	bna|BnaC04g50310D	bna|BnaA07g06490D	bna|BnaA09g38870D	bna|BnaC04g04310D	bna|BnaC04g50270D	bna|BnaC04g50320D	bna|BnaC04g50330D	bna|BnaC04g50340D	bna|BnaC07g08010D	bna|BnaA05g04960D	bna|BnaC04g50300D	bna|BnaC08g31090D	gma|Glyma.03G021200	gma|Glyma.07G083000	gma|Glyma.18G222900	gma|Glyma.18G223100	sin|SIN_1002382	sin|SIN_1002384	sin|SIN_1002385	sin|SIN_1002386	sin|SIN_1002388	sin|SIN_1002397	sin|SIN_1011403	sin|SIN_1013986	sin|SIN_1013987	sin|SIN_1013989	sin|SIN_1008171	sin|SIN_1013988
group190	44	7	6	12	19	ara|AT1G47240	ara|AT2G23150	ara|AT4G18790	ara|AT5G67330	ara|AT1G49840	ara|AT3G19540	bna|BnaA01g26070D	bna|BnaA05g20550D	bna|BnaA08g02370D	bna|BnaC01g33310D	bna|BnaC08g02600D	bna|BnaCnng55970D	bna|BnaA03g23040D	bna|BnaA03g58400D	bna|BnaA08g04000D	bna|BnaA10g05300D	bna|BnaAnng14550D	bna|BnaC03g27190D	bna|BnaC06g00230D	bna|BnaC07g15960D	bna|BnaC07g50170D	bna|BnaC08g04640D	bna|BnaC08g34570D	bna|BnaA08g18810D	bna|BnaCnng57140D	gma|Glyma.01G190700	gma|Glyma.04G044000	gma|Glyma.05G101700	gma|Glyma.06G044200	gma|Glyma.07G058900	gma|Glyma.11G051500	gma|Glyma.16G027800	gma|Glyma.17G165200	gma|Glyma.10G259500	gma|Glyma.14G087300	gma|Glyma.17G237000	gma|Glyma.20G131300	sin|SIN_1011394	sin|SIN_1014931	sin|SIN_1023992	sin|SIN_1023998	sin|SIN_1025712	sin|SIN_1026171	ara|AT1G27690
group191	44	6	5	14	19	ara|AT1G75450	ara|AT2G41510	ara|AT2G19500	ara|AT4G29740	ara|AT3G63440	bna|BnaA02g08420D	bna|BnaA10g28940D	bna|BnaC09g33450D	bna|BnaCnng41060D	bna|BnaA03g19500D	bna|BnaA04g23980D	bna|BnaA05g02240D	bna|BnaA09g40400D	bna|BnaAnng09190D	bna|BnaC03g23380D	bna|BnaC04g01930D	bna|BnaC04g47740D	bna|BnaC06g36220D	bna|BnaC08g32840D	bna|BnaA03g49660D	bna|BnaA07g35940D	bna|BnaA09g52930D	bna|BnaC07g50850D	bna|BnaC07g01710D	gma|Glyma.03G133300	gma|Glyma.09G225400	gma|Glyma.11G149100	gma|Glyma.12G011400	gma|Glyma.19G135100	gma|Glyma.04G028900	gma|Glyma.06G028900	gma|Glyma.09G063500	gma|Glyma.09G063900	gma|Glyma.13G104600	gma|Glyma.13G104700	gma|Glyma.15G170300	gma|Glyma.17G054500	gma|Glyma.17G054600	sin|SIN_1024738	sin|SIN_1024739	sin|SIN_1024740	sin|SIN_1011541	sin|SIN_1008138	ara|AT5G56970
group192	44	0	0	2	42	bna|BnaAnng15890D	bna|BnaA02g22390D	bna|BnaCnng47380D	bna|BnaA03g53990D	bna|BnaC09g51840D	bna|BnaA06g21150D	bna|BnaC02g33780D	bna|BnaC09g24820D	bna|BnaA10g09100D	bna|BnaC02g30590D	bna|BnaC06g43040D	bna|BnaC04g17770D	bna|BnaC06g15160D	bna|BnaC09g31280D	bna|BnaA02g26820D	bna|BnaA05g19850D	bna|BnaC01g40940D	bna|BnaC02g19090D	bna|BnaC07g05290D	bna|BnaCnng28200D	bna|BnaUnng01970D	bna|BnaA09g22750D	bna|BnaC05g36110D	bna|BnaAnng33990D	bna|BnaC09g16240D	bna|BnaC07g11520D	bna|BnaC09g31270D	bna|BnaA10g25230D	bna|BnaA07g28590D	bna|BnaA09g10170D	bna|BnaC06g10530D	bna|BnaC05g25170D	bna|BnaC02g30610D	bna|BnaC08g21050D	bna|BnaA03g59430D	bna|BnaC06g15170D	bna|BnaC05g33080D	bna|BnaA03g59440D	bna|BnaC01g28230D	bna|BnaC08g21060D	bna|BnaC02g33790D	gma|Glyma.07G157600	gma|Glyma.20G069000	bna|BnaA10g03510D
group193	44	0	0	0	44	bna|BnaC04g32120D	bna|BnaC09g37900D	bna|BnaC06g42030D	bna|BnaCnng27680D	bna|BnaC07g01730D	bna|BnaC08g06730D	bna|BnaC05g33910D	bna|BnaCnng57050D	bna|BnaC08g04220D	bna|BnaC07g02080D	bna|BnaCnng71500D	bna|BnaC05g27210D	bna|BnaCnng46000D	bna|BnaC07g08210D	bna|BnaC07g04400D	bna|BnaC05g30920D	bna|BnaC07g06020D	bna|BnaCnng26230D	bna|BnaCnng65300D	bna|BnaC06g28750D	bna|BnaC03g77340D	bna|BnaC04g18410D	bna|BnaC03g77350D	bna|BnaC03g67060D	bna|BnaC03g75000D	bna|BnaC03g75180D	bna|BnaC02g25320D	bna|BnaC02g25360D	bna|BnaC02g25330D	bna|BnaC03g55490D	bna|BnaC02g33140D	bna|BnaC02g26800D	bna|BnaC02g26060D	bna|BnaC02g26050D	bna|BnaC03g53760D	bna|BnaC01g27260D	bna|BnaA07g01340D	bna|BnaC01g24530D	bna|BnaA10g05970D	bna|BnaA03g53660D	bna|BnaA04g03140D	bna|BnaC02g26790D	bna|BnaA04g03130D	bna|BnaA01g20590D
group194	43	5	3	4	31	ara|AT1G11670	ara|AT1G61890	ara|AT3G21690	ara|AT4G21903	ara|AT4G21910	bna|BnaA01g11760D	bna|BnaA01g22920D	bna|BnaA01g24940D	bna|BnaA03g36380D	bna|BnaA03g44960D	bna|BnaA03g44970D	bna|BnaA03g44980D	bna|BnaA05g19560D	bna|BnaA08g10080D	bna|BnaA08g10090D	bna|BnaA08g31640D	bna|BnaA09g13580D	bna|BnaA09g47590D	bna|BnaC01g29980D	bna|BnaC01g31860D	bna|BnaC03g64710D	bna|BnaC03g64740D	bna|BnaC07g36950D	bna|BnaC07g36970D	bna|BnaC07g36980D	bna|BnaC08g41960D	bna|BnaC09g13960D	bna|BnaCnng07000D	bna|BnaCnng45550D	bna|BnaCnng48120D	bna|BnaA01g24950D	bna|BnaC04g19140D	bna|BnaAnng29470D	bna|BnaC01g31850D	bna|BnaC03g42230D	bna|BnaCnng07010D	gma|Glyma.06G305200	gma|Glyma.12G099300	gma|Glyma.12G194000	gma|Glyma.15G107100	sin|SIN_1007008	sin|SIN_1007009	sin|SIN_1016781
group195	43	8	5	9	21	ara|AT1G11960	ara|AT1G32090	ara|AT1G62320	ara|AT3G21620	ara|AT4G02900	ara|AT4G04340	ara|AT4G15430	ara|AT4G22120	bna|BnaA01g11920D	bna|BnaA01g18580D	bna|BnaA03g25360D	bna|BnaA03g25940D	bna|BnaA03g36370D	bna|BnaA03g60360D	bna|BnaA05g16450D	bna|BnaA06g08400D	bna|BnaA08g05680D	bna|BnaA08g10140D	bna|BnaA09g13330D	bna|BnaC01g13570D	bna|BnaC01g22480D	bna|BnaC03g29810D	bna|BnaC03g30530D	bna|BnaC03g42220D	bna|BnaC03g64830D	bna|BnaC05g09770D	bna|BnaC05g29030D	bna|BnaC08g10180D	bna|BnaC09g13620D	gma|Glyma.01G010100	gma|Glyma.02G271300	gma|Glyma.03G151300	gma|Glyma.07G263300	gma|Glyma.09G211000	gma|Glyma.13G002200	gma|Glyma.17G010500	gma|Glyma.19G153800	gma|Glyma.20G066800	sin|SIN_1001230	sin|SIN_1012447	sin|SIN_1012822	sin|SIN_1013830	sin|SIN_1026943
group196	43	5	5	9	24	ara|AT1G12570	ara|AT3G56060	ara|AT5G51950	ara|AT1G72970	ara|AT5G51930	bna|BnaA02g11130D	bna|BnaA02g11140D	bna|BnaA02g16200D	bna|BnaA03g12930D	bna|BnaA03g12940D	bna|BnaA03g12950D	bna|BnaA07g22900D	bna|BnaA08g24680D	bna|BnaA09g35520D	bna|BnaA10g07670D	bna|BnaC02g15440D	bna|BnaC02g15450D	bna|BnaC02g21680D	bna|BnaC03g15760D	bna|BnaC03g15770D	bna|BnaC03g15790D	bna|BnaC06g23880D	bna|BnaC08g26980D	bna|BnaC09g28170D	bna|BnaC09g28180D	bna|BnaCnng33370D	bna|BnaCnng55990D	bna|BnaAnng35680D	bna|BnaCnng56000D	gma|Glyma.05G050100	gma|Glyma.08G193100	gma|Glyma.11G026800	gma|Glyma.13G350300	gma|Glyma.15G024200	gma|Glyma.17G132100	gma|Glyma.20G154800	gma|Glyma.07G009900	gma|Glyma.10G239800	sin|SIN_1009522	sin|SIN_1010400	sin|SIN_1015601	sin|SIN_1016596	sin|SIN_1017787
group197	43	9	1	4	29	ara|AT1G14070	ara|AT1G14080	ara|AT1G14100	ara|AT1G14110	ara|AT2G03210	ara|AT2G03220	ara|AT2G15350	ara|AT2G15370	ara|AT2G15390	bna|BnaA06g33800D	bna|BnaA06g33810D	bna|BnaA06g38160D	bna|BnaA06g38170D	bna|BnaA06g38180D	bna|BnaA07g03820D	bna|BnaA08g24110D	bna|BnaA08g24120D	bna|BnaA09g45830D	bna|BnaA09g45840D	bna|BnaA09g45850D	bna|BnaAnng36810D	bna|BnaC05g10350D	bna|BnaC05g10360D	bna|BnaC05g10370D	bna|BnaC05g10380D	bna|BnaC07g22140D	bna|BnaC07g22150D	bna|BnaC08g16010D	bna|BnaC08g39910D	bna|BnaCnng39560D	bna|BnaCnng39570D	bna|BnaCnng39900D	bna|BnaCnng49220D	bna|BnaA08g24090D	bna|BnaC08g16000D	bna|BnaC08g39920D	bna|BnaA06g38190D	bna|BnaC08g39900D	gma|Glyma.04G166600	gma|Glyma.05G025400	gma|Glyma.06G195900	gma|Glyma.17G101600	sin|SIN_1021438
group198	43	6	5	17	15	ara|AT1G31280	ara|AT1G31290	ara|AT1G48410	ara|AT1G69440	ara|AT2G27880	ara|AT5G43810	bna|BnaA05g14760D	bna|BnaA09g25290D	bna|BnaC06g41790D	bna|BnaCnng68320D	bna|BnaA05g17460D	bna|BnaA06g36540D	bna|BnaA07g13430D	bna|BnaA08g03260D	bna|BnaC04g16450D	bna|BnaC05g25730D	bna|BnaC07g17330D	bna|BnaC08g46720D	bna|BnaA07g24280D	bna|BnaC02g19190D	bna|BnaC06g43420D	gma|Glyma.01G053100	gma|Glyma.02G002500	gma|Glyma.02G111600	gma|Glyma.05G011300	gma|Glyma.06G213300	gma|Glyma.09G167100	gma|Glyma.10G002700	gma|Glyma.10G242800	gma|Glyma.12G083500	gma|Glyma.15G126700	gma|Glyma.16G217300	gma|Glyma.20G022900	gma|Glyma.20G151400	gma|Glyma.04G150900	gma|Glyma.11G190900	gma|Glyma.17G119400	gma|Glyma.09G020200	sin|SIN_1006780	sin|SIN_1018830	sin|SIN_1009974	sin|SIN_1010507	sin|SIN_1020205
group199	43	5	14	12	12	ara|AT1G55740	ara|AT3G57520	ara|AT5G20250	ara|AT5G40390	bna|BnaA02g04780D	bna|BnaA08g00340D	bna|BnaA09g36810D	bna|BnaA10g15160D	bna|BnaC08g28500D	bna|BnaC09g37510D	bna|BnaC09g37530D	bna|BnaA04g10260D	bna|BnaA09g00490D	bna|BnaC04g56100D	bna|BnaCnng01190D	bna|BnaC03g70760D	gma|Glyma.02G303300	gma|Glyma.03G137900	gma|Glyma.04G190000	gma|Glyma.09G016600	gma|Glyma.13G160100	gma|Glyma.14G010500	gma|Glyma.17G111400	gma|Glyma.06G175500	gma|Glyma.05G003900	gma|Glyma.05G040300	gma|Glyma.06G179200	sin|SIN_1003607	sin|SIN_1007882	sin|SIN_1012629	sin|SIN_1020329	sin|SIN_1006202	sin|SIN_1007330	sin|SIN_1007333	sin|SIN_1013540	sin|SIN_1014290	sin|SIN_1020251	sin|SIN_1020252	sin|SIN_1023532	sin|SIN_1026328	sin|SIN_1026883	ara|AT4G01970	gma|Glyma.19G217700
group200	43	5	5	9	24	ara|AT2G39380	ara|AT3G55150	ara|AT3G09520	ara|AT3G09530	bna|BnaA01g32220D	bna|BnaA03g30640D	bna|BnaA05g28940D	bna|BnaC03g35920D	bna|BnaC05g43410D	bna|BnaA02g06880D	bna|BnaA03g09290D	bna|BnaA10g12720D	bna|BnaC03g11620D	bna|BnaC09g35070D	bna|BnaCnng59460D	bna|BnaA04g03810D	bna|BnaA04g23120D	bna|BnaA05g05940D	bna|BnaA05g05950D	bna|BnaA05g05960D	bna|BnaA09g34860D	bna|BnaC04g06160D	bna|BnaC04g06170D	bna|BnaC04g25700D	bna|BnaC04g46290D	bna|BnaC08g26030D	bna|BnaCnng44410D	bna|BnaCnng44430D	gma|Glyma.03G174300	gma|Glyma.10G046000	gma|Glyma.19G175200	gma|Glyma.13G134100	gma|Glyma.11G144600	gma|Glyma.12G075200	gma|Glyma.13G331700	gma|Glyma.13G331800	gma|Glyma.15G042400	sin|SIN_1005524	sin|SIN_1011258	sin|SIN_1024479	sin|SIN_1024183	sin|SIN_1019057	ara|AT5G59730
group201	43	0	0	0	43	bna|BnaC09g25270D	bna|BnaCnng75060D	bna|BnaA03g60530D	bna|BnaC07g12540D	bna|BnaC03g54920D	bna|BnaC02g27140D	bna|BnaA08g06220D	bna|BnaCnng31670D	bna|BnaC01g23110D	bna|BnaC02g30820D	bna|BnaC03g42510D	bna|BnaC05g25510D	bna|BnaC04g26050D	bna|BnaC09g26920D	bna|BnaC02g28540D	bna|BnaC05g42180D	bna|BnaC06g07670D	bna|BnaC06g06730D	bna|BnaAnng24360D	bna|BnaC04g13250D	bna|BnaC06g00480D	bna|BnaC08g04330D	bna|BnaCnng51780D	bna|BnaC01g24470D	bna|BnaC03g42500D	bna|BnaC06g09360D	bna|BnaC02g41940D	bna|BnaC03g51910D	bna|BnaCnng36810D	bna|BnaC01g27430D	bna|BnaC05g27950D	bna|BnaC08g09510D	bna|BnaC03g54880D	bna|BnaC03g55090D	bna|BnaC04g30440D	bna|BnaC06g09950D	bna|BnaC08g38180D	bna|BnaC09g43390D	bna|BnaC04g17590D	bna|BnaA02g21090D	bna|BnaC05g24730D	bna|BnaC08g02930D	bna|BnaC04g35380D
group202	43	2	0	0	41	bna|BnaA03g14920D	bna|BnaC08g08270D	bna|BnaCnng63160D	bna|BnaC03g17680D	bna|BnaC02g14220D	bna|BnaC02g37240D	bna|BnaC06g41320D	bna|BnaA03g45400D	bna|BnaC04g02070D	bna|BnaA10g11250D	bna|BnaC05g23310D	bna|BnaC04g03490D	bna|BnaAnng32710D	bna|BnaAnng24740D	bna|BnaA07g27430D	bna|BnaC02g22580D	bna|BnaA07g00610D	bna|BnaA07g27440D	bna|BnaA06g23920D	bna|BnaC07g49000D	bna|BnaC07g25150D	bna|BnaC08g05080D	bna|BnaC04g23340D	bna|BnaC08g29420D	bna|BnaC04g42510D	bna|BnaC02g17770D	bna|BnaC04g02140D	bna|BnaC02g07840D	bna|BnaC08g31590D	bna|BnaC03g49230D	bna|BnaC08g32170D	bna|BnaC05g50370D	bna|BnaCnng01310D	bna|BnaC03g24950D	bna|BnaCnng61770D	bna|BnaCnng22270D	bna|BnaC08g21590D	bna|BnaC07g29550D	bna|BnaA07g27070D	bna|BnaC03g68580D	bna|BnaC03g33330D	ara|AT2G06845	ara|AT4G09490
group203	43	0	43	0	0	sin|SIN_1002094	sin|SIN_1000603	sin|SIN_1021005	sin|SIN_1000797	sin|SIN_1000837	sin|SIN_1016099	sin|SIN_1001165	sin|SIN_1002866	sin|SIN_1000573	sin|SIN_1001152	sin|SIN_1000942	sin|SIN_1003400	sin|SIN_1019953	sin|SIN_1003412	sin|SIN_1003075	sin|SIN_1003064	sin|SIN_1003066	sin|SIN_1003413	sin|SIN_1003428	sin|SIN_1003419	sin|SIN_1002930	sin|SIN_1001544	sin|SIN_1001553	sin|SIN_1001330	sin|SIN_1001218	sin|SIN_1001223	sin|SIN_1001226	sin|SIN_1001053	sin|SIN_1001052	sin|SIN_1001022	sin|SIN_1001012	sin|SIN_1000968	sin|SIN_1000943	sin|SIN_1000886	sin|SIN_1000890	sin|SIN_1000802	sin|SIN_1000747	sin|SIN_1000735	sin|SIN_1000687	sin|SIN_1000565	sin|SIN_1000460	sin|SIN_1000435	sin|SIN_1000376
group204	43	0	43	0	0	sin|SIN_1000329	sin|SIN_1001427	sin|SIN_1001432	sin|SIN_1001633	sin|SIN_1020156	sin|SIN_1005219	sin|SIN_1001641	sin|SIN_1019016	sin|SIN_1001645	sin|SIN_1001640	sin|SIN_1001632	sin|SIN_1020154	sin|SIN_1001418	sin|SIN_1001424	sin|SIN_1000343	sin|SIN_1019025	sin|SIN_1015981	sin|SIN_1001431	sin|SIN_1000344	sin|SIN_1001639	sin|SIN_1000661	sin|SIN_1000662	sin|SIN_1000664	sin|SIN_1000702	sin|SIN_1015982	sin|SIN_1000811	sin|SIN_1001425	sin|SIN_1001646	sin|SIN_1001419	sin|SIN_1001307	sin|SIN_1018987	sin|SIN_1019023	sin|SIN_1019015	sin|SIN_1000659	sin|SIN_1001308	sin|SIN_1020155	sin|SIN_1009358	sin|SIN_1005218	sin|SIN_1015980	sin|SIN_1009363	sin|SIN_1009364	sin|SIN_1019022	sin|SIN_1000660
group205	42	5	5	12	20	ara|AT1G07870	ara|AT2G28590	ara|AT5G02800	ara|AT5G18610	ara|AT5G13160	bna|BnaA02g01440D	bna|BnaA03g04220D	bna|BnaA03g07220D	bna|BnaA10g16350D	bna|BnaA10g20130D	bna|BnaC02g04520D	bna|BnaC03g09140D	bna|BnaC03g71490D	bna|BnaC09g39200D	bna|BnaC09g43930D	bna|BnaAnng00490D	bna|BnaC02g03480D	bna|BnaA03g22090D	bna|BnaA06g04370D	bna|BnaA09g49210D	bna|BnaAnng15480D	bna|BnaC03g26470D	bna|BnaC05g05540D	bna|BnaC08g02330D	bna|BnaC08g43510D	gma|Glyma.03G176500	gma|Glyma.08G360600	gma|Glyma.10G047900	gma|Glyma.10G298400	gma|Glyma.12G074000	gma|Glyma.13G135800	gma|Glyma.13G216100	gma|Glyma.15G043800	gma|Glyma.15G096800	gma|Glyma.19G177300	gma|Glyma.20G249600	gma|Glyma.13G330200	sin|SIN_1004800	sin|SIN_1010162	sin|SIN_1011283	sin|SIN_1026440	sin|SIN_1024501
group206	42	6	5	11	20	ara|AT1G09440	ara|AT1G56720	ara|AT5G18500	ara|AT2G42960	ara|AT3G59110	ara|AT3G17420	bna|BnaA01g36950D	bna|BnaA03g07150D	bna|BnaA05g22760D	bna|BnaA10g16430D	bna|BnaC03g09070D	bna|BnaC05g36040D	bna|BnaCnng16760D	bna|BnaCnng41740D	bna|BnaCnng50120D	bna|BnaA02g35130D	bna|BnaC02g08110D	bna|BnaA05g03190D	bna|BnaA06g37910D	bna|BnaA07g18180D	bna|BnaA09g37580D	bna|BnaC04g52850D	bna|BnaC05g07000D	bna|BnaC06g17100D	bna|BnaC09g15840D	bna|BnaC08g29620D	gma|Glyma.02G286000	gma|Glyma.03G228800	gma|Glyma.07G234500	gma|Glyma.08G308900	gma|Glyma.09G081800	gma|Glyma.10G144200	gma|Glyma.14G029000	gma|Glyma.15G189200	gma|Glyma.17G040000	gma|Glyma.18G107600	gma|Glyma.20G093200	sin|SIN_1016139	sin|SIN_1019335	sin|SIN_1022427	sin|SIN_1022791	sin|SIN_1025942
group207	42	5	6	12	19	ara|AT1G15750	ara|AT1G80490	ara|AT3G15880	ara|AT3G16830	ara|AT5G27030	bna|BnaA01g28410D	bna|BnaA01g37020D	bna|BnaA02g31390D	bna|BnaA03g33950D	bna|BnaA05g23070D	bna|BnaA06g10370D	bna|BnaA06g28430D	bna|BnaA07g19900D	bna|BnaA09g56690D	bna|BnaC01g35670D	bna|BnaC01g44400D	bna|BnaC02g39980D	bna|BnaC03g39340D	bna|BnaC05g11960D	bna|BnaC05g36510D	bna|BnaC06g19200D	bna|BnaC07g28370D	bna|BnaC08g38720D	bna|BnaC01g44380D	gma|Glyma.03G233400	gma|Glyma.04G065000	gma|Glyma.06G066200	gma|Glyma.07G028000	gma|Glyma.08G214600	gma|Glyma.10G150000	gma|Glyma.13G158800	gma|Glyma.13G367300	gma|Glyma.15G006100	gma|Glyma.17G112500	gma|Glyma.19G230500	gma|Glyma.20G238400	sin|SIN_1013829	sin|SIN_1020978	sin|SIN_1021893	sin|SIN_1021914	sin|SIN_1025875	sin|SIN_1026218
group208	42	4	7	21	10	ara|AT1G17840	ara|AT1G51460	ara|AT1G51500	ara|AT3G21090	bna|BnaA05g15230D	bna|BnaA06g02330D	bna|BnaA06g12060D	bna|BnaA08g22920D	bna|BnaAnng17530D	bna|BnaC05g13800D	bna|BnaC05g31240D	bna|BnaC06g04590D	bna|BnaC06g08850D	bna|BnaC08g17570D	gma|Glyma.03G135200	gma|Glyma.09G160000	gma|Glyma.11G093800	gma|Glyma.11G093900	gma|Glyma.12G020300	gma|Glyma.12G020400	gma|Glyma.16G209400	gma|Glyma.19G137700	gma|Glyma.08G070700	gma|Glyma.08G070800	gma|Glyma.08G070900	gma|Glyma.08G071000	gma|Glyma.08G071100	gma|Glyma.08G071200	gma|Glyma.13G042900	gma|Glyma.13G043000	gma|Glyma.13G043600	gma|Glyma.13G043800	gma|Glyma.13G044000	gma|Glyma.13G043500	gma|Glyma.13G043100	sin|SIN_1003297	sin|SIN_1003298	sin|SIN_1004299	sin|SIN_1004300	sin|SIN_1015210	sin|SIN_1020163	sin|SIN_1023047
group209	42	7	4	2	29	ara|AT1G22540	ara|AT1G72120	ara|AT1G72125	ara|AT1G72130	ara|AT1G72140	ara|AT1G22550	ara|AT1G22570	bna|BnaA02g15780D	bna|BnaA07g10390D	bna|BnaA09g30560D	bna|BnaC05g17830D	bna|BnaC07g13630D	bna|BnaCnng07650D	bna|BnaCnng48110D	bna|BnaA02g15800D	bna|BnaA02g15810D	bna|BnaA07g23200D	bna|BnaA07g23210D	bna|BnaA07g23220D	bna|BnaA07g23230D	bna|BnaA07g29870D	bna|BnaA09g30570D	bna|BnaC02g21050D	bna|BnaC02g21060D	bna|BnaC02g21070D	bna|BnaC05g17820D	bna|BnaC06g33210D	bna|BnaCnng33920D	bna|BnaCnng33930D	bna|BnaCnng33940D	bna|BnaA08g19500D	bna|BnaA08g20790D	bna|BnaC08g06020D	bna|BnaCnng04540D	bna|BnaCnng04550D	bna|BnaA08g19510D	gma|Glyma.04G256300	gma|Glyma.12G001700	sin|SIN_1017220	sin|SIN_1017228	sin|SIN_1017229	sin|SIN_1017230
group210	42	5	8	12	17	ara|AT1G30490	ara|AT1G52150	ara|AT2G34710	ara|AT4G32880	ara|AT5G60690	bna|BnaA02g06170D	bna|BnaA04g20300D	bna|BnaA05g09120D	bna|BnaA06g01940D	bna|BnaA06g18550D	bna|BnaA08g01600D	bna|BnaA08g11980D	bna|BnaA09g26050D	bna|BnaA10g13520D	bna|BnaAnng30670D	bna|BnaC03g55030D	bna|BnaC03g66860D	bna|BnaC03g69040D	bna|BnaC04g10480D	bna|BnaC05g23470D	bna|BnaC06g05240D	bna|BnaC09g54340D	gma|Glyma.04G085000	gma|Glyma.05G166400	gma|Glyma.06G086600	gma|Glyma.07G016500	gma|Glyma.07G016700	gma|Glyma.08G124400	gma|Glyma.08G201900	gma|Glyma.08G202000	gma|Glyma.09G023600	gma|Glyma.11G145800	gma|Glyma.12G075800	gma|Glyma.15G129700	sin|SIN_1006717	sin|SIN_1007174	sin|SIN_1009553	sin|SIN_1010324	sin|SIN_1019576	sin|SIN_1020801	sin|SIN_1024125	sin|SIN_1024562
group211	42	2	0	0	40	ara|AT1G36510	ara|AT3G32260	bna|BnaA01g16190D	bna|BnaA03g59940D	bna|BnaA07g10710D	bna|BnaC05g29390D	bna|BnaC09g51590D	bna|BnaCnng29420D	bna|BnaCnng74290D	bna|BnaCnng11800D	bna|BnaA02g22860D	bna|BnaA06g11940D	bna|BnaAnng06560D	bna|BnaA09g21810D	bna|BnaA05g17680D	bna|BnaA09g26930D	bna|BnaA02g20370D	bna|BnaA09g53120D	bna|BnaC08g00300D	bna|BnaC07g12160D	bna|BnaC06g02400D	bna|BnaC08g00310D	bna|BnaCnng24050D	bna|BnaC05g29350D	bna|BnaC05g37070D	bna|BnaCnng11790D	bna|BnaC09g22620D	bna|BnaUnng02900D	bna|BnaC06g21440D	bna|BnaC02g47430D	bna|BnaC06g41030D	bna|BnaC05g13080D	bna|BnaUnng03270D	bna|BnaC02g33770D	bna|BnaC04g28640D	bna|BnaC02g32580D	bna|BnaC06g02410D	bna|BnaA02g23320D	bna|BnaC07g12150D	bna|BnaC02g28490D	bna|BnaC05g26900D	bna|BnaC09g15160D
group212	42	4	5	15	18	ara|AT1G77690	ara|AT2G21050	ara|AT2G38120	ara|AT5G01240	bna|BnaA02g18200D	bna|BnaA03g17600D	bna|BnaA03g18790D	bna|BnaA03g23150D	bna|BnaA04g21830D	bna|BnaA05g06540D	bna|BnaA07g20880D	bna|BnaA09g43460D	bna|BnaA10g27610D	bna|BnaAnng30780D	bna|BnaC03g21070D	bna|BnaC04g07210D	bna|BnaC04g45700D	bna|BnaC06g20740D	bna|BnaC08g36050D	bna|BnaCnng03900D	bna|BnaCnng11320D	bna|BnaCnng74340D	gma|Glyma.01G114000	gma|Glyma.02G255800	gma|Glyma.03G063600	gma|Glyma.03G063900	gma|Glyma.04G004800	gma|Glyma.04G252300	gma|Glyma.06G004500	gma|Glyma.06G110200	gma|Glyma.07G147000	gma|Glyma.11G106000	gma|Glyma.11G228300	gma|Glyma.12G030900	gma|Glyma.14G060700	gma|Glyma.18G029000	gma|Glyma.18G198400	sin|SIN_1003879	sin|SIN_1004488	sin|SIN_1011099	sin|SIN_1012168	sin|SIN_1017093
group213	42	5	8	15	14	ara|AT2G16120	ara|AT2G16130	ara|AT3G18830	ara|AT2G18480	ara|AT4G36670	bna|BnaA01g01140D	bna|BnaA03g53530D	bna|BnaA08g15350D	bna|BnaC03g61910D	bna|BnaC03g73840D	bna|BnaC07g46160D	bna|BnaCnng50240D	bna|BnaCnng53530D	bna|BnaUnng01720D	bna|BnaA01g26430D	bna|BnaA07g03520D	bna|BnaA07g03530D	bna|BnaC01g33830D	bna|BnaAnng41630D	gma|Glyma.01G174400	gma|Glyma.11G066000	gma|Glyma.11G066100	gma|Glyma.11G066300	gma|Glyma.11G066400	gma|Glyma.02G058000	gma|Glyma.04G014000	gma|Glyma.11G066500	gma|Glyma.11G066600	gma|Glyma.11G119500	gma|Glyma.12G044700	gma|Glyma.16G141000	gma|Glyma.12G037000	gma|Glyma.07G086000	gma|Glyma.09G190900	sin|SIN_1004571	sin|SIN_1014790	sin|SIN_1014791	sin|SIN_1014792	sin|SIN_1023538	sin|SIN_1025521	sin|SIN_1025520	sin|SIN_1013530
group214	42	5	4	10	23	ara|AT2G29890	ara|AT2G41740	ara|AT3G57410	ara|AT4G30160	ara|AT5G57320	bna|BnaA01g06850D	bna|BnaA02g08200D	bna|BnaA03g10330D	bna|BnaA03g19590D	bna|BnaA05g02390D	bna|BnaA08g13190D	bna|BnaA09g36730D	bna|BnaA10g11370D	bna|BnaAnng10840D	bna|BnaAnng15630D	bna|BnaC01g08210D	bna|BnaC02g11610D	bna|BnaC02g11620D	bna|BnaC03g13000D	bna|BnaC03g23480D	bna|BnaC03g68060D	bna|BnaC04g02110D	bna|BnaC04g14870D	bna|BnaC06g12200D	bna|BnaC07g50870D	bna|BnaC08g28360D	bna|BnaC09g32910D	bna|BnaA03g38430D	gma|Glyma.02G184600	gma|Glyma.03G136500	gma|Glyma.08G333900	gma|Glyma.09G057400	gma|Glyma.10G099200	gma|Glyma.13G098600	gma|Glyma.15G163700	gma|Glyma.17G061200	gma|Glyma.18G067000	gma|Glyma.19G138700	sin|SIN_1011752	sin|SIN_1023516	sin|SIN_1023800	sin|SIN_1018619
group215	41	6	7	11	17	ara|AT1G02000	ara|AT2G45310	ara|AT3G23820	ara|AT4G00110	ara|AT4G12250	ara|AT4G30440	bna|BnaA01g06610D	bna|BnaA03g50170D	bna|BnaA03g56770D	bna|BnaAnng18570D	bna|BnaC03g25270D	bna|BnaC07g42640D	bna|BnaCnng70410D	bna|BnaA01g23480D	bna|BnaA02g21470D	bna|BnaA03g37120D	bna|BnaA07g06190D	bna|BnaA09g21060D	bna|BnaC02g28500D	bna|BnaC03g74010D	bna|BnaC07g07730D	bna|BnaCnng44170D	bna|BnaC09g23320D	gma|Glyma.01G139500	gma|Glyma.02G208000	gma|Glyma.03G027300	gma|Glyma.05G052100	gma|Glyma.05G152300	gma|Glyma.08G109100	gma|Glyma.11G254900	gma|Glyma.17G069600	gma|Glyma.17G134300	gma|Glyma.18G002200	sin|SIN_1001191	sin|SIN_1011822	sin|SIN_1013956	sin|SIN_1023931	sin|SIN_1025091	sin|SIN_1016652	sin|SIN_1015688	gma|Glyma.09G232900
group216	41	7	7	10	17	ara|AT1G16220	ara|AT1G79630	ara|AT1G79620	ara|AT5G49760	ara|AT5G49770	ara|AT5G49780	bna|BnaA02g19320D	bna|BnaA03g23220D	bna|BnaA03g23230D	bna|BnaA06g10820D	bna|BnaA07g35040D	bna|BnaA09g13340D	bna|BnaA09g13350D	bna|BnaC02g25910D	bna|BnaC03g27420D	bna|BnaC03g27450D	bna|BnaC05g12330D	bna|BnaC06g39980D	bna|BnaC09g13640D	bna|BnaCnng37500D	bna|BnaC03g27440D	bna|BnaCnng61190D	bna|BnaCnng67530D	gma|Glyma.07G270700	gma|Glyma.07G270800	gma|Glyma.08G266100	gma|Glyma.09G018800	gma|Glyma.09G018900	gma|Glyma.10G069500	gma|Glyma.11G211100	gma|Glyma.15G124900	gma|Glyma.16G101800	gma|Glyma.17G003100	sin|SIN_1007075	sin|SIN_1009326	sin|SIN_1022831	sin|SIN_1022832	sin|SIN_1025970	sin|SIN_1025971	sin|SIN_1014263	ara|AT5G49750
group217	41	7	6	12	16	ara|AT1G24400	ara|AT1G48640	ara|AT1G61270	ara|AT1G67640	ara|AT5G40780	ara|AT3G01760	bna|BnaA02g13290D	bna|BnaA04g10600D	bna|BnaA07g09040D	bna|BnaA09g28110D	bna|BnaAnng28300D	bna|BnaC02g17400D	bna|BnaC04g32870D	bna|BnaC05g21130D	bna|BnaC06g13220D	bna|BnaC07g11200D	bna|BnaC09g01390D	bna|BnaA05g33670D	bna|BnaA08g19470D	bna|BnaC04g38770D	bna|BnaA09g28620D	bna|BnaCnng04600D	gma|Glyma.01G084800	gma|Glyma.02G098200	gma|Glyma.10G204100	gma|Glyma.16G062600	gma|Glyma.19G076800	gma|Glyma.19G083900	gma|Glyma.05G045600	gma|Glyma.17G127800	gma|Glyma.08G101900	gma|Glyma.11G247800	gma|Glyma.16G062500	gma|Glyma.18G009400	sin|SIN_1004007	sin|SIN_1004009	sin|SIN_1004207	sin|SIN_1017318	sin|SIN_1018318	sin|SIN_1026530	ara|AT1G25530
group218	41	8	5	8	20	ara|AT1G52940	ara|AT1G56360	ara|AT2G18130	ara|AT3G46120	ara|AT4G36350	ara|AT2G27190	ara|AT2G16430	ara|AT5G34850	bna|BnaA03g39080D	bna|BnaA03g39100D	bna|BnaA03g59200D	bna|BnaA04g15420D	bna|BnaA04g15430D	bna|BnaA08g15210D	bna|BnaA09g08700D	bna|BnaA09g09490D	bna|BnaC03g46270D	bna|BnaC03g46310D	bna|BnaC03g46400D	bna|BnaC03g61960D	bna|BnaC04g38390D	bna|BnaC04g38420D	bna|BnaC07g51090D	bna|BnaC09g08970D	bna|BnaC09g09650D	bna|BnaA07g01870D	bna|BnaA08g07270D	bna|BnaC08g08080D	gma|Glyma.06G028100	gma|Glyma.06G028200	gma|Glyma.09G229200	gma|Glyma.12G007500	gma|Glyma.12G221100	gma|Glyma.13G161900	gma|Glyma.13G280500	gma|Glyma.17G109400	sin|SIN_1011554	sin|SIN_1014748	sin|SIN_1024666	sin|SIN_1024667	sin|SIN_1013581
group219	41	0	0	0	41	bna|BnaA04g00010D	bna|BnaA05g23990D	bna|BnaAnng41070D	bna|BnaC05g26810D	bna|BnaC05g22570D	bna|BnaCnng70710D	bna|BnaC04g19420D	bna|BnaC04g27180D	bna|BnaCnng56080D	bna|BnaAnng07240D	bna|BnaCnng68600D	bna|BnaC04g04880D	bna|BnaC03g61810D	bna|BnaC04g20130D	bna|BnaC05g13020D	bna|BnaC08g48870D	bna|BnaC08g48690D	bna|BnaC08g48120D	bna|BnaCnng00340D	bna|BnaA05g36530D	bna|BnaC05g13740D	bna|BnaCnng26080D	bna|BnaC02g15290D	bna|BnaUnng02580D	bna|BnaC02g10020D	bna|BnaC04g47400D	bna|BnaC06g42260D	bna|BnaC09g46940D	bna|BnaC03g43480D	bna|BnaC09g51430D	bna|BnaC03g76800D	bna|BnaC02g27610D	bna|BnaCnng32370D	bna|BnaCnng17340D	bna|BnaC08g30690D	bna|BnaCnng38810D	bna|BnaCnng11630D	bna|BnaC05g07780D	bna|BnaC06g02560D	bna|BnaUnng01700D	bna|BnaC06g00490D
group220	41	0	0	41	0	gma|Glyma.01G050300	gma|Glyma.14G169500	gma|Glyma.13G085600	gma|Glyma.14G146800	gma|Glyma.05G115600	gma|Glyma.06G210500	gma|Glyma.19G107100	gma|Glyma.04G101700	gma|Glyma.14G127100	gma|Glyma.09G096900	gma|Glyma.16G120100	gma|Glyma.14G102100	gma|Glyma.03G063500	gma|Glyma.02G118000	gma|Glyma.02G117800	gma|Glyma.02G130800	gma|Glyma.01G090300	gma|Glyma.20G079000	gma|Glyma.20G067200	gma|Glyma.02G185600	gma|Glyma.03G070000	gma|Glyma.02G117400	gma|Glyma.07G172200	gma|Glyma.08G242900	gma|Glyma.18G139600	gma|Glyma.04G173600	gma|Glyma.09G118000	gma|Glyma.13G011000	gma|Glyma.02G177600	gma|Glyma.18G117200	gma|Glyma.04G124000	gma|Glyma.08G296200	gma|Glyma.15G179900	gma|Glyma.19G067300	gma|Glyma.03G088700	gma|Glyma.16G102100	gma|Glyma.14G149600	gma|Glyma.13G004700	gma|Glyma.05G107100	gma|Glyma.13G004300	gma|Glyma.18G151500
group221	41	0	1	40	0	gma|Glyma.01G084300	gma|Glyma.15G227900	gma|Glyma.09G139900	gma|Glyma.09G139700	gma|Glyma.09G141400	gma|Glyma.09G140100	gma|Glyma.09G141600	gma|Glyma.09G141500	gma|Glyma.09G141300	gma|Glyma.09G141200	gma|Glyma.09G142000	gma|Glyma.09G141100	gma|Glyma.09G141700	gma|Glyma.16G195300	gma|Glyma.10G136700	gma|Glyma.09G139800	gma|Glyma.09G130200	gma|Glyma.05G234400	gma|Glyma.10G134800	gma|Glyma.09G141800	gma|Glyma.02G064600	gma|Glyma.16G177700	gma|Glyma.13G224200	gma|Glyma.09G139100	gma|Glyma.09G140200	gma|Glyma.10G135500	gma|Glyma.10G135600	gma|Glyma.09G132900	gma|Glyma.20G001100	gma|Glyma.09G130100	gma|Glyma.06G098100	gma|Glyma.20G215600	gma|Glyma.10G136200	gma|Glyma.10G135300	gma|Glyma.10G175100	gma|Glyma.09G141900	gma|Glyma.10G135200	sin|SIN_1017178	gma|Glyma.02G168500	gma|Glyma.02G044400	gma|Glyma.08G256700
group222	41	0	27	14	0	gma|Glyma.01G182900	gma|Glyma.15G177200	gma|Glyma.14G172100	gma|Glyma.02G173400	gma|Glyma.17G029100	gma|Glyma.19G060400	gma|Glyma.14G140700	gma|Glyma.04G118800	gma|Glyma.07G272100	gma|Glyma.10G052900	gma|Glyma.15G163400	gma|Glyma.10G169400	gma|Glyma.17G252900	sin|SIN_1000222	sin|SIN_1006366	sin|SIN_1021012	sin|SIN_1005181	sin|SIN_1013280	sin|SIN_1016613	sin|SIN_1025749	sin|SIN_1008357	sin|SIN_1018888	sin|SIN_1013762	sin|SIN_1006489	sin|SIN_1012335	sin|SIN_1008592	sin|SIN_1021401	sin|SIN_1012248	sin|SIN_1021485	sin|SIN_1001207	sin|SIN_1023685	sin|SIN_1003027	sin|SIN_1002920	sin|SIN_1018577	sin|SIN_1011912	sin|SIN_1003552	sin|SIN_1021417	sin|SIN_1014967	sin|SIN_1008534	sin|SIN_1009394	gma|Glyma.14G072000
group223	41	0	0	41	0	gma|Glyma.01G232700	gma|Glyma.16G202600	gma|Glyma.16G202800	gma|Glyma.16G202900	gma|Glyma.16G203000	gma|Glyma.20G073200	gma|Glyma.06G197000	gma|Glyma.07G187200	gma|Glyma.06G197100	gma|Glyma.17G162200	gma|Glyma.10G132100	gma|Glyma.03G116000	gma|Glyma.07G148300	gma|Glyma.18G274800	gma|Glyma.07G247000	gma|Glyma.10G117700	gma|Glyma.06G197200	gma|Glyma.08G252300	gma|Glyma.06G126800	gma|Glyma.08G098000	gma|Glyma.18G274700	gma|Glyma.17G017600	gma|Glyma.18G274900	gma|Glyma.18G274500	gma|Glyma.08G251800	gma|Glyma.02G079600	gma|Glyma.08G251600	gma|Glyma.08G252000	gma|Glyma.06G016300	gma|Glyma.18G276400	gma|Glyma.16G164000	gma|Glyma.17G018300	gma|Glyma.17G027000	gma|Glyma.05G142100	gma|Glyma.02G126700	gma|Glyma.18G256100	gma|Glyma.08G252200	gma|Glyma.09G086500	gma|Glyma.04G135500	gma|Glyma.06G094200	gma|Glyma.06G194700
group224	40	6	5	11	18	ara|AT1G01140	ara|AT1G30270	ara|AT5G21326	ara|AT4G24400	ara|AT5G35410	ara|AT2G26980	bna|BnaA01g35110D	bna|BnaA04g09870D	bna|BnaC01g16330D	bna|BnaC04g32060D	bna|BnaA02g05330D	bna|BnaA04g15530D	bna|BnaA07g07410D	bna|BnaA08g17440D	bna|BnaA09g26270D	bna|BnaA10g00690D	bna|BnaA10g14390D	bna|BnaC04g38530D	bna|BnaC05g00760D	bna|BnaC07g09070D	bna|BnaC09g36730D	bna|BnaCnng41590D	bna|BnaA09g51540D	bna|BnaCnng08530D	gma|Glyma.02G217300	gma|Glyma.04G090500	gma|Glyma.06G092300	gma|Glyma.13G166100	gma|Glyma.17G113700	gma|Glyma.02G275900	gma|Glyma.03G260200	gma|Glyma.07G051000	gma|Glyma.09G089700	gma|Glyma.14G040200	gma|Glyma.16G020200	sin|SIN_1005754	sin|SIN_1006685	sin|SIN_1019590	sin|SIN_1015173	sin|SIN_1011308
group225	40	7	5	8	20	ara|AT1G02690	ara|AT1G09270	ara|AT3G05720	ara|AT3G06720	ara|AT4G02150	ara|AT4G16143	ara|AT5G49310	bna|BnaA01g17690D	bna|BnaA02g20480D	bna|BnaA02g30700D	bna|BnaA03g26280D	bna|BnaA03g42370D	bna|BnaA06g05340D	bna|BnaA08g06090D	bna|BnaA08g26520D	bna|BnaA10g01340D	bna|BnaC01g22030D	bna|BnaC02g28060D	bna|BnaC02g38990D	bna|BnaC05g01390D	bna|BnaC05g06830D	bna|BnaC07g33450D	bna|BnaC08g48070D	bna|BnaCnng06740D	bna|BnaCnng45030D	bna|BnaA05g31550D	bna|BnaC05g46090D	gma|Glyma.03G232800	gma|Glyma.07G242900	gma|Glyma.09G039600	gma|Glyma.10G148800	gma|Glyma.15G144800	gma|Glyma.17G031000	gma|Glyma.19G229800	gma|Glyma.20G239200	sin|SIN_1003649	sin|SIN_1012592	sin|SIN_1012751	sin|SIN_1025886	sin|SIN_1025919
group226	40	10	0	7	23	ara|AT1G02850	ara|AT1G45191	ara|AT1G60090	ara|AT4G22100	ara|AT4G27820	ara|AT4G27830	ara|AT1G60260	ara|AT1G60270	ara|AT3G62740	ara|AT3G62750	bna|BnaA03g21850D	bna|BnaA04g29560D	bna|BnaA08g10130D	bna|BnaA09g40110D	bna|BnaA09g40120D	bna|BnaC03g26130D	bna|BnaC04g51140D	bna|BnaC07g22990D	bna|BnaA03g37650D	bna|BnaA04g00400D	bna|BnaA05g26090D	bna|BnaA07g05110D	bna|BnaA07g05140D	bna|BnaA07g08740D	bna|BnaC04g21230D	bna|BnaC05g01470D	bna|BnaC08g32450D	bna|BnaA03g56280D	bna|BnaAnng39060D	bna|BnaC05g40180D	bna|BnaC08g32460D	bna|BnaCnng00020D	bna|BnaA10g01440D	gma|Glyma.02G018700	gma|Glyma.02G155700	gma|Glyma.02G155800	gma|Glyma.07G151800	gma|Glyma.07G151900	gma|Glyma.14G211700	gma|Glyma.16G097200
group227	40	6	6	13	15	ara|AT1G04820	ara|AT1G50010	ara|AT1G64740	ara|AT4G14960	ara|AT5G19770	ara|AT5G19780	bna|BnaA02g04460D	bna|BnaA02g04470D	bna|BnaA03g07740D	bna|BnaA05g16010D	bna|BnaA06g37700D	bna|BnaA08g02320D	bna|BnaA10g15400D	bna|BnaA10g15410D	bna|BnaC02g09000D	bna|BnaC02g09010D	bna|BnaC02g39910D	bna|BnaC03g09740D	bna|BnaC03g68420D	bna|BnaC06g03040D	bna|BnaCnng51680D	gma|Glyma.01G197500	gma|Glyma.04G088500	gma|Glyma.05G110200	gma|Glyma.05G157300	gma|Glyma.06G090500	gma|Glyma.08G115100	gma|Glyma.10G255500	gma|Glyma.11G044200	gma|Glyma.16G040100	gma|Glyma.16G154000	gma|Glyma.17G156900	gma|Glyma.19G113000	gma|Glyma.20G136000	sin|SIN_1006314	sin|SIN_1006590	sin|SIN_1007999	sin|SIN_1023153	sin|SIN_1023607	sin|SIN_1024261
group228	40	8	6	12	14	ara|AT1G09410	ara|AT1G56690	ara|AT4G02750	ara|AT1G25360	ara|AT2G22070	ara|AT1G68930	bna|BnaA01g18080D	bna|BnaC01g21360D	bna|BnaA06g03650D	bna|BnaA09g15240D	bna|BnaC06g02120D	bna|BnaC09g15870D	bna|BnaA06g15620D	bna|BnaC08g21310D	bna|BnaA07g27590D	bna|BnaC06g29850D	bna|BnaA08g19380D	bna|BnaCnng04730D	bna|BnaA09g42850D	bna|BnaC08g35380D	gma|Glyma.13G121800	gma|Glyma.02G118600	gma|Glyma.03G000300	gma|Glyma.10G190600	gma|Glyma.04G183600	gma|Glyma.05G244300	gma|Glyma.05G244400	gma|Glyma.09G272000	gma|Glyma.11G081400	gma|Glyma.08G302300	gma|Glyma.18G117600	gma|Glyma.20G200100	sin|SIN_1008330	sin|SIN_1013582	sin|SIN_1010732	sin|SIN_1010953	sin|SIN_1023665	sin|SIN_1025654	ara|AT3G49710	ara|AT4G16835
group229	40	5	5	9	21	ara|AT1G22760	ara|AT1G71770	ara|AT1G49760	ara|AT2G23350	ara|AT4G34110	bna|BnaA01g03050D	bna|BnaA04g13600D	bna|BnaA06g03080D	bna|BnaA07g04230D	bna|BnaA08g11610D	bna|BnaA09g42030D	bna|BnaC01g04280D	bna|BnaC03g45780D	bna|BnaC03g77220D	bna|BnaC04g35810D	bna|BnaC07g05020D	bna|BnaC08g49200D	bna|BnaCnng26160D	bna|BnaA02g15520D	bna|BnaA07g23430D	bna|BnaA07g29550D	bna|BnaA08g20740D	bna|BnaC02g20760D	bna|BnaC06g32740D	bna|BnaCnng07860D	bna|BnaA03g57640D	gma|Glyma.02G077400	gma|Glyma.02G103900	gma|Glyma.04G040700	gma|Glyma.06G041700	gma|Glyma.07G215300	gma|Glyma.14G084500	gma|Glyma.16G160800	gma|Glyma.17G240400	gma|Glyma.20G171200	sin|SIN_1007497	sin|SIN_1011407	sin|SIN_1011408	sin|SIN_1026193	sin|SIN_1026194
group230	40	7	4	10	19	ara|AT1G30900	ara|AT2G14720	ara|AT2G14740	ara|AT2G30290	ara|AT2G34940	ara|AT3G52850	ara|AT4G20110	bna|BnaA01g10420D	bna|BnaA03g38660D	bna|BnaA04g20440D	bna|BnaA05g34780D	bna|BnaA07g15790D	bna|BnaA09g08400D	bna|BnaA09g25550D	bna|BnaA09g33230D	bna|BnaAnng00030D	bna|BnaAnng19540D	bna|BnaC04g06720D	bna|BnaC06g14130D	bna|BnaC08g24040D	bna|BnaC09g08700D	bna|BnaCnng11060D	bna|BnaCnng18670D	bna|BnaCnng47180D	bna|BnaA07g02250D	bna|BnaA07g02260D	gma|Glyma.01G242800	gma|Glyma.03G002800	gma|Glyma.07G108300	gma|Glyma.09G049700	gma|Glyma.09G274300	gma|Glyma.10G257300	gma|Glyma.11G001500	gma|Glyma.15G156400	gma|Glyma.18G213400	gma|Glyma.20G133800	sin|SIN_1010983	sin|SIN_1023174	sin|SIN_1026150	sin|SIN_1026376
group231	40	6	4	13	17	ara|AT1G55120	ara|AT2G36190	ara|AT3G13784	ara|AT3G13790	ara|AT3G52600	ara|AT5G11920	bna|BnaA01g37220D	bna|BnaA03g16550D	bna|BnaA04g05320D	bna|BnaA05g25600D	bna|BnaA05g25610D	bna|BnaA06g00510D	bna|BnaAnng07590D	bna|BnaC01g37450D	bna|BnaC03g05170D	bna|BnaC03g19970D	bna|BnaC05g39500D	bna|BnaC05g39510D	bna|BnaC06g07120D	bna|BnaA03g03670D	bna|BnaA10g20680D	bna|BnaC09g44700D	bna|BnaC04g28060D	gma|Glyma.03G197400	gma|Glyma.07G008800	gma|Glyma.08G192000	gma|Glyma.10G074800	gma|Glyma.13G349300	gma|Glyma.15G024600	gma|Glyma.19G195400	gma|Glyma.20G028800	gma|Glyma.20G029100	gma|Glyma.08G191900	gma|Glyma.14G096600	gma|Glyma.17G227800	gma|Glyma.17G227900	sin|SIN_1007823	sin|SIN_1013050	sin|SIN_1013051	sin|SIN_1013052
group232	40	9	7	2	22	ara|AT2G24710	ara|AT2G24720	ara|AT2G29100	ara|AT2G29110	ara|AT2G29120	ara|AT4G31710	ara|AT5G11180	ara|AT5G11210	ara|AT5G27100	bna|BnaA02g00890D	bna|BnaA03g51670D	bna|BnaA04g14620D	bna|BnaA04g16910D	bna|BnaA04g16920D	bna|BnaA04g28170D	bna|BnaA05g13030D	bna|BnaAnng26240D	bna|BnaC04g15320D	bna|BnaC04g37210D	bna|BnaC06g36440D	bna|BnaCnng20160D	bna|BnaCnng31230D	bna|BnaCnng66430D	bna|BnaC04g23810D	bna|BnaC07g43470D	bna|BnaC07g50950D	bna|BnaA04g16950D	bna|BnaAnng35320D	bna|BnaC04g40280D	bna|BnaC04g40300D	bna|BnaCnng32830D	gma|Glyma.07G226400	gma|Glyma.07G226500	sin|SIN_1014024	sin|SIN_1017523	sin|SIN_1020622	sin|SIN_1023887	sin|SIN_1026634	sin|SIN_1023886	sin|SIN_1023889
group233	40	6	7	11	16	ara|AT2G25600	ara|AT2G26650	ara|AT4G22200	ara|AT4G32500	ara|AT5G46240	ara|AT4G18290	bna|BnaA01g04530D	bna|BnaA01g09060D	bna|BnaA01g12020D	bna|BnaA04g14740D	bna|BnaA09g17910D	bna|BnaA09g40820D	bna|BnaC01g06020D	bna|BnaC01g10730D	bna|BnaC01g13710D	bna|BnaC04g37620D	bna|BnaC08g33320D	bna|BnaC09g19230D	bna|BnaA06g36090D	bna|BnaA08g08710D	bna|BnaC03g62660D	bna|BnaCnng40090D	gma|Glyma.04G069400	gma|Glyma.05G010600	gma|Glyma.06G071100	gma|Glyma.08G187600	gma|Glyma.12G170500	gma|Glyma.13G217800	gma|Glyma.14G126500	gma|Glyma.15G094600	gma|Glyma.17G118300	gma|Glyma.17G207900	gma|Glyma.08G232100	sin|SIN_1001817	sin|SIN_1019608	sin|SIN_1020705	sin|SIN_1021601	sin|SIN_1024751	sin|SIN_1007652	sin|SIN_1022929
group234	40	4	2	24	10	ara|AT3G04290	ara|AT5G33370	bna|BnaA01g08120D	bna|BnaC01g09700D	bna|BnaA02g04090D	bna|BnaC02g08040D	bna|BnaA03g28510D	bna|BnaA05g33110D	bna|BnaC03g33650D	bna|BnaC05g47350D	bna|BnaA08g07360D	bna|BnaC08g08210D	gma|Glyma.01G106900	gma|Glyma.03G252500	gma|Glyma.03G252600	gma|Glyma.03G252700	gma|Glyma.04G109900	gma|Glyma.10G168400	gma|Glyma.10G168500	gma|Glyma.19G250000	gma|Glyma.19G250100	gma|Glyma.20G221200	gma|Glyma.03G252800	gma|Glyma.05G116300	gma|Glyma.09G241400	gma|Glyma.13G044500	gma|Glyma.13G045100	gma|Glyma.18G254800	gma|Glyma.19G050000	gma|Glyma.19G050800	gma|Glyma.19G050900	gma|Glyma.19G051000	gma|Glyma.19G051100	gma|Glyma.19G250400	gma|Glyma.10G042500	gma|Glyma.13G129900	sin|SIN_1002503	sin|SIN_1007096	ara|AT4G28780	ara|AT5G18430
group235	40	0	40	0	0	sin|SIN_1000352	sin|SIN_1000493	sin|SIN_1003011	sin|SIN_1017110	sin|SIN_1015263	sin|SIN_1015657	sin|SIN_1025062	sin|SIN_1001923	sin|SIN_1004268	sin|SIN_1005088	sin|SIN_1013210	sin|SIN_1005570	sin|SIN_1011930	sin|SIN_1020055	sin|SIN_1011916	sin|SIN_1012312	sin|SIN_1025053	sin|SIN_1005713	sin|SIN_1005712	sin|SIN_1020490	sin|SIN_1020998	sin|SIN_1020052	sin|SIN_1008464	sin|SIN_1005120	sin|SIN_1020489	sin|SIN_1000597	sin|SIN_1025036	sin|SIN_1008517	sin|SIN_1023189	sin|SIN_1012311	sin|SIN_1025744	sin|SIN_1020024	sin|SIN_1018804	sin|SIN_1020488	sin|SIN_1016891	sin|SIN_1016028	sin|SIN_1012302	sin|SIN_1002927	sin|SIN_1002928	sin|SIN_1000152
group236	40	0	40	0	0	sin|SIN_1017794	sin|SIN_1021815	sin|SIN_1020931	sin|SIN_1023182	sin|SIN_1025068	sin|SIN_1018059	sin|SIN_1025145	sin|SIN_1017771	sin|SIN_1023872	sin|SIN_1023587	sin|SIN_1025179	sin|SIN_1022164	sin|SIN_1013181	sin|SIN_1017663	sin|SIN_1017714	sin|SIN_1017006	sin|SIN_1017601	sin|SIN_1002146	sin|SIN_1011999	sin|SIN_1009387	sin|SIN_1012259	sin|SIN_1005564	sin|SIN_1017738	sin|SIN_1004605	sin|SIN_1006649	sin|SIN_1012288	sin|SIN_1007175	sin|SIN_1013464	sin|SIN_1009360	sin|SIN_1007276	sin|SIN_1007181	sin|SIN_1005213	sin|SIN_1013781	sin|SIN_1001205	sin|SIN_1001851	sin|SIN_1007279	sin|SIN_1012306	sin|SIN_1001311	sin|SIN_1001066	sin|SIN_1000248
group237	39	5	7	10	17	ara|AT1G01620	ara|AT2G45960	ara|AT3G61430	ara|AT4G00430	ara|AT4G23400	bna|BnaA03g21210D	bna|BnaA03g27130D	bna|BnaA03g45950D	bna|BnaA04g26560D	bna|BnaA05g05230D	bna|BnaA09g39170D	bna|BnaA09g51960D	bna|BnaA10g00360D	bna|BnaC03g25510D	bna|BnaC03g32130D	bna|BnaC04g04640D	bna|BnaC04g50590D	bna|BnaC05g00440D	bna|BnaC08g31360D	bna|BnaCnng02360D	bna|BnaCnng08780D	bna|BnaC07g38190D	gma|Glyma.01G113400	gma|Glyma.03G078700	gma|Glyma.01G220600	gma|Glyma.05G208700	gma|Glyma.08G015300	gma|Glyma.11G023200	gma|Glyma.02G255000	gma|Glyma.11G228000	gma|Glyma.14G061500	gma|Glyma.18G198300	sin|SIN_1008717	sin|SIN_1012172	sin|SIN_1012173	sin|SIN_1012174	sin|SIN_1014078	sin|SIN_1015523	sin|SIN_1017894
group238	39	5	4	10	20	ara|AT1G10430	ara|AT1G59830	ara|AT1G69960	ara|AT2G42500	ara|AT3G58500	bna|BnaA04g01980D	bna|BnaA04g24540D	bna|BnaA05g34330D	bna|BnaA06g06220D	bna|BnaA07g28500D	bna|BnaA09g14410D	bna|BnaA09g37450D	bna|BnaA09g48180D	bna|BnaC03g48230D	bna|BnaC03g72670D	bna|BnaC04g02330D	bna|BnaC04g23560D	bna|BnaC04g48370D	bna|BnaC05g07970D	bna|BnaC06g16610D	bna|BnaC06g31070D	bna|BnaC08g29250D	bna|BnaC09g14970D	bna|BnaCnng22530D	bna|BnaCnng63970D	gma|Glyma.01G038800	gma|Glyma.02G025900	gma|Glyma.02G169200	gma|Glyma.05G155300	gma|Glyma.08G113200	gma|Glyma.08G293400	gma|Glyma.09G105000	gma|Glyma.18G129700	gma|Glyma.03G206900	gma|Glyma.19G204400	sin|SIN_1008255	sin|SIN_1023052	sin|SIN_1025018	sin|SIN_1026750
group239	39	5	4	14	16	ara|AT1G14830	ara|AT2G44590	ara|AT3G60190	ara|AT3G61760	ara|AT5G42080	bna|BnaA04g01330D	bna|BnaA04g25780D	bna|BnaA07g15690D	bna|BnaA07g19020D	bna|BnaA08g31390D	bna|BnaA09g38270D	bna|BnaA09g45430D	bna|BnaC04g22340D	bna|BnaC04g34590D	bna|BnaC04g49720D	bna|BnaC06g13930D	bna|BnaC06g18160D	bna|BnaC08g16440D	bna|BnaC08g30420D	bna|BnaC08g39260D	bna|BnaUnng00110D	gma|Glyma.01G225900	gma|Glyma.02G085700	gma|Glyma.03G102800	gma|Glyma.05G217300	gma|Glyma.05G239300	gma|Glyma.07G055600	gma|Glyma.07G120900	gma|Glyma.07G171000	gma|Glyma.08G023300	gma|Glyma.08G046400	gma|Glyma.08G340200	gma|Glyma.11G017000	gma|Glyma.16G024300	gma|Glyma.17G151800	sin|SIN_1003195	sin|SIN_1005726	sin|SIN_1021292	sin|SIN_1024951
group240	39	5	4	8	22	ara|AT1G17340	ara|AT1G22620	ara|AT3G14205	ara|AT3G43220	ara|AT5G20840	bna|BnaA01g29510D	bna|BnaA05g25260D	bna|BnaA06g11630D	bna|BnaA07g10360D	bna|BnaA08g20770D	bna|BnaA10g14700D	bna|BnaAnng13060D	bna|BnaAnng18900D	bna|BnaC01g37150D	bna|BnaC03g10300D	bna|BnaC05g13480D	bna|BnaC05g52190D	bna|BnaC07g13610D	bna|BnaC08g06030D	bna|BnaC08g37810D	bna|BnaC08g37820D	bna|BnaC09g37030D	bna|BnaAnng13070D	bna|BnaC08g37840D	bna|BnaC05g17900D	bna|BnaAnng32760D	bna|BnaC02g44270D	gma|Glyma.07G043900	gma|Glyma.08G238800	gma|Glyma.09G073700	gma|Glyma.12G001200	gma|Glyma.13G114600	gma|Glyma.15G182800	gma|Glyma.16G012300	gma|Glyma.17G045400	sin|SIN_1007541	sin|SIN_1017213	sin|SIN_1017551	sin|SIN_1024639
group241	39	5	5	14	15	ara|AT1G27680	ara|AT2G21590	ara|AT4G39210	ara|AT5G19220	bna|BnaA01g12640D	bna|BnaA09g27810D	bna|BnaC05g21440D	bna|BnaA04g12270D	bna|BnaA06g40730D	bna|BnaA10g15850D	bna|BnaAnng08760D	bna|BnaC02g08620D	bna|BnaC04g33380D	bna|BnaC07g47330D	bna|BnaC09g54280D	bna|BnaA06g30310D	bna|BnaA07g04740D	bna|BnaCnng00430D	bna|BnaCnng59960D	gma|Glyma.02G304500	gma|Glyma.14G009300	gma|Glyma.03G226100	gma|Glyma.04G011900	gma|Glyma.04G030300	gma|Glyma.06G011700	gma|Glyma.06G030400	gma|Glyma.07G258500	gma|Glyma.11G116600	gma|Glyma.12G042400	gma|Glyma.14G072500	gma|Glyma.17G015600	gma|Glyma.17G252500	gma|Glyma.19G223100	sin|SIN_1010064	sin|SIN_1011518	sin|SIN_1011576	sin|SIN_1022435	sin|SIN_1026880	ara|AT5G48300
group242	39	6	4	8	21	ara|AT1G49270	ara|AT3G18810	ara|AT4G34440	bna|BnaA01g02680D	bna|BnaA05g21310D	bna|BnaA08g11180D	bna|BnaC01g03940D	bna|BnaC01g33860D	bna|BnaC03g66100D	bna|BnaC05g34270D	bna|BnaA01g26480D	bna|BnaA03g34960D	bna|BnaA06g03230D	bna|BnaC03g73820D	bna|BnaC06g02480D	bna|BnaA01g28000D	bna|BnaCnng16830D	bna|BnaA07g05550D	bna|BnaC07g07110D	bna|BnaA07g36160D	bna|BnaC09g09790D	bna|BnaCnng49640D	bna|BnaA08g01530D	bna|BnaC03g69310D	gma|Glyma.01G175000	gma|Glyma.02G057700	gma|Glyma.07G085600	gma|Glyma.09G191300	gma|Glyma.11G067200	gma|Glyma.16G140700	gma|Glyma.04G013300	gma|Glyma.07G004700	sin|SIN_1013497	sin|SIN_1024851	ara|AT1G52290	sin|SIN_1010283	ara|AT2G18470	ara|AT3G24550	sin|SIN_1025518
group243	39	4	7	6	22	ara|AT1G79640	ara|AT5G14720	bna|BnaA02g02270D	bna|BnaA02g14870D	bna|BnaA07g35050D	bna|BnaA07g38820D	bna|BnaA10g19120D	bna|BnaC02g05710D	bna|BnaC02g19800D	bna|BnaC06g19710D	bna|BnaC06g31450D	bna|BnaC06g39990D	bna|BnaC09g42810D	bna|BnaCnng66720D	bna|BnaA02g08090D	bna|BnaA03g10070D	bna|BnaA03g10090D	bna|BnaA03g10100D	bna|BnaA10g11680D	bna|BnaC02g11200D	bna|BnaC03g12730D	bna|BnaC03g12740D	bna|BnaCnng19590D	bna|BnaA07g20240D	gma|Glyma.05G006700	gma|Glyma.07G002900	gma|Glyma.08G223700	gma|Glyma.19G007300	gma|Glyma.13G091200	gma|Glyma.17G069100	sin|SIN_1006643	sin|SIN_1007905	sin|SIN_1010809	sin|SIN_1022009	sin|SIN_1010810	sin|SIN_1011814	sin|SIN_1023920	ara|AT1G70430	ara|AT5G57800
group244	39	5	6	13	15	ara|AT2G24630	ara|AT3G07330	ara|AT3G28180	ara|AT4G07960	ara|AT4G31590	bna|BnaA01g34810D	bna|BnaA03g23580D	bna|BnaA03g29960D	bna|BnaA03g51630D	bna|BnaA06g31650D	bna|BnaA09g02220D	bna|BnaA09g41290D	bna|BnaC01g06870D	bna|BnaC02g37260D	bna|BnaC03g27970D	bna|BnaC03g35200D	bna|BnaC07g25000D	bna|BnaC07g43360D	bna|BnaC08g33880D	bna|BnaC09g01630D	gma|Glyma.03G086600	gma|Glyma.04G048100	gma|Glyma.04G076500	gma|Glyma.06G049400	gma|Glyma.06G077700	gma|Glyma.07G003800	gma|Glyma.08G222800	gma|Glyma.13G070300	gma|Glyma.14G090000	gma|Glyma.14G136900	gma|Glyma.16G087600	gma|Glyma.17G196700	gma|Glyma.19G012700	sin|SIN_1006335	sin|SIN_1006629	sin|SIN_1007940	sin|SIN_1010655	sin|SIN_1011344	sin|SIN_1020613
group245	39	5	6	11	17	ara|AT3G01300	ara|AT3G28690	ara|AT5G15080	ara|AT3G01310	ara|AT5G15070	bna|BnaA02g29350D	bna|BnaA03g05180D	bna|BnaA05g33990D	bna|BnaA10g29770D	bna|BnaC02g37410D	bna|BnaC03g06730D	bna|BnaC05g48700D	bna|BnaC09g01790D	bna|BnaCnng05750D	bna|BnaCnng35380D	bna|BnaA03g05170D	bna|BnaA03g27510D	bna|BnaA07g07750D	bna|BnaC03g06720D	bna|BnaC03g32510D	bna|BnaCnng05740D	bna|BnaCnng35370D	gma|Glyma.01G042400	gma|Glyma.02G021700	gma|Glyma.08G296400	gma|Glyma.09G240700	gma|Glyma.18G125800	gma|Glyma.18G255600	gma|Glyma.19G019900	gma|Glyma.09G241100	gma|Glyma.13G065500	gma|Glyma.18G255000	gma|Glyma.19G019100	sin|SIN_1006606	sin|SIN_1007972	sin|SIN_1011993	sin|SIN_1007993	sin|SIN_1018164	sin|SIN_1026792
group246	39	7	15	1	16	ara|AT3G21750	ara|AT3G21760	ara|AT3G21780	ara|AT3G21790	ara|AT4G15280	ara|AT3G21800	ara|AT4G15260	bna|BnaA01g36530D	bna|BnaA03g36440D	bna|BnaA03g36460D	bna|BnaA05g19470D	bna|BnaC01g31820D	bna|BnaC01g42100D	bna|BnaC03g42350D	bna|BnaC03g42410D	bna|BnaCnng07130D	bna|BnaC03g42360D	bna|BnaC07g50550D	bna|BnaA03g36450D	bna|BnaA05g19510D	bna|BnaCnng07080D	bna|BnaA05g19520D	bna|BnaCnng07070D	sin|SIN_1007184	sin|SIN_1007187	sin|SIN_1007194	sin|SIN_1007196	sin|SIN_1007198	sin|SIN_1007188	sin|SIN_1007189	sin|SIN_1007210	sin|SIN_1007207	sin|SIN_1007199	sin|SIN_1007206	sin|SIN_1019803	sin|SIN_1007192	sin|SIN_1008352	sin|SIN_1008348	gma|Glyma.02G309800
group247	39	5	0	0	34	ara|AT3G31910	ara|AT5G45570	ara|AT4G08430	ara|AT5G28235	ara|AT5G28810	bna|BnaA05g13280D	bna|BnaA10g28510D	bna|BnaC05g12940D	bna|BnaC09g25470D	bna|BnaC07g19670D	bna|BnaC02g34040D	bna|BnaC05g23850D	bna|BnaCnng49560D	bna|BnaAnng12870D	bna|BnaA07g05130D	bna|BnaC07g41020D	bna|BnaA06g27740D	bna|BnaC09g45650D	bna|BnaC01g35700D	bna|BnaA09g25650D	bna|BnaC06g21460D	bna|BnaCnng24000D	bna|BnaC09g45660D	bna|BnaC06g10820D	bna|BnaC02g46230D	bna|BnaCnng58810D	bna|BnaC01g20670D	bna|BnaCnng51490D	bna|BnaC03g02570D	bna|BnaC06g13880D	bna|BnaCnng40320D	bna|BnaC06g10810D	bna|BnaC09g28520D	bna|BnaC09g04530D	bna|BnaCnng00640D	bna|BnaC01g20680D	bna|BnaC03g62230D	bna|BnaC02g26470D	bna|BnaA06g12750D
group248	39	4	4	13	18	ara|AT5G23350	ara|AT5G23370	ara|AT5G23360	bna|BnaA02g32900D	bna|BnaC02g41650D	bna|BnaA02g32910D	bna|BnaA02g32920D	bna|BnaCnng65200D	bna|BnaA06g26060D	bna|BnaA03g02500D	bna|BnaC03g03510D	bna|BnaA06g26120D	bna|BnaC07g30860D	bna|BnaC02g42170D	bna|BnaC07g30880D	bna|BnaA06g26110D	bna|BnaC09g04900D	bna|BnaC02g42160D	bna|BnaA09g05360D	bna|BnaA06g26070D	bna|BnaC02g41660D	gma|Glyma.07G176400	gma|Glyma.20G011100	gma|Glyma.20G102300	gma|Glyma.10G286800	gma|Glyma.20G011200	gma|Glyma.20G102000	gma|Glyma.10G287200	gma|Glyma.20G102100	gma|Glyma.10G286900	gma|Glyma.20G102200	gma|Glyma.10G287300	gma|Glyma.10G287100	gma|Glyma.20G101800	sin|SIN_1021212	sin|SIN_1021214	sin|SIN_1021215	sin|SIN_1021213	ara|AT5G08350
group249	39	4	15	14	6	ara|AT5G39050	ara|AT5G39080	ara|AT5G39090	bna|BnaA04g09150D	bna|BnaA04g11520D	bna|BnaC04g31360D	bna|BnaCnng70090D	bna|BnaA09g02640D	bna|BnaC09g02100D	gma|Glyma.08G247100	gma|Glyma.18G268200	gma|Glyma.18G268300	gma|Glyma.18G268100	gma|Glyma.18G258000	gma|Glyma.13G056100	gma|Glyma.19G030500	gma|Glyma.18G268400	gma|Glyma.08G247200	gma|Glyma.18G268600	gma|Glyma.18G268500	gma|Glyma.13G054000	gma|Glyma.19G030800	gma|Glyma.19G030700	sin|SIN_1012232	sin|SIN_1020043	sin|SIN_1020046	sin|SIN_1016922	sin|SIN_1020060	sin|SIN_1013974	sin|SIN_1013976	sin|SIN_1016919	sin|SIN_1024989	sin|SIN_1024987	sin|SIN_1024981	sin|SIN_1016918	sin|SIN_1016917	sin|SIN_1020035	sin|SIN_1013975	ara|AT3G29590
group250	39	2	9	19	9	bna|BnaA04g01680D	bna|BnaAnng34440D	bna|BnaC06g17740D	bna|BnaA07g18680D	bna|BnaC08g30670D	bna|BnaAnng36000D	bna|BnaA09g04570D	bna|BnaC09g04030D	bna|BnaC08g04320D	gma|Glyma.02G078200	gma|Glyma.02G078300	gma|Glyma.16G161100	gma|Glyma.16G161000	gma|Glyma.16G161200	gma|Glyma.16G161300	gma|Glyma.20G053400	gma|Glyma.06G304500	gma|Glyma.06G304300	gma|Glyma.06G303900	gma|Glyma.06G304600	gma|Glyma.05G126300	gma|Glyma.06G306200	gma|Glyma.06G304100	gma|Glyma.04G068200	gma|Glyma.04G069000	gma|Glyma.06G304700	gma|Glyma.06G304800	gma|Glyma.04G068300	sin|SIN_1000316	sin|SIN_1025523	sin|SIN_1002601	sin|SIN_1002598	sin|SIN_1009969	sin|SIN_1013284	sin|SIN_1009970	sin|SIN_1000607	sin|SIN_1026726	ara|AT3G60470	ara|AT4G31980
group251	39	1	3	22	13	bna|BnaA06g17220D	bna|BnaC03g57130D	bna|BnaA09g23700D	bna|BnaC09g07450D	bna|BnaC06g21340D	bna|BnaA09g23720D	bna|BnaA09g23730D	bna|BnaA09g23750D	bna|BnaA09g23760D	bna|BnaC06g41740D	bna|BnaC06g21400D	bna|BnaC06g21310D	bna|BnaA09g23710D	gma|Glyma.06G297600	gma|Glyma.06G298600	gma|Glyma.06G297800	gma|Glyma.06G303000	gma|Glyma.06G299000	gma|Glyma.06G302900	gma|Glyma.06G298700	gma|Glyma.06G298800	gma|Glyma.06G297900	gma|Glyma.06G298900	gma|Glyma.13G301700	gma|Glyma.12G200600	gma|Glyma.12G200500	gma|Glyma.12G200700	gma|Glyma.13G301400	gma|Glyma.13G301800	gma|Glyma.12G200800	gma|Glyma.12G107300	gma|Glyma.13G301500	gma|Glyma.12G218400	gma|Glyma.13G282200	gma|Glyma.13G282400	sin|SIN_1014526	sin|SIN_1014527	sin|SIN_1014528	ara|AT4G10265
group252	39	0	39	0	0	sin|SIN_1025757	sin|SIN_1009944	sin|SIN_1005957	sin|SIN_1006601	sin|SIN_1020007	sin|SIN_1016062	sin|SIN_1011841	sin|SIN_1001573	sin|SIN_1012882	sin|SIN_1026289	sin|SIN_1001961	sin|SIN_1003568	sin|SIN_1023478	sin|SIN_1006595	sin|SIN_1025823	sin|SIN_1017786	sin|SIN_1003933	sin|SIN_1020270	sin|SIN_1017042	sin|SIN_1019411	sin|SIN_1007051	sin|SIN_1026267	sin|SIN_1020989	sin|SIN_1002125	sin|SIN_1024018	sin|SIN_1019702	sin|SIN_1015226	sin|SIN_1007144	sin|SIN_1017688	sin|SIN_1011937	sin|SIN_1009384	sin|SIN_1018529	sin|SIN_1003567	sin|SIN_1002333	sin|SIN_1010903	sin|SIN_1006596	sin|SIN_1017687	sin|SIN_1001299	sin|SIN_1000852
group253	38	6	5	11	16	ara|AT1G04780	ara|AT3G04470	ara|AT3G24210	ara|AT1G04830	ara|AT4G13730	bna|BnaA04g06660D	bna|BnaC04g55780D	bna|BnaA06g29300D	bna|BnaA09g03520D	bna|BnaA10g02920D	bna|BnaC07g27400D	bna|BnaC09g02820D	bna|BnaA07g06040D	bna|BnaA08g28070D	bna|BnaC01g30520D	bna|BnaC05g02790D	bna|BnaC05g48350D	bna|BnaC07g07550D	bna|BnaC07g07570D	bna|BnaC08g00980D	bna|BnaA10g02940D	gma|Glyma.03G250400	gma|Glyma.10G124300	gma|Glyma.10G165700	gma|Glyma.19G248000	gma|Glyma.20G076500	gma|Glyma.20G223500	gma|Glyma.05G153900	gma|Glyma.08G111600	gma|Glyma.11G255600	gma|Glyma.18G001500	sin|SIN_1002507	sin|SIN_1015349	sin|SIN_1018964	sin|SIN_1015390	ara|AT3G24200	gma|Glyma.08G345200	sin|SIN_1018962
group254	38	5	6	14	13	ara|AT1G09170	ara|AT2G47500	ara|AT5G27000	ara|AT3G44730	bna|BnaA05g00450D	bna|BnaA06g28420D	bna|BnaA08g26580D	bna|BnaA09g03980D	bna|BnaC04g51910D	bna|BnaC07g28380D	bna|BnaCnng06640D	bna|BnaCnng24990D	bna|BnaCnng54500D	bna|BnaA05g28490D	bna|BnaC05g42800D	bna|BnaAnng03370D	bna|BnaC01g23900D	gma|Glyma.02G015500	gma|Glyma.02G302800	gma|Glyma.03G217000	gma|Glyma.03G233100	gma|Glyma.08G333300	gma|Glyma.10G016000	gma|Glyma.10G149500	gma|Glyma.14G011100	gma|Glyma.18G073500	gma|Glyma.19G213600	gma|Glyma.19G230100	gma|Glyma.14G011200	gma|Glyma.03G134900	gma|Glyma.19G137500	sin|SIN_1003132	sin|SIN_1014307	sin|SIN_1012578	sin|SIN_1012759	sin|SIN_1022733	sin|SIN_1025878	ara|AT3G10310
group255	38	4	4	13	17	ara|AT1G14020	ara|AT2G03280	ara|AT3G02250	ara|AT5G15740	bna|BnaA01g33100D	bna|BnaA03g05620D	bna|BnaA03g27820D	bna|BnaA08g14890D	bna|BnaA10g18530D	bna|BnaAnng16790D	bna|BnaC03g07210D	bna|BnaC03g07310D	bna|BnaC03g32870D	bna|BnaC05g48380D	bna|BnaC09g42120D	bna|BnaA01g33120D	bna|BnaA08g24140D	bna|BnaCnng39590D	bna|BnaC09g52330D	bna|BnaA09g19230D	bna|BnaC05g10260D	gma|Glyma.01G052500	gma|Glyma.02G110800	gma|Glyma.02G123200	gma|Glyma.04G158600	gma|Glyma.05G017900	gma|Glyma.06G206600	gma|Glyma.07G228200	gma|Glyma.08G252700	gma|Glyma.17G082000	gma|Glyma.18G275300	gma|Glyma.19G036400	gma|Glyma.20G031500	gma|Glyma.01G066500	sin|SIN_1004914	sin|SIN_1009422	sin|SIN_1017429	sin|SIN_1018821
group256	38	4	4	12	18	ara|AT1G27120	ara|AT1G74800	ara|AT4G21060	ara|AT5G62620	bna|BnaA01g10960D	bna|BnaA06g17040D	bna|BnaA06g22090D	bna|BnaA07g09130D	bna|BnaA07g09590D	bna|BnaA07g22040D	bna|BnaA07g31750D	bna|BnaA08g20120D	bna|BnaA09g29530D	bna|BnaAnng17780D	bna|BnaC01g12450D	bna|BnaC03g51620D	bna|BnaC05g19620D	bna|BnaC06g22770D	bna|BnaC06g35630D	bna|BnaC07g12790D	bna|BnaC08g20240D	bna|BnaCnng75910D	gma|Glyma.01G039800	gma|Glyma.02G025000	gma|Glyma.04G176600	gma|Glyma.05G031600	gma|Glyma.05G144000	gma|Glyma.06G188500	gma|Glyma.08G100300	gma|Glyma.08G294300	gma|Glyma.13G221000	gma|Glyma.15G091500	gma|Glyma.17G095300	gma|Glyma.18G128600	sin|SIN_1002231	sin|SIN_1006045	sin|SIN_1006695	sin|SIN_1026761
group257	38	6	4	6	22	ara|AT1G52240	ara|AT1G79860	ara|AT3G16130	ara|AT3G24620	ara|AT4G13240	ara|AT5G19560	bna|BnaA01g28210D	bna|BnaA05g15000D	bna|BnaA05g23560D	bna|BnaA06g01670D	bna|BnaA07g19700D	bna|BnaC01g35510D	bna|BnaC05g37260D	bna|BnaC06g09410D	bna|BnaC06g18960D	bna|BnaC06g41060D	bna|BnaA02g04310D	bna|BnaA03g07650D	bna|BnaA10g15580D	bna|BnaC02g08830D	bna|BnaC03g09660D	bna|BnaC09g38110D	bna|BnaA07g05400D	bna|BnaA09g10350D	bna|BnaC07g03890D	bna|BnaC09g10510D	bna|BnaC09g10520D	gma|Glyma.07G019800	gma|Glyma.07G085000	gma|Glyma.08G204900	gma|Glyma.09G191900	gma|Glyma.13G357400	gma|Glyma.15G016200	sin|SIN_1009569	sin|SIN_1010290	sin|SIN_1013495	sin|SIN_1024845	bna|BnaA03g37500D
group258	38	6	5	12	15	ara|AT1G73370	ara|AT3G43190	ara|AT4G02280	ara|AT5G20830	ara|AT5G37180	ara|AT5G49190	bna|BnaA03g08110D	bna|BnaA05g12940D	bna|BnaA06g29670D	bna|BnaA07g22680D	bna|BnaA07g30830D	bna|BnaA09g00710D	bna|BnaA10g14710D	bna|BnaC03g10290D	bna|BnaC06g12120D	bna|BnaC06g23590D	bna|BnaC06g34330D	bna|BnaC07g27090D	bna|BnaC09g37040D	bna|BnaCnng23260D	bna|BnaCnng74430D	gma|Glyma.02G240400	gma|Glyma.03G216300	gma|Glyma.09G073600	gma|Glyma.09G167000	gma|Glyma.11G212700	gma|Glyma.13G114000	gma|Glyma.14G209900	gma|Glyma.15G151000	gma|Glyma.15G182600	gma|Glyma.16G217200	gma|Glyma.17G045800	gma|Glyma.19G212800	sin|SIN_1006466	sin|SIN_1007544	sin|SIN_1012566	sin|SIN_1024641	sin|SIN_1026354
group259	38	5	8	10	15	ara|AT1G77260	ara|AT2G39750	ara|AT5G06050	ara|AT4G00350	ara|AT4G25640	bna|BnaA01g14870D	bna|BnaA03g47580D	bna|BnaA09g51730D	bna|BnaC01g17520D	bna|BnaC07g39840D	bna|BnaCnng02400D	bna|BnaCnng17470D	bna|BnaA03g18720D	bna|BnaA05g05830D	bna|BnaA07g33430D	bna|BnaA10g24510D	bna|BnaC03g22230D	bna|BnaC04g05690D	bna|BnaC06g37980D	bna|BnaC09g49380D	gma|Glyma.02G250400	gma|Glyma.11G222800	gma|Glyma.13G035300	gma|Glyma.14G066200	gma|Glyma.14G156500	gma|Glyma.18G034800	gma|Glyma.09G257400	gma|Glyma.10G232200	gma|Glyma.18G235200	gma|Glyma.20G162000	sin|SIN_1008652	sin|SIN_1013274	sin|SIN_1016518	sin|SIN_1016519	sin|SIN_1016521	sin|SIN_1016522	sin|SIN_1016524	sin|SIN_1014088
group260	38	7	5	8	18	ara|AT2G24000	ara|AT2G24010	ara|AT3G02110	ara|AT4G30610	ara|AT2G35780	ara|AT3G07990	bna|BnaA01g06320D	bna|BnaA01g06330D	bna|BnaA03g51050D	bna|BnaA08g12880D	bna|BnaC01g07570D	bna|BnaC01g07580D	bna|BnaC03g77560D	bna|BnaC07g42920D	bna|BnaA03g50360D	bna|BnaA04g20790D	bna|BnaA05g29730D	bna|BnaA05g34180D	bna|BnaC04g44750D	bna|BnaC05g44060D	bna|BnaC05g48510D	bna|BnaC07g42780D	bna|BnaC08g34310D	bna|BnaA09g41720D	gma|Glyma.02G204700	gma|Glyma.08G245500	gma|Glyma.10G212500	gma|Glyma.16G145300	gma|Glyma.17G073200	gma|Glyma.18G266700	gma|Glyma.20G178600	gma|Glyma.04G155900	sin|SIN_1006108	sin|SIN_1007163	sin|SIN_1008079	sin|SIN_1011877	sin|SIN_1011843	ara|AT4G30810
group261	38	4	5	10	19	ara|AT2G25760	ara|AT3G03940	ara|AT3G13670	ara|AT5G18190	bna|BnaA01g33860D	bna|BnaA01g37130D	bna|BnaA02g04010D	bna|BnaA03g06950D	bna|BnaA03g32970D	bna|BnaA05g25740D	bna|BnaA05g37270D	bna|BnaA09g40750D	bna|BnaA10g16650D	bna|BnaC01g40370D	bna|BnaC01g44810D	bna|BnaC02g07940D	bna|BnaC03g08850D	bna|BnaC03g26920D	bna|BnaC03g38090D	bna|BnaC05g39650D	bna|BnaC05g47610D	bna|BnaC08g33250D	bna|BnaC09g39660D	gma|Glyma.04G085900	gma|Glyma.04G086000	gma|Glyma.06G087500	gma|Glyma.07G016100	gma|Glyma.08G201600	gma|Glyma.08G361700	gma|Glyma.10G294200	gma|Glyma.16G041500	gma|Glyma.18G300100	gma|Glyma.20G244000	sin|SIN_1006318	sin|SIN_1010327	sin|SIN_1020809	sin|SIN_1021554	sin|SIN_1023612
group262	38	6	4	10	18	ara|AT2G37040	ara|AT3G10340	ara|AT3G53260	ara|AT5G04230	ara|AT3G09810	ara|AT5G03290	bna|BnaA03g00820D	bna|BnaA05g28740D	bna|BnaA10g26650D	bna|BnaAnng18390D	bna|BnaC02g03240D	bna|BnaC03g01130D	bna|BnaC05g43210D	bna|BnaCnng02920D	bna|BnaA04g04830D	bna|BnaA04g11940D	bna|BnaA05g28470D	bna|BnaA07g16060D	bna|BnaA09g33560D	bna|BnaC04g33780D	bna|BnaC05g42780D	bna|BnaC08g24360D	bna|BnaCnng52250D	bna|BnaA04g21230D	gma|Glyma.02G309300	gma|Glyma.03G181600	gma|Glyma.03G181700	gma|Glyma.10G058200	gma|Glyma.10G209800	gma|Glyma.13G145000	gma|Glyma.19G182300	gma|Glyma.20G180800	gma|Glyma.10G058100	gma|Glyma.13G144900	sin|SIN_1002445	sin|SIN_1004404	sin|SIN_1005477	sin|SIN_1005476
group263	38	4	5	14	15	ara|AT3G02210	ara|AT3G29810	ara|AT5G15630	ara|AT5G60920	bna|BnaA02g02700D	bna|BnaA03g05560D	bna|BnaA03g39830D	bna|BnaA06g30750D	bna|BnaA09g05510D	bna|BnaA10g18600D	bna|BnaAnng16830D	bna|BnaAnng33230D	bna|BnaC02g06140D	bna|BnaC03g07110D	bna|BnaC05g48430D	bna|BnaC07g25880D	bna|BnaC07g49800D	bna|BnaC09g05080D	bna|BnaC09g42240D	gma|Glyma.02G196100	gma|Glyma.04G160100	gma|Glyma.06G205400	gma|Glyma.08G249700	gma|Glyma.08G249800	gma|Glyma.13G053300	gma|Glyma.17G080600	gma|Glyma.18G271900	gma|Glyma.18G272000	gma|Glyma.18G272100	gma|Glyma.19G033500	gma|Glyma.19G033600	gma|Glyma.04G160000	gma|Glyma.06G205500	sin|SIN_1004929	sin|SIN_1019918	sin|SIN_1019919	sin|SIN_1022679	sin|SIN_1022680
group264	38	1	0	0	37	bna|BnaA09g53830D	bna|BnaA10g27590D	bna|BnaC04g16080D	bna|BnaC04g13230D	bna|BnaC06g34240D	bna|BnaA01g24720D	bna|BnaC04g30750D	bna|BnaCnng11980D	bna|BnaC02g16010D	bna|BnaC06g23720D	bna|BnaA03g39070D	bna|BnaC05g24090D	bna|BnaC04g36930D	bna|BnaC06g34230D	bna|BnaC05g00220D	bna|BnaC08g01100D	bna|BnaA09g25690D	bna|BnaC04g16110D	bna|BnaA06g18650D	bna|BnaC01g17870D	bna|BnaCnng17510D	bna|BnaA09g25820D	bna|BnaC08g01110D	bna|BnaC06g17860D	bna|BnaC07g35820D	bna|BnaCnng51000D	bna|BnaA06g28540D	bna|BnaCnng48050D	bna|BnaC04g10960D	bna|BnaC04g16090D	bna|BnaCnng76250D	bna|BnaCnng11990D	bna|BnaCnng78670D	bna|BnaC05g23710D	bna|BnaC09g36970D	bna|BnaC06g40360D	bna|BnaC05g17680D	ara|AT1G14800
group265	38	0	0	38	0	gma|Glyma.01G049000	gma|Glyma.02G185800	gma|Glyma.01G062500	gma|Glyma.17G174400	gma|Glyma.09G167300	gma|Glyma.20G073300	gma|Glyma.17G144500	gma|Glyma.03G112300	gma|Glyma.17G199400	gma|Glyma.19G068700	gma|Glyma.01G056600	gma|Glyma.04G052500	gma|Glyma.13G040900	gma|Glyma.02G180300	gma|Glyma.07G140900	gma|Glyma.19G095100	gma|Glyma.09G103200	gma|Glyma.03G041700	gma|Glyma.06G210000	gma|Glyma.11G199800	gma|Glyma.17G168800	gma|Glyma.17G162700	gma|Glyma.12G112700	gma|Glyma.08G292200	gma|Glyma.09G140900	gma|Glyma.10G143400	gma|Glyma.06G285600	gma|Glyma.03G067600	gma|Glyma.04G114000	gma|Glyma.07G231700	gma|Glyma.15G212600	gma|Glyma.17G183200	gma|Glyma.04G138000	gma|Glyma.20G127700	gma|Glyma.19G026500	gma|Glyma.05G106600	gma|Glyma.09G094500	gma|Glyma.06G191100
group266	37	4	3	17	13	ara|AT1G03080	ara|AT3G22790	ara|AT4G02710	ara|AT4G14760	bna|BnaA01g18970D	bna|BnaA01g24510D	bna|BnaA05g16920D	bna|BnaC01g22820D	bna|BnaCnng27610D	bna|BnaCnng43530D	bna|BnaA09g01010D	bna|BnaA09g50990D	bna|BnaC09g00130D	bna|BnaC08g45790D	bna|BnaA10g01690D	bna|BnaC05g01710D	bna|BnaC05g01720D	gma|Glyma.18G156000	gma|Glyma.01G232800	gma|Glyma.01G236400	gma|Glyma.10G245400	gma|Glyma.11G006800	gma|Glyma.20G149200	gma|Glyma.01G232900	gma|Glyma.02G145200	gma|Glyma.03G156600	gma|Glyma.10G028800	gma|Glyma.10G110500	gma|Glyma.19G158900	gma|Glyma.13G048000	gma|Glyma.15G186900	gma|Glyma.17G184400	gma|Glyma.17G193400	gma|Glyma.17G171400	sin|SIN_1009995	sin|SIN_1012388	sin|SIN_1021869
group267	37	6	3	8	20	ara|AT1G10450	ara|AT1G59890	ara|AT1G70060	ara|AT1G24190	ara|AT3G01320	ara|AT5G15020	bna|BnaA01g22030D	bna|BnaA02g02450D	bna|BnaA03g54570D	bna|BnaA03g54580D	bna|BnaA06g06230D	bna|BnaA09g14390D	bna|BnaC01g28430D	bna|BnaC02g05900D	bna|BnaC05g07980D	bna|BnaC06g24960D	bna|BnaC06g31140D	bna|BnaC09g14940D	bna|BnaCnng28180D	bna|BnaCnng28190D	bna|BnaA03g05160D	bna|BnaA07g23980D	bna|BnaA07g28530D	bna|BnaC03g06710D	bna|BnaCnng05680D	bna|BnaCnng05690D	gma|Glyma.01G038300	gma|Glyma.02G026700	gma|Glyma.08G292900	gma|Glyma.08G293000	gma|Glyma.13G067800	gma|Glyma.18G130400	gma|Glyma.19G016300	gma|Glyma.08G293100	sin|SIN_1006614	sin|SIN_1007957	sin|SIN_1026742
group268	37	6	6	12	13	ara|AT1G13170	ara|AT2G31020	ara|AT2G31030	ara|AT4G08180	ara|AT4G12460	ara|AT4G22540	bna|BnaA01g12280D	bna|BnaA03g23620D	bna|BnaA03g25120D	bna|BnaA06g07580D	bna|BnaA08g10340D	bna|BnaAnng16330D	bna|BnaC01g14000D	bna|BnaC03g28040D	bna|BnaC03g29560D	bna|BnaC03g64980D	bna|BnaC05g09020D	bna|BnaC09g25140D	bna|BnaC09g25130D	gma|Glyma.01G210600	gma|Glyma.04G206000	gma|Glyma.04G253000	gma|Glyma.05G056800	gma|Glyma.06G109500	gma|Glyma.06G159600	gma|Glyma.11G031400	gma|Glyma.11G244600	gma|Glyma.13G083300	gma|Glyma.14G164600	gma|Glyma.17G139200	gma|Glyma.18G012500	sin|SIN_1008914	sin|SIN_1017103	sin|SIN_1018041	sin|SIN_1018432	sin|SIN_1023688	sin|SIN_1026560
group269	37	6	6	8	17	ara|AT1G19920	ara|AT3G22890	ara|AT4G14680	ara|AT5G43780	ara|AT1G19940	ara|AT1G75680	bna|BnaA02g17370D	bna|BnaAnng09040D	bna|BnaAnng22170D	bna|BnaC02g23570D	bna|BnaC05g15510D	bna|BnaC06g36340D	bna|BnaC07g14920D	bna|BnaA03g36860D	bna|BnaA05g16830D	bna|BnaA06g14140D	bna|BnaA06g36560D	bna|BnaC01g22950D	bna|BnaC07g17320D	bna|BnaC08g19100D	bna|BnaCnng62800D	bna|BnaCnng69640D	bna|BnaA06g14150D	gma|Glyma.02G049000	gma|Glyma.04G025000	gma|Glyma.06G025100	gma|Glyma.16G129100	gma|Glyma.10G242600	gma|Glyma.13G051000	gma|Glyma.20G151500	gma|Glyma.19G037600	sin|SIN_1002361	sin|SIN_1009074	sin|SIN_1025335	sin|SIN_1009972	sin|SIN_1021853	sin|SIN_1026540
group270	37	6	5	10	16	ara|AT1G30600	ara|AT2G19170	ara|AT4G20430	ara|AT4G30020	ara|AT5G44530	ara|AT1G62340	bna|BnaA01g06940D	bna|BnaA01g10620D	bna|BnaA03g49910D	bna|BnaA07g36110D	bna|BnaA09g25920D	bna|BnaA09g52920D	bna|BnaAnng10120D	bna|BnaAnng33760D	bna|BnaC01g08350D	bna|BnaC01g12150D	bna|BnaC05g23620D	bna|BnaC07g02390D	bna|BnaC07g18060D	bna|BnaC07g42280D	bna|BnaA03g60380D	bna|BnaC04g19550D	gma|Glyma.05G170700	gma|Glyma.08G129000	gma|Glyma.09G059000	gma|Glyma.09G082300	gma|Glyma.13G100100	gma|Glyma.15G165100	gma|Glyma.15G190800	gma|Glyma.17G059800	gma|Glyma.07G263500	gma|Glyma.17G010300	sin|SIN_1003505	sin|SIN_1006757	sin|SIN_1006950	sin|SIN_1007717	sin|SIN_1021074
group271	37	5	7	9	16	ara|AT1G36070	ara|AT1G78070	ara|AT1G55680	ara|AT3G13340	ara|AT5G56190	bna|BnaA03g32780D	bna|BnaA05g26010D	bna|BnaA06g00200D	bna|BnaA08g00370D	bna|BnaA10g10350D	bna|BnaA10g10410D	bna|BnaAnng21000D	bna|BnaC02g12410D	bna|BnaC03g37880D	bna|BnaC03g70710D	bna|BnaC05g40030D	bna|BnaC06g07490D	bna|BnaC06g11050D	bna|BnaC08g12230D	bna|BnaA07g33920D	bna|BnaC06g38570D	gma|Glyma.02G097500	gma|Glyma.04G112700	gma|Glyma.07G270300	gma|Glyma.09G017700	gma|Glyma.15G123600	gma|Glyma.17G003600	gma|Glyma.18G284000	gma|Glyma.04G104200	gma|Glyma.06G105200	sin|SIN_1003146	sin|SIN_1006864	sin|SIN_1014275	sin|SIN_1015412	sin|SIN_1015747	sin|SIN_1026873	sin|SIN_1017045
group272	37	6	4	8	19	ara|AT1G48470	ara|AT1G66200	ara|AT3G17820	ara|AT5G16570	ara|AT5G37600	ara|AT5G35630	bna|BnaA02g03140D	bna|BnaA02g12430D	bna|BnaA03g34780D	bna|BnaA04g07450D	bna|BnaA04g08160D	bna|BnaA05g22420D	bna|BnaA06g03770D	bna|BnaA08g29950D	bna|BnaA10g17910D	bna|BnaAnng27730D	bna|BnaC02g06690D	bna|BnaC03g40250D	bna|BnaC04g29670D	bna|BnaC04g30250D	bna|BnaC05g35690D	bna|BnaC06g02010D	bna|BnaC09g41340D	bna|BnaCnng23850D	bna|BnaCnng57900D	gma|Glyma.02G244000	gma|Glyma.07G104500	gma|Glyma.09G173200	gma|Glyma.11G215500	gma|Glyma.13G210800	gma|Glyma.14G213300	gma|Glyma.15G102000	gma|Glyma.18G041100	sin|SIN_1010846	sin|SIN_1012022	sin|SIN_1016287	sin|SIN_1022057
group273	37	5	5	11	16	ara|AT1G49430	ara|AT1G64400	ara|AT2G47240	ara|AT4G11030	ara|AT4G23850	bna|BnaA01g13470D	bna|BnaA02g21860D	bna|BnaA04g26960D	bna|BnaA05g16170D	bna|BnaA09g22150D	bna|BnaAnng19690D	bna|BnaC01g15670D	bna|BnaC02g28920D	bna|BnaC03g25940D	bna|BnaC04g51420D	bna|BnaC05g51350D	bna|BnaC09g11030D	bna|BnaC09g26090D	bna|BnaA05g00630D	bna|BnaC04g00320D	bna|BnaCnng62450D	gma|Glyma.01G225200	gma|Glyma.02G010300	gma|Glyma.03G221400	gma|Glyma.05G216600	gma|Glyma.07G161900	gma|Glyma.10G010800	gma|Glyma.11G017900	gma|Glyma.11G122500	gma|Glyma.12G047400	gma|Glyma.19G218300	gma|Glyma.20G007900	sin|SIN_1002773	sin|SIN_1013864	sin|SIN_1014153	sin|SIN_1014815	sin|SIN_1012635
group274	37	3	3	7	24	ara|AT3G14415	ara|AT3G14420	ara|AT4G18360	bna|BnaA01g09100D	bna|BnaA01g29410D	bna|BnaA01g29420D	bna|BnaA03g33370D	bna|BnaA03g33380D	bna|BnaA03g58240D	bna|BnaA05g25050D	bna|BnaC01g08070D	bna|BnaC01g10780D	bna|BnaC01g36930D	bna|BnaC01g36940D	bna|BnaC03g38540D	bna|BnaC05g39220D	bna|BnaC07g35250D	bna|BnaC09g08480D	bna|BnaC09g39400D	bna|BnaA05g25060D	bna|BnaC01g08080D	bna|BnaC01g21400D	bna|BnaC01g23030D	bna|BnaC06g23340D	bna|BnaC09g08490D	bna|BnaC09g39390D	bna|BnaCnng09820D	gma|Glyma.05G141300	gma|Glyma.08G096800	gma|Glyma.08G096600	gma|Glyma.05G141400	gma|Glyma.08G097300	gma|Glyma.08G175800	gma|Glyma.15G250800	sin|SIN_1006671	sin|SIN_1019376	sin|SIN_1022487
group275	37	5	6	11	15	ara|AT4G26270	ara|AT4G29220	ara|AT4G32840	ara|AT5G56630	ara|AT5G61580	bna|BnaA01g04110D	bna|BnaA01g07610D	bna|BnaA01g15420D	bna|BnaA02g08550D	bna|BnaA03g10690D	bna|BnaA03g40360D	bna|BnaA10g10800D	bna|BnaAnng29210D	bna|BnaC01g05570D	bna|BnaC01g09280D	bna|BnaC01g18320D	bna|BnaC02g12110D	bna|BnaC03g13370D	bna|BnaC07g31330D	bna|BnaC09g33200D	gma|Glyma.01G005400	gma|Glyma.04G086900	gma|Glyma.05G224900	gma|Glyma.06G088600	gma|Glyma.07G014300	gma|Glyma.07G126400	gma|Glyma.08G031700	gma|Glyma.08G199800	gma|Glyma.10G194300	gma|Glyma.13G353400	gma|Glyma.15G020900	sin|SIN_1010346	sin|SIN_1013419	sin|SIN_1016728	sin|SIN_1019075	sin|SIN_1021546	sin|SIN_1024789
group276	37	0	0	37	0	gma|Glyma.10G225600	gma|Glyma.18G223600	gma|Glyma.19G215000	gma|Glyma.17G192400	gma|Glyma.13G297600	gma|Glyma.20G044900	gma|Glyma.20G086300	gma|Glyma.19G079800	gma|Glyma.20G057300	gma|Glyma.12G066100	gma|Glyma.10G131200	gma|Glyma.20G080300	gma|Glyma.12G143600	gma|Glyma.14G115800	gma|Glyma.20G119500	gma|Glyma.14G110200	gma|Glyma.16G113900	gma|Glyma.14G160300	gma|Glyma.13G007500	gma|Glyma.18G126100	gma|Glyma.19G000600	gma|Glyma.10G062000	gma|Glyma.04G186600	gma|Glyma.05G015300	gma|Glyma.06G219300	gma|Glyma.08G323900	gma|Glyma.06G203500	gma|Glyma.06G273300	gma|Glyma.05G028900	gma|Glyma.05G086500	gma|Glyma.04G072500	gma|Glyma.02G185700	gma|Glyma.03G076700	gma|Glyma.03G060700	gma|Glyma.01G097600	gma|Glyma.01G240400	gma|Glyma.01G051500
group277	36	4	4	15	13	ara|AT1G11950	ara|AT1G62310	bna|BnaA03g26750D	bna|BnaA09g00290D	bna|BnaCnng01780D	bna|BnaA03g26760D	bna|BnaC03g31690D	bna|BnaA03g60350D	bna|BnaA08g25010D	bna|BnaA09g13360D	bna|BnaC04g19480D	bna|BnaC05g44330D	bna|BnaC08g15240D	bna|BnaC09g13650D	bna|BnaA05g30000D	gma|Glyma.03G011400	gma|Glyma.15G277400	gma|Glyma.08G367800	gma|Glyma.06G325600	gma|Glyma.19G064000	gma|Glyma.10G000100	gma|Glyma.11G257000	gma|Glyma.07G263200	gma|Glyma.10G284500	gma|Glyma.15G111200	gma|Glyma.17G010600	gma|Glyma.19G068800	gma|Glyma.08G313500	gma|Glyma.20G104900	sin|SIN_1002172	sin|SIN_1008388	sin|SIN_1025481	sin|SIN_1006949	ara|AT3G07610	ara|AT4G00990	gma|Glyma.11G203300
group278	36	4	3	8	21	ara|AT1G14420	ara|AT2G02720	ara|AT3G01270	ara|AT5G15110	bna|BnaA02g02490D	bna|BnaA03g05190D	bna|BnaA03g27540D	bna|BnaA10g18990D	bna|BnaC03g06740D	bna|BnaC03g32550D	bna|BnaCnng05770D	bna|BnaCnng42620D	bna|BnaCnng51570D	bna|BnaA02g26540D	bna|BnaA06g09240D	bna|BnaA06g34060D	bna|BnaA08g23970D	bna|BnaA09g19110D	bna|BnaA09g57110D	bna|BnaC02g34750D	bna|BnaC05g10650D	bna|BnaC07g21840D	bna|BnaC08g39650D	bna|BnaC09g21050D	bna|BnaCnng60280D	gma|Glyma.01G042700	gma|Glyma.02G020600	gma|Glyma.08G296900	gma|Glyma.04G173900	gma|Glyma.06G190700	gma|Glyma.18G255900	gma|Glyma.13G064700	gma|Glyma.19G020200	sin|SIN_1006602	sin|SIN_1007979	sin|SIN_1006026
group279	36	4	8	7	17	ara|AT1G14430	ara|AT3G57620	ara|AT1G19900	ara|AT1G75620	bna|BnaA02g17340D	bna|BnaA06g14110D	bna|BnaA07g11630D	bna|BnaA07g11640D	bna|BnaA08g31280D	bna|BnaAnng09070D	bna|BnaC02g23670D	bna|BnaC05g15480D	bna|BnaC06g36310D	bna|BnaC07g14960D	bna|BnaC07g14990D	bna|BnaA06g09250D	bna|BnaA09g57100D	bna|BnaC05g10660D	bna|BnaC08g39640D	bna|BnaCnng11720D	bna|BnaC01g42480D	gma|Glyma.03G244200	gma|Glyma.04G026400	gma|Glyma.06G026200	gma|Glyma.06G026300	gma|Glyma.14G217000	gma|Glyma.19G241700	sin|SIN_1005408	sin|SIN_1005409	sin|SIN_1005410	sin|SIN_1009088	sin|SIN_1011526	sin|SIN_1018162	sin|SIN_1022113	sin|SIN_1025788	gma|Glyma.02G022100
group280	36	6	5	12	13	ara|AT1G18420	ara|AT3G18440	ara|AT1G25480	ara|AT1G68600	ara|AT2G17470	bna|BnaA01g26730D	bna|BnaA05g21680D	bna|BnaC01g34130D	bna|BnaC04g26150D	bna|BnaC05g34730D	bna|BnaA01g26740D	bna|BnaA06g12560D	bna|BnaC05g14120D	bna|BnaA08g19430D	bna|BnaA09g28580D	bna|BnaC05g20630D	bna|BnaCnng04670D	gma|Glyma.01G083700	gma|Glyma.02G097700	gma|Glyma.05G233300	gma|Glyma.08G040700	gma|Glyma.08G260200	gma|Glyma.09G185600	gma|Glyma.10G275700	gma|Glyma.20G114100	gma|Glyma.05G233400	gma|Glyma.07G090300	gma|Glyma.07G089600	gma|Glyma.09G187100	sin|SIN_1005935	sin|SIN_1009261	sin|SIN_1013648	sin|SIN_1013647	bna|BnaA07g02630D	ara|AT3G18480	sin|SIN_1001952
group281	36	3	5	18	10	ara|AT1G23800	ara|AT3G24503	ara|AT3G48000	bna|BnaA03g37390D	bna|BnaA06g16950D	bna|BnaA06g20750D	bna|BnaA08g20300D	bna|BnaA09g29890D	bna|BnaC03g43810D	bna|BnaC05g18900D	bna|BnaC08g06430D	bna|BnaCnng12150D	bna|BnaC03g53360D	gma|Glyma.01G031500	gma|Glyma.02G034000	gma|Glyma.04G181100	gma|Glyma.05G231800	gma|Glyma.05G231900	gma|Glyma.06G183900	gma|Glyma.07G087500	gma|Glyma.08G039200	gma|Glyma.08G039300	gma|Glyma.08G288000	gma|Glyma.09G189200	gma|Glyma.09G189300	gma|Glyma.13G170600	gma|Glyma.17G091000	gma|Glyma.18G137300	gma|Glyma.19G010800	gma|Glyma.07G087400	gma|Glyma.09G189500	sin|SIN_1013516	sin|SIN_1015866	sin|SIN_1018117	sin|SIN_1020462	sin|SIN_1026676
group282	36	3	0	0	33	ara|AT1G36030	ara|AT3G30430	ara|AT2G35280	bna|BnaA01g27070D	bna|BnaC07g27820D	bna|BnaA09g16370D	bna|BnaCnng45640D	bna|BnaC02g30830D	bna|BnaCnng56230D	bna|BnaC02g30670D	bna|BnaA04g05730D	bna|BnaC04g28470D	bna|BnaAnng06540D	bna|BnaCnng11770D	bna|BnaC05g36250D	bna|BnaC09g16930D	bna|BnaC05g15080D	bna|BnaC05g51290D	bna|BnaC03g50860D	bna|BnaCnng27400D	bna|BnaC09g18110D	bna|BnaC03g40650D	bna|BnaCnng22490D	bna|BnaC02g24560D	bna|BnaC03g46640D	bna|BnaC05g28090D	bna|BnaCnng76280D	bna|BnaC05g39730D	bna|BnaA05g17640D	bna|BnaA07g22190D	bna|BnaC01g30150D	bna|BnaC01g27400D	bna|BnaA03g60500D	bna|BnaAnng06550D	bna|BnaA02g22890D	bna|BnaC01g25510D
group283	36	5	3	10	18	ara|AT1G65960	ara|AT2G02000	ara|AT2G02010	ara|AT3G17760	ara|AT5G17330	bna|BnaA01g27830D	bna|BnaA02g03530D	bna|BnaA02g26140D	bna|BnaA03g06510D	bna|BnaA03g06520D	bna|BnaA05g22490D	bna|BnaA06g19240D	bna|BnaA07g25530D	bna|BnaA09g18890D	bna|BnaAnng27540D	bna|BnaC01g34660D	bna|BnaC02g07250D	bna|BnaC02g34260D	bna|BnaC03g08350D	bna|BnaC06g27330D	bna|BnaC09g40620D	bna|BnaC09g52280D	bna|BnaC04g12030D	gma|Glyma.02G241400	gma|Glyma.05G136100	gma|Glyma.08G091300	gma|Glyma.08G091400	gma|Glyma.08G091500	gma|Glyma.09G168900	gma|Glyma.11G213000	gma|Glyma.14G211100	gma|Glyma.16G218500	gma|Glyma.18G043600	sin|SIN_1011934	sin|SIN_1025271	sin|SIN_1026349
group284	36	4	6	10	16	ara|AT2G29090	ara|AT3G19270	ara|AT4G19230	ara|AT5G45340	bna|BnaA03g35180D	bna|BnaA03g43960D	bna|BnaA05g20890D	bna|BnaA09g17560D	bna|BnaAnng05520D	bna|BnaAnng27240D	bna|BnaC01g11650D	bna|BnaC02g31560D	bna|BnaC05g33590D	bna|BnaC07g18360D	bna|BnaC07g35800D	bna|BnaC09g18860D	bna|BnaCnng57040D	bna|BnaA04g16900D	bna|BnaC04g15310D	bna|BnaC04g40260D	gma|Glyma.01G153300	gma|Glyma.07G212700	gma|Glyma.09G218600	gma|Glyma.14G082900	gma|Glyma.16G076600	gma|Glyma.16G109300	gma|Glyma.17G133900	gma|Glyma.17G242200	gma|Glyma.02G132200	sin|SIN_1011438	sin|SIN_1011707	sin|SIN_1014870	sin|SIN_1020528	sin|SIN_1021706	sin|SIN_1024419	gma|Glyma.09G282900
group285	36	34	0	0	2	ara|AT3G42565	ara|AT5G36370	ara|AT5G36350	ara|AT5G36360	ara|AT5G36380	ara|AT5G36390	ara|AT5G36400	ara|AT5G36410	ara|AT5G36420	ara|AT5G36430	ara|AT5G36440	ara|AT5G36450	ara|AT5G36460	ara|AT5G36470	ara|AT5G36480	ara|AT5G36540	ara|AT5G36490	ara|AT5G36520	ara|AT5G36661	ara|AT5G36738	ara|AT5G36658	ara|AT5G36320	ara|AT5G36550	ara|AT5G36500	ara|AT5G36310	ara|AT5G36340	ara|AT5G36662	ara|AT5G36739	ara|AT5G36330	ara|AT4G09545	ara|AT5G42895	ara|AT5G36659	ara|AT5G36657	ara|AT5G44495	bna|BnaA03g13300D	bna|BnaC03g16110D
group286	36	0	0	0	36	bna|BnaA02g27510D	bna|BnaA03g53670D	bna|BnaA06g38810D	bna|BnaA10g04780D	bna|BnaC07g09940D	bna|BnaCnng74450D	bna|BnaAnng40140D	bna|BnaC08g06740D	bna|BnaC02g26070D	bna|BnaC07g06940D	bna|BnaC06g31390D	bna|BnaC07g01740D	bna|BnaAnng36140D	bna|BnaC03g75190D	bna|BnaC06g42040D	bna|BnaC03g55500D	bna|BnaCnng27660D	bna|BnaC05g30910D	bna|BnaC02g33130D	bna|BnaC07g02100D	bna|BnaC04g32110D	bna|BnaA04g10690D	bna|BnaC07g08200D	bna|BnaC05g27200D	bna|BnaC04g55000D	bna|BnaC02g25340D	bna|BnaA04g03150D	bna|BnaA10g05980D	bna|BnaC08g04210D	bna|BnaC05g51850D	bna|BnaC07g06030D	bna|BnaC04g18400D	bna|BnaC09g37920D	bna|BnaC02g25350D	bna|BnaC07g02090D	bna|BnaC04g31450D
group287	36	2	10	14	10	bna|BnaA03g01220D	bna|BnaC03g71170D	bna|BnaC03g71200D	bna|BnaAnng12270D	bna|BnaUnng03150D	bna|BnaC08g00850D	bna|BnaC05g23870D	bna|BnaC08g00820D	bna|BnaCnng63690D	bna|BnaAnng33170D	gma|Glyma.01G141000	gma|Glyma.01G142500	gma|Glyma.01G142100	gma|Glyma.01G141600	gma|Glyma.01G142000	gma|Glyma.01G141200	gma|Glyma.01G141800	gma|Glyma.01G141300	gma|Glyma.01G142200	gma|Glyma.01G141400	gma|Glyma.03G025900	gma|Glyma.03G025700	gma|Glyma.03G025800	sin|SIN_1001264	sin|SIN_1012937	sin|SIN_1004727	sin|SIN_1012936	sin|SIN_1017737	sin|SIN_1004763	sin|SIN_1004728	sin|SIN_1018932	sin|SIN_1019009	sin|SIN_1011456	ara|AT1G04645	gma|Glyma.15G214800	ara|AT5G04347
group288	36	0	36	0	0	sin|SIN_1001120	sin|SIN_1013249	sin|SIN_1017243	sin|SIN_1026209	sin|SIN_1015750	sin|SIN_1024369	sin|SIN_1013787	sin|SIN_1007226	sin|SIN_1018569	sin|SIN_1012197	sin|SIN_1018845	sin|SIN_1007426	sin|SIN_1025800	sin|SIN_1014971	sin|SIN_1011531	sin|SIN_1009540	sin|SIN_1006516	sin|SIN_1013186	sin|SIN_1017893	sin|SIN_1008289	sin|SIN_1013550	sin|SIN_1005759	sin|SIN_1005956	sin|SIN_1018491	sin|SIN_1018588	sin|SIN_1025206	sin|SIN_1006517	sin|SIN_1011946	sin|SIN_1005645	sin|SIN_1016052	sin|SIN_1025128	sin|SIN_1002070	sin|SIN_1026280	sin|SIN_1005639	sin|SIN_1005646	sin|SIN_1005155
group289	35	6	7	5	17	ara|AT1G06640	ara|AT1G06645	ara|AT5G59530	ara|AT5G59540	bna|BnaA03g09410D	bna|BnaA03g09430D	bna|BnaA03g09440D	bna|BnaC03g11850D	bna|BnaC03g11870D	bna|BnaC03g11890D	bna|BnaA03g56220D	bna|BnaA08g27840D	bna|BnaA09g50540D	bna|BnaC08g00650D	bna|BnaA10g27780D	bna|BnaA10g27790D	bna|BnaC05g02440D	bna|BnaA09g49820D	bna|BnaC05g04550D	bna|BnaC08g44860D	bna|BnaC08g44880D	gma|Glyma.03G104300	gma|Glyma.15G257300	gma|Glyma.10G007700	gma|Glyma.07G119700	gma|Glyma.10G007500	sin|SIN_1001599	sin|SIN_1021805	sin|SIN_1001601	sin|SIN_1021804	sin|SIN_1001602	sin|SIN_1021803	ara|AT1G04350	ara|AT1G06620	sin|SIN_1001598
group290	35	5	7	9	14	ara|AT1G55130	ara|AT2G24170	ara|AT3G13772	ara|AT5G10840	ara|AT5G25100	bna|BnaA01g21540D	bna|BnaA02g00720D	bna|BnaA03g03130D	bna|BnaA03g03140D	bna|BnaA03g33030D	bna|BnaA05g25640D	bna|BnaA09g41590D	bna|BnaA10g21520D	bna|BnaC02g00060D	bna|BnaC03g04540D	bna|BnaC03g38130D	bna|BnaC05g39540D	bna|BnaC08g34160D	bna|BnaC09g45620D	gma|Glyma.02G204200	gma|Glyma.04G060700	gma|Glyma.06G061300	gma|Glyma.06G218900	gma|Glyma.07G010300	gma|Glyma.08G193400	gma|Glyma.14G102000	gma|Glyma.17G073600	gma|Glyma.17G223200	sin|SIN_1006123	sin|SIN_1009525	sin|SIN_1010398	sin|SIN_1011890	sin|SIN_1020665	sin|SIN_1021629	sin|SIN_1024744
group291	35	4	4	12	15	ara|AT1G67800	ara|AT3G01650	ara|AT5G14420	bna|BnaA01g01680D	bna|BnaC01g02770D	bna|BnaA02g02160D	bna|BnaA03g04880D	bna|BnaA03g27370D	bna|BnaA05g33740D	bna|BnaA10g19300D	bna|BnaAnng14100D	bna|BnaC02g05350D	bna|BnaC03g06480D	bna|BnaC03g32370D	bna|BnaC05g48940D	bna|BnaC06g28950D	bna|BnaC09g43070D	bna|BnaC05g20980D	gma|Glyma.04G189900	gma|Glyma.05G115700	gma|Glyma.05G173500	gma|Glyma.06G175700	gma|Glyma.08G130800	gma|Glyma.11G244000	gma|Glyma.16G068400	gma|Glyma.18G013100	gma|Glyma.19G051500	gma|Glyma.19G078600	gma|Glyma.05G115200	gma|Glyma.19G052100	sin|SIN_1000829	sin|SIN_1004037	sin|SIN_1020255	ara|AT4G35850	sin|SIN_1018046
group292	35	5	5	10	15	ara|AT2G23050	ara|AT4G37590	ara|AT5G67440	bna|BnaA01g05040D	bna|BnaC01g06630D	bna|BnaA03g54110D	bna|BnaA04g13440D	bna|BnaA08g15710D	bna|BnaAnng29310D	bna|BnaC03g61350D	bna|BnaC04g35580D	bna|BnaC07g15870D	bna|BnaC07g46610D	bna|BnaC09g07250D	bna|BnaA09g08440D	bna|BnaC09g08730D	bna|BnaA09g07350D	bna|BnaA09g13180D	gma|Glyma.04G060800	gma|Glyma.06G061400	gma|Glyma.14G102500	gma|Glyma.17G223000	gma|Glyma.05G104900	gma|Glyma.05G105000	gma|Glyma.10G258000	gma|Glyma.17G161500	gma|Glyma.17G161600	gma|Glyma.20G133100	sin|SIN_1015287	sin|SIN_1023167	sin|SIN_1025694	sin|SIN_1026159	ara|AT2G14820	ara|AT4G31820	sin|SIN_1020668
group293	35	4	7	8	16	ara|AT3G02230	ara|AT3G08900	ara|AT5G15650	ara|AT5G50750	bna|BnaA01g33130D	bna|BnaA02g02720D	bna|BnaA03g05580D	bna|BnaA03g23510D	bna|BnaA03g27800D	bna|BnaA05g37110D	bna|BnaA10g18590D	bna|BnaAnng16810D	bna|BnaC02g06160D	bna|BnaC03g07130D	bna|BnaC03g27900D	bna|BnaC03g32850D	bna|BnaC05g48410D	bna|BnaC09g42220D	bna|BnaC03g36310D	bna|BnaC05g43660D	gma|Glyma.01G063000	gma|Glyma.02G120900	gma|Glyma.04G159700	gma|Glyma.06G205600	gma|Glyma.08G249900	gma|Glyma.13G053000	gma|Glyma.18G272200	gma|Glyma.19G033800	sin|SIN_1004925	sin|SIN_1009418	sin|SIN_1017358	sin|SIN_1018249	sin|SIN_1019917	sin|SIN_1022135	sin|SIN_1026378
group294	35	8	1	6	20	ara|AT3G04050	ara|AT3G25960	ara|AT3G55650	ara|AT3G55810	ara|AT4G26390	ara|AT5G08570	ara|AT5G56350	ara|AT5G63680	bna|BnaA01g37400D	bna|BnaA03g02560D	bna|BnaA03g28460D	bna|BnaA05g37390D	bna|BnaA06g22820D	bna|BnaA09g36270D	bna|BnaA10g10590D	bna|BnaA10g22870D	bna|BnaC02g42660D	bna|BnaC03g03680D	bna|BnaC03g13590D	bna|BnaC03g33590D	bna|BnaC03g50680D	bna|BnaC05g47510D	bna|BnaC09g47410D	bna|BnaCnng14000D	bna|BnaCnng52980D	bna|BnaA03g10910D	bna|BnaA03g52820D	bna|BnaC08g27830D	gma|Glyma.02G071000	gma|Glyma.05G000700	gma|Glyma.07G224800	gma|Glyma.16G152300	gma|Glyma.19G000700	gma|Glyma.20G024800	sin|SIN_1024243
group295	35	5	6	8	16	ara|AT3G27170	ara|AT5G33280	ara|AT5G40890	ara|AT5G49890	bna|BnaA02g11800D	bna|BnaA02g28670D	bna|BnaA03g23270D	bna|BnaA04g11860D	bna|BnaA06g32380D	bna|BnaA07g15180D	bna|BnaA08g07280D	bna|BnaC02g16210D	bna|BnaC02g36720D	bna|BnaC03g27500D	bna|BnaC04g33870D	bna|BnaC06g13300D	bna|BnaC07g24030D	bna|BnaC08g08120D	bna|BnaA06g28170D	bna|BnaC07g49590D	gma|Glyma.01G239000	gma|Glyma.11G004600	gma|Glyma.05G077100	gma|Glyma.09G157900	gma|Glyma.13G161800	gma|Glyma.16G057600	gma|Glyma.16G208400	gma|Glyma.19G089800	sin|SIN_1003992	sin|SIN_1004184	sin|SIN_1007306	sin|SIN_1022862	sin|SIN_1013578	ara|AT5G26240	sin|SIN_1016340
group296	35	6	3	9	17	ara|AT3G44540	ara|AT3G44550	ara|AT3G44560	ara|AT5G22500	bna|BnaA01g03200D	bna|BnaA08g11440D	bna|BnaC01g04460D	bna|BnaC03g66380D	bna|BnaA02g05700D	bna|BnaA03g08520D	bna|BnaA06g18840D	bna|BnaA06g19780D	bna|BnaA10g13850D	bna|BnaA10g13920D	bna|BnaC02g09540D	bna|BnaC03g53920D	bna|BnaC03g54750D	bna|BnaC05g38090D	bna|BnaC09g36490D	bna|BnaCnng47950D	bna|BnaC02g09500D	gma|Glyma.11G185000	gma|Glyma.11G185100	gma|Glyma.11G185200	gma|Glyma.11G185300	gma|Glyma.12G087400	gma|Glyma.12G183300	gma|Glyma.12G183400	gma|Glyma.13G317600	gma|Glyma.13G317700	sin|SIN_1010542	sin|SIN_1010546	sin|SIN_1015064	ara|AT4G33790	ara|AT5G22420
group297	35	1	0	0	34	bna|BnaA06g21260D	bna|BnaC07g47730D	bna|BnaCnng26010D	bna|BnaC03g52020D	bna|BnaC01g29620D	bna|BnaA08g04150D	bna|BnaC03g36960D	bna|BnaC04g38400D	bna|BnaCnng69560D	bna|BnaC04g24360D	bna|BnaC02g12610D	bna|BnaC03g52030D	bna|BnaC01g44550D	bna|BnaC05g32030D	bna|BnaC04g37800D	bna|BnaC04g04950D	bna|BnaC07g05420D	bna|BnaC05g51750D	bna|BnaCnng22110D	bna|BnaC07g01000D	bna|BnaC06g02540D	bna|BnaCnng10980D	bna|BnaAnng18780D	bna|BnaCnng74690D	bna|BnaC07g00530D	bna|BnaC04g07480D	bna|BnaC09g22490D	bna|BnaC07g04680D	bna|BnaC05g27590D	bna|BnaCnng63930D	bna|BnaCnng71180D	bna|BnaC03g54420D	bna|BnaCnng33460D	bna|BnaC03g53650D	ara|AT1G31150
group298	35	0	0	35	0	gma|Glyma.01G080000	gma|Glyma.06G222900	gma|Glyma.06G229800	gma|Glyma.07G168800	gma|Glyma.10G121700	gma|Glyma.13G000700	gma|Glyma.14G160800	gma|Glyma.15G215700	gma|Glyma.17G201800	gma|Glyma.18G179400	gma|Glyma.11G165800	gma|Glyma.03G107400	gma|Glyma.12G162500	gma|Glyma.03G069500	gma|Glyma.12G163200	gma|Glyma.06G215500	gma|Glyma.04G124600	gma|Glyma.08G260900	gma|Glyma.04G193200	gma|Glyma.01G202800	gma|Glyma.20G079500	gma|Glyma.01G202900	gma|Glyma.18G178400	gma|Glyma.18G178200	gma|Glyma.19G095600	gma|Glyma.04G150800	gma|Glyma.12G158200	gma|Glyma.18G178700	gma|Glyma.07G194600	gma|Glyma.12G011500	gma|Glyma.18G133900	gma|Glyma.16G118200	gma|Glyma.10G124900	gma|Glyma.04G186100	gma|Glyma.13G030000
group299	35	0	35	0	0	sin|SIN_1025061	sin|SIN_1020486	sin|SIN_1020056	sin|SIN_1015655	sin|SIN_1025060	sin|SIN_1013211	sin|SIN_1025052	sin|SIN_1015656	sin|SIN_1018803	sin|SIN_1015619	sin|SIN_1020999	sin|SIN_1025755	sin|SIN_1015618	sin|SIN_1013212	sin|SIN_1025745	sin|SIN_1020031	sin|SIN_1020026	sin|SIN_1020051	sin|SIN_1020487	sin|SIN_1005089	sin|SIN_1011910	sin|SIN_1005119	sin|SIN_1012310	sin|SIN_1006491	sin|SIN_1005714	sin|SIN_1020025	sin|SIN_1009407	sin|SIN_1005117	sin|SIN_1015658	sin|SIN_1004269	sin|SIN_1011917	sin|SIN_1008535	sin|SIN_1002900	sin|SIN_1002929	sin|SIN_1000494
group300	34	6	3	10	15	ara|AT1G01570	ara|AT4G00300	ara|AT4G11350	ara|AT4G23490	ara|AT5G41460	ara|AT1G07850	bna|BnaA01g13090D	bna|BnaA03g58710D	bna|BnaA04g11140D	bna|BnaA06g04360D	bna|BnaA09g21820D	bna|BnaA10g00400D	bna|BnaC05g00470D	bna|BnaC05g05530D	bna|BnaC07g38260D	bna|BnaC09g24010D	bna|BnaCnng02460D	bna|BnaCnng11270D	bna|BnaCnng42070D	bna|BnaAnng13620D	bna|BnaC02g27390D	gma|Glyma.01G221600	gma|Glyma.05G210400	gma|Glyma.07G067500	gma|Glyma.08G017000	gma|Glyma.09G256300	gma|Glyma.11G022100	gma|Glyma.13G330300	gma|Glyma.15G043700	gma|Glyma.16G033500	gma|Glyma.16G178600	sin|SIN_1015507	sin|SIN_1017918	sin|SIN_1024500
group301	34	9	6	10	9	ara|AT1G31670	ara|AT1G31690	ara|AT1G31710	ara|AT1G62810	ara|AT4G12290	ara|AT4G14940	ara|AT3G43670	ara|AT4G12270	ara|AT4G12280	bna|BnaA02g21420D	bna|BnaA03g54620D	bna|BnaC02g28390D	bna|BnaC03g69740D	bna|BnaA08g07730D	bna|BnaA08g07760D	bna|BnaAnng10300D	bna|BnaC01g22650D	gma|Glyma.01G062400	gma|Glyma.02G120600	gma|Glyma.10G090600	gma|Glyma.10G248700	gma|Glyma.15G276400	gma|Glyma.17G019300	gma|Glyma.20G145100	gma|Glyma.20G145200	gma|Glyma.20G145300	gma|Glyma.20G145400	sin|SIN_1010028	sin|SIN_1010029	sin|SIN_1010031	sin|SIN_1015689	sin|SIN_1015690	sin|SIN_1025804	bna|BnaC07g48220D
group302	34	10	0	0	24	ara|AT1G66290	ara|AT1G66300	ara|AT1G66320	ara|AT1G66310	ara|AT1G66640	ara|AT4G13985	ara|AT1G78730	ara|AT1G69630	ara|AT1G78760	ara|AT1G78750	bna|BnaA06g21950D	bna|BnaCnng66580D	bna|BnaC06g39150D	bna|BnaC03g78340D	bna|BnaC08g28420D	bna|BnaA06g21980D	bna|BnaC08g28440D	bna|BnaA06g21960D	bna|BnaA06g21990D	bna|BnaC08g28430D	bna|BnaC08g28450D	bna|BnaCnng68720D	bna|BnaCnng73860D	bna|BnaC06g39140D	bna|BnaA06g21970D	bna|BnaC06g39120D	bna|BnaC06g39130D	bna|BnaC08g28410D	bna|BnaC06g39110D	bna|BnaC06g39170D	bna|BnaA07g34340D	bna|BnaC06g41100D	bna|BnaCnng75580D	bna|BnaAnng39580D
group303	34	5	5	7	17	ara|AT1G69450	ara|AT3G01100	ara|AT3G01090	ara|AT3G29160	ara|AT5G39440	bna|BnaA01g33280D	bna|BnaA02g29720D	bna|BnaA03g27640D	bna|BnaA04g09290D	bna|BnaA05g34100D	bna|BnaA06g31030D	bna|BnaC02g37730D	bna|BnaC03g32650D	bna|BnaC04g41770D	bna|BnaC05g48600D	bna|BnaC07g25610D	bna|BnaCnng29110D	bna|BnaA03g27630D	bna|BnaA05g34090D	bna|BnaA07g27960D	bna|BnaC05g48610D	bna|BnaC06g30620D	gma|Glyma.01G052900	gma|Glyma.02G111500	gma|Glyma.18G262600	gma|Glyma.19G025900	gma|Glyma.08G240300	gma|Glyma.13G060400	gma|Glyma.18G262900	sin|SIN_1006546	sin|SIN_1008037	sin|SIN_1017482	sin|SIN_1008035	sin|SIN_1023708
group304	34	4	7	8	15	ara|AT1G71010	ara|AT3G14270	ara|AT4G33240	bna|BnaA01g03610D	bna|BnaA01g37040D	bna|BnaA02g15290D	bna|BnaA03g33330D	bna|BnaA07g29040D	bna|BnaC01g04950D	bna|BnaC01g37100D	bna|BnaC02g20500D	bna|BnaC03g38450D	bna|BnaC05g42630D	bna|BnaC06g32150D	bna|BnaA09g23120D	bna|BnaC01g36230D	bna|BnaCnng58420D	gma|Glyma.07G045600	gma|Glyma.07G216600	gma|Glyma.13G114800	gma|Glyma.16G013500	gma|Glyma.17G045200	gma|Glyma.20G013500	gma|Glyma.10G218400	gma|Glyma.20G173200	sin|SIN_1008898	sin|SIN_1017134	sin|SIN_1009467	sin|SIN_1013749	sin|SIN_1017544	sin|SIN_1021361	sin|SIN_1024634	ara|AT1G34260	bna|BnaC01g05410D
group305	34	5	4	8	17	ara|AT2G15480	ara|AT2G15490	ara|AT4G34131	ara|AT4G34135	ara|AT4G34138	bna|BnaA01g03010D	bna|BnaA01g03020D	bna|BnaA01g03030D	bna|BnaA07g04240D	bna|BnaA08g11370D	bna|BnaA08g11380D	bna|BnaA08g11390D	bna|BnaA09g16740D	bna|BnaC01g04240D	bna|BnaC01g04250D	bna|BnaC01g04260D	bna|BnaC03g45760D	bna|BnaC07g05000D	bna|BnaCnng47320D	bna|BnaCnng47330D	bna|BnaUnng01010D	bna|BnaA08g21370D	gma|Glyma.02G104600	gma|Glyma.02G104700	gma|Glyma.02G104800	gma|Glyma.02G104900	gma|Glyma.02G105000	gma|Glyma.02G105300	gma|Glyma.11G000500	gma|Glyma.02G105100	sin|SIN_1014888	sin|SIN_1014889	sin|SIN_1014892	sin|SIN_1014893
group306	34	5	3	21	5	ara|AT5G39110	ara|AT5G39150	ara|AT5G39180	ara|AT5G39120	bna|BnaA04g09020D	bna|BnaC04g31260D	bna|BnaA07g37570D	bna|BnaC06g13030D	gma|Glyma.16G060800	gma|Glyma.10G168800	gma|Glyma.20G220900	gma|Glyma.20G220800	gma|Glyma.10G168900	gma|Glyma.19G057700	gma|Glyma.16G061300	gma|Glyma.16G060900	gma|Glyma.19G086100	gma|Glyma.19G086400	gma|Glyma.19G086200	gma|Glyma.19G058900	gma|Glyma.19G059100	gma|Glyma.19G059200	gma|Glyma.19G059700	gma|Glyma.16G060700	gma|Glyma.19G086500	gma|Glyma.19G086000	gma|Glyma.16G061400	gma|Glyma.19G059000	gma|Glyma.19G102700	sin|SIN_1025477	sin|SIN_1025478	sin|SIN_1025479	ara|AT3G05950	bna|BnaAnng02990D
group307	34	0	0	0	34	bna|BnaA01g04990D	bna|BnaA09g38560D	bna|BnaC02g11820D	bna|BnaCnng29790D	bna|BnaC03g73890D	bna|BnaC01g17970D	bna|BnaC09g52020D	bna|BnaC02g28860D	bna|BnaCnng37150D	bna|BnaC04g05940D	bna|BnaUnng02150D	bna|BnaC05g25940D	bna|BnaC07g28610D	bna|BnaC01g35110D	bna|BnaC08g15190D	bna|BnaC07g26060D	bna|BnaC02g19370D	bna|BnaCnng50550D	bna|BnaC03g51480D	bna|BnaCnng45390D	bna|BnaC05g21990D	bna|BnaC07g21350D	bna|BnaC02g25100D	bna|BnaC02g26710D	bna|BnaA06g22760D	bna|BnaC06g26400D	bna|BnaC06g22660D	bna|BnaCnng51810D	bna|BnaC04g45320D	bna|BnaC09g11850D	bna|BnaC07g16180D	bna|BnaC02g23720D	bna|BnaC08g18120D	bna|BnaA02g14560D
group308	34	3	6	14	11	bna|BnaA01g13800D	bna|BnaA08g14740D	bna|BnaA08g18370D	bna|BnaA09g27290D	bna|BnaC01g16240D	bna|BnaC03g58590D	bna|BnaC08g11620D	bna|BnaA06g09590D	bna|BnaA09g45460D	bna|BnaC05g10970D	bna|BnaC08g39300D	gma|Glyma.05G149200	gma|Glyma.05G240200	gma|Glyma.08G047300	gma|Glyma.08G105800	gma|Glyma.11G252700	gma|Glyma.12G166500	gma|Glyma.16G002800	gma|Glyma.18G004200	gma|Glyma.05G196800	gma|Glyma.07G199800	gma|Glyma.08G004400	gma|Glyma.13G176600	gma|Glyma.05G196900	gma|Glyma.05G197000	sin|SIN_1005301	sin|SIN_1022886	sin|SIN_1025461	sin|SIN_1026009	ara|AT1G14780	sin|SIN_1021287	ara|AT1G28380	ara|AT4G24290	sin|SIN_1007372
group309	34	0	1	33	0	gma|Glyma.02G184300	gma|Glyma.03G048200	gma|Glyma.03G137200	gma|Glyma.06G167200	gma|Glyma.19G085600	gma|Glyma.19G134100	gma|Glyma.19G134200	gma|Glyma.19G134300	gma|Glyma.19G135500	gma|Glyma.19G135600	gma|Glyma.19G135700	gma|Glyma.19G135800	gma|Glyma.19G136900	gma|Glyma.19G137200	gma|Glyma.19G139400	gma|Glyma.19G139600	gma|Glyma.19G139700	gma|Glyma.03G048100	gma|Glyma.19G135400	gma|Glyma.03G048300	gma|Glyma.19G085900	gma|Glyma.11G212800	gma|Glyma.03G136400	gma|Glyma.19G137900	gma|Glyma.03G135900	gma|Glyma.13G123900	gma|Glyma.19G137000	gma|Glyma.10G100300	gma|Glyma.15G071500	gma|Glyma.19G139500	gma|Glyma.10G051700	gma|Glyma.19G138300	gma|Glyma.19G085500	sin|SIN_1023480
group310	33	4	5	12	12	ara|AT1G04470	ara|AT2G20010	ara|AT2G25800	ara|AT2G33420	bna|BnaA03g15420D	bna|BnaA04g15100D	bna|BnaA04g19460D	bna|BnaA07g00680D	bna|BnaA10g02600D	bna|BnaAnng12170D	bna|BnaC03g18640D	bna|BnaC04g38030D	bna|BnaC04g43840D	bna|BnaC05g02570D	bna|BnaC07g00030D	bna|BnaC08g50100D	gma|Glyma.01G009400	gma|Glyma.02G078900	gma|Glyma.04G084300	gma|Glyma.05G227800	gma|Glyma.06G086000	gma|Glyma.08G034800	gma|Glyma.10G136800	gma|Glyma.10G189200	gma|Glyma.16G077200	gma|Glyma.16G162200	gma|Glyma.20G086400	gma|Glyma.20G201500	sin|SIN_1002826	sin|SIN_1021772	sin|SIN_1013458	sin|SIN_1020796	sin|SIN_1020795
group311	33	5	3	10	15	ara|AT1G06130	ara|AT2G31350	bna|BnaA03g14380D	bna|BnaA05g11390D	bna|BnaC03g17440D	bna|BnaCnng30690D	bna|BnaA03g20230D	bna|BnaA04g25070D	bna|BnaA05g03320D	bna|BnaC03g24200D	bna|BnaC04g02920D	bna|BnaC04g48930D	bna|BnaA05g03310D	bna|BnaA09g37880D	bna|BnaC08g29740D	bna|BnaA09g50050D	bna|BnaC08g44630D	gma|Glyma.11G126200	gma|Glyma.12G050800	gma|Glyma.13G345400	gma|Glyma.15G028900	gma|Glyma.11G126300	gma|Glyma.12G050900	gma|Glyma.11G126400	gma|Glyma.12G051000	gma|Glyma.13G345300	gma|Glyma.15G029000	ara|AT2G43410	ara|AT2G43420	ara|AT2G43430	sin|SIN_1019197	sin|SIN_1015430	sin|SIN_1019196
group312	33	6	6	8	13	ara|AT1G07230	ara|AT2G26870	ara|AT3G03520	ara|AT3G03530	ara|AT3G03540	ara|AT3G48610	bna|BnaA01g20420D	bna|BnaA04g15510D	bna|BnaA05g32880D	bna|BnaA06g16410D	bna|BnaA09g23040D	bna|BnaA10g04680D	bna|BnaAnng16500D	bna|BnaC04g38510D	bna|BnaC05g05030D	bna|BnaC05g48190D	bna|BnaC08g20350D	bna|BnaA01g34350D	bna|BnaCnng18570D	gma|Glyma.03G092800	gma|Glyma.04G196700	gma|Glyma.06G169100	gma|Glyma.11G178400	gma|Glyma.16G081200	gma|Glyma.18G064000	gma|Glyma.20G040600	gma|Glyma.18G064200	sin|SIN_1003331	sin|SIN_1008280	sin|SIN_1008281	sin|SIN_1010895	sin|SIN_1012719	sin|SIN_1022143
group313	33	4	4	6	19	ara|AT1G07990	ara|AT1G30470	ara|AT2G28360	ara|AT3G45190	bna|BnaA04g16410D	bna|BnaA06g04470D	bna|BnaA06g18570D	bna|BnaA07g07280D	bna|BnaA09g26080D	bna|BnaA09g49110D	bna|BnaAnng15450D	bna|BnaC03g55050D	bna|BnaC04g39690D	bna|BnaC05g05670D	bna|BnaC05g23400D	bna|BnaC07g08920D	bna|BnaC08g02360D	bna|BnaC08g43410D	bna|BnaCnng15910D	bna|BnaC01g24200D	bna|BnaA08g17320D	bna|BnaAnng11330D	bna|BnaC03g59740D	gma|Glyma.09G023200	gma|Glyma.11G145600	gma|Glyma.12G076100	gma|Glyma.12G174000	gma|Glyma.13G325400	gma|Glyma.15G129300	sin|SIN_1006716	sin|SIN_1019579	sin|SIN_1024123	sin|SIN_1024563
group314	33	6	6	6	15	ara|AT1G08090	ara|AT1G08100	ara|AT1G12940	ara|AT3G45060	ara|AT5G60770	ara|AT5G60780	bna|BnaA06g04560D	bna|BnaA06g04570D	bna|BnaA09g49040D	bna|BnaA09g49050D	bna|BnaC08g02430D	bna|BnaC08g43370D	bna|BnaC08g43380D	bna|BnaA08g24500D	bna|BnaC03g56990D	bna|BnaA10g13570D	bna|BnaAnng28170D	bna|BnaAnng35750D	bna|BnaAnng40490D	bna|BnaC09g35990D	bna|BnaC09g54030D	gma|Glyma.08G284000	gma|Glyma.11G195200	gma|Glyma.12G176900	gma|Glyma.13G323800	gma|Glyma.18G141900	gma|Glyma.12G078900	sin|SIN_1004423	sin|SIN_1018085	sin|SIN_1024104	sin|SIN_1024590	sin|SIN_1024591	sin|SIN_1024592
group315	33	13	0	0	20	ara|AT1G48800	ara|AT1G48820	ara|AT1G66020	ara|AT3G29110	ara|AT3G29190	ara|AT4G15870	ara|AT4G20200	ara|AT4G20210	ara|AT4G20230	ara|AT2G23230	ara|AT4G13280	ara|AT4G13300	ara|AT5G44630	bna|BnaA01g35040D	bna|BnaA03g44440D	bna|BnaA03g44460D	bna|BnaA08g09290D	bna|BnaA08g09430D	bna|BnaA10g11530D	bna|BnaAnng29730D	bna|BnaC03g63540D	bna|BnaC07g50220D	bna|BnaA02g22750D	bna|BnaA04g09360D	bna|BnaCnng41750D	bna|BnaA08g30440D	bna|BnaA09g15350D	bna|BnaC07g36280D	bna|BnaA09g17640D	bna|BnaC09g15970D	bna|BnaC09g18750D	bna|BnaAnng36420D	bna|BnaA10g08490D
group316	33	4	4	11	14	ara|AT1G50600	ara|AT5G48150	ara|AT2G04890	bna|BnaA01g17860D	bna|BnaA08g30240D	bna|BnaC01g21110D	bna|BnaCnng18770D	bna|BnaA06g02700D	bna|BnaC06g03750D	bna|BnaCnng71600D	bna|BnaA06g30410D	bna|BnaA09g02850D	bna|BnaAnng36390D	bna|BnaC02g38370D	bna|BnaC07g49170D	bna|BnaC09g02270D	bna|BnaCnng00830D	gma|Glyma.02G297700	gma|Glyma.02G306200	gma|Glyma.08G325900	gma|Glyma.09G011800	gma|Glyma.09G123300	gma|Glyma.14G006900	gma|Glyma.14G016000	gma|Glyma.15G116300	gma|Glyma.18G081100	gma|Glyma.07G266500	gma|Glyma.17G007600	sin|SIN_1003085	sin|SIN_1006911	sin|SIN_1009400	sin|SIN_1026913	ara|AT4G17230
group317	33	4	3	10	16	ara|AT1G53500	ara|AT1G78570	ara|AT3G14790	bna|BnaA01g29180D	bna|BnaA05g14410D	bna|BnaA05g24780D	bna|BnaA06g00900D	bna|BnaA06g11470D	bna|BnaC01g36590D	bna|BnaC05g13120D	bna|BnaC05g38810D	bna|BnaC06g06370D	bna|BnaC06g38990D	bna|BnaCnng35880D	bna|BnaCnng72830D	bna|BnaA06g08030D	bna|BnaA09g12970D	bna|BnaC09g12890D	bna|BnaCnng31530D	gma|Glyma.05G061100	gma|Glyma.08G148100	gma|Glyma.12G234300	gma|Glyma.13G264500	gma|Glyma.15G210300	gma|Glyma.08G309800	gma|Glyma.14G136400	gma|Glyma.17G196900	gma|Glyma.18G106300	sin|SIN_1017783	sin|SIN_1022514	sin|SIN_1019408	ara|AT1G63000	gma|Glyma.17G132500
group318	33	5	2	8	18	ara|AT1G53730	ara|AT3G14350	ara|AT1G78980	ara|AT3G13065	bna|BnaA01g11930D	bna|BnaA08g10150D	bna|BnaC01g13580D	bna|BnaC03g64840D	bna|BnaA01g29460D	bna|BnaA05g25120D	bna|BnaA06g00750D	bna|BnaA08g01020D	bna|BnaC01g36990D	bna|BnaC03g69890D	bna|BnaC05g39300D	bna|BnaC06g06540D	bna|BnaA01g30070D	bna|BnaA05g26190D	bna|BnaA07g34550D	bna|BnaC01g37980D	bna|BnaC05g40310D	bna|BnaC06g39390D	gma|Glyma.03G262700	gma|Glyma.07G046800	gma|Glyma.09G007200	gma|Glyma.15G111600	gma|Glyma.16G015400	gma|Glyma.19G261700	gma|Glyma.07G001100	gma|Glyma.08G225900	sin|SIN_1009456	ara|AT4G22130	sin|SIN_1026941
group319	33	6	2	5	20	ara|AT1G54570	ara|AT3G02030	ara|AT3G26840	ara|AT5G41120	ara|AT5G41130	ara|AT3G26820	bna|BnaA02g28330D	bna|BnaA02g28340D	bna|BnaA02g28370D	bna|BnaA02g28380D	bna|BnaA04g10880D	bna|BnaA06g32640D	bna|BnaA07g15290D	bna|BnaA08g04850D	bna|BnaA09g15830D	bna|BnaC02g36400D	bna|BnaC02g36410D	bna|BnaC02g48110D	bna|BnaC04g33170D	bna|BnaC06g13460D	bna|BnaC07g23920D	bna|BnaC07g23930D	bna|BnaC08g05440D	bna|BnaC09g16340D	bna|BnaCnng05520D	bna|BnaA04g10870D	gma|Glyma.03G243700	gma|Glyma.16G051200	gma|Glyma.16G051300	gma|Glyma.19G099400	gma|Glyma.19G241200	sin|SIN_1004144	sin|SIN_1015578
group320	33	5	6	8	14	ara|AT1G55610	ara|AT2G01950	ara|AT3G13380	ara|AT4G39400	bna|BnaA01g05490D	bna|BnaA05g25910D	bna|BnaA06g34400D	bna|BnaA06g40640D	bna|BnaA08g00410D	bna|BnaA08g16520D	bna|BnaC01g40660D	bna|BnaC03g60590D	bna|BnaC03g70670D	bna|BnaC05g39990D	bna|BnaC07g21390D	bna|BnaC07g47240D	bna|BnaA10g23720D	bna|BnaC09g48450D	gma|Glyma.04G115700	gma|Glyma.04G218300	gma|Glyma.05G136900	gma|Glyma.06G147600	gma|Glyma.06G320600	gma|Glyma.08G092200	gma|Glyma.10G237900	gma|Glyma.20G156700	sin|SIN_1002961	sin|SIN_1014267	sin|SIN_1021261	sin|SIN_1025123	sin|SIN_1007368	sin|SIN_1016569	ara|AT5G07280
group321	33	5	2	4	22	ara|AT2G19160	ara|AT4G30060	ara|AT5G57270	ara|AT4G25870	bna|BnaA01g05900D	bna|BnaC01g07150D	bna|BnaA03g10360D	bna|BnaA03g47650D	bna|BnaA10g11330D	bna|BnaC01g17780D	bna|BnaC03g13040D	bna|BnaC07g39940D	bna|BnaC09g32940D	bna|BnaA03g20010D	bna|BnaA03g49920D	bna|BnaA07g11850D	bna|BnaA07g36120D	bna|BnaA09g52890D	bna|BnaC03g68110D	bna|BnaC07g02410D	bna|BnaC07g15830D	bna|BnaC07g42290D	bna|BnaC09g09870D	bna|BnaA08g30840D	bna|BnaA08g13240D	bna|BnaCnng17320D	gma|Glyma.13G099700	gma|Glyma.17G060300	gma|Glyma.14G133000	gma|Glyma.17G201700	sin|SIN_1003504	sin|SIN_1007714	ara|AT4G31350
group322	33	4	6	0	23	ara|AT2G34320	ara|AT4G29090	ara|AT5G38920	ara|AT5G42965	bna|BnaA06g16640D	bna|BnaC08g38750D	bna|BnaC02g24850D	bna|BnaA08g29830D	bna|BnaC01g19490D	bna|BnaC06g29930D	bna|BnaC07g16250D	bna|BnaC03g51330D	bna|BnaC07g03300D	bna|BnaC07g22790D	bna|BnaC06g11380D	bna|BnaC01g25050D	bna|BnaC09g34150D	bna|BnaC03g73410D	bna|BnaC04g39880D	bna|BnaC09g17360D	sin|SIN_1000756	sin|SIN_1002263	sin|SIN_1023619	sin|SIN_1000762	sin|SIN_1015355	bna|BnaC01g30680D	bna|BnaC02g41540D	bna|BnaC04g32630D	bna|BnaA02g28990D	bna|BnaA03g43380D	bna|BnaC04g29470D	sin|SIN_1000755	bna|BnaC05g42270D
group323	33	5	6	9	13	ara|AT3G01490	ara|AT3G22750	ara|AT5G50000	ara|AT4G14780	bna|BnaA01g24530D	bna|BnaA03g56980D	bna|BnaA05g13210D	bna|BnaA05g16950D	bna|BnaA05g33820D	bna|BnaC03g27590D	bna|BnaC05g29750D	bna|BnaC05g48860D	bna|BnaC06g11610D	bna|BnaCnng28670D	bna|BnaA09g55660D	bna|BnaAnng12600D	bna|BnaC04g20750D	gma|Glyma.01G236100	gma|Glyma.04G182700	gma|Glyma.05G036600	gma|Glyma.06G183500	gma|Glyma.11G007100	gma|Glyma.13G169300	gma|Glyma.17G090600	gma|Glyma.19G009500	gma|Glyma.20G149000	sin|SIN_1006088	sin|SIN_1007920	sin|SIN_1020452	sin|SIN_1012391	sin|SIN_1021872	sin|SIN_1009998	ara|AT3G63260
group324	33	4	5	7	17	ara|AT3G11480	ara|AT5G04370	ara|AT5G66430	bna|BnaA02g10740D	bna|BnaC02g44900D	bna|BnaA03g01230D	bna|BnaA10g25780D	bna|BnaC03g71140D	bna|BnaC03g71190D	bna|BnaA03g31730D	bna|BnaA05g27560D	bna|BnaA05g36360D	bna|BnaA09g04020D	bna|BnaA10g25790D	bna|BnaA10g25800D	bna|BnaA10g25810D	bna|BnaC09g03360D	bna|BnaC09g50490D	bna|BnaCnng20620D	bna|BnaCnng20630D	gma|Glyma.02G053900	gma|Glyma.02G054200	gma|Glyma.16G134000	gma|Glyma.16G134400	gma|Glyma.16G134500	gma|Glyma.16G134600	gma|Glyma.16G134700	sin|SIN_1002998	sin|SIN_1016327	sin|SIN_1024979	sin|SIN_1024980	sin|SIN_1024988	ara|AT5G04380
group325	33	4	5	7	17	ara|AT3G18090	ara|AT3G23780	ara|AT4G21710	ara|AT5G45140	bna|BnaA01g11530D	bna|BnaA03g44840D	bna|BnaA05g22140D	bna|BnaA08g09570D	bna|BnaA08g10000D	bna|BnaAnng05440D	bna|BnaC01g13040D	bna|BnaC02g31180D	bna|BnaC03g63980D	bna|BnaC03g64530D	bna|BnaC04g01050D	bna|BnaC07g02860D	bna|BnaC07g36840D	bna|BnaCnng64900D	bna|BnaA02g23730D	bna|BnaA02g23740D	bna|BnaAnng33830D	gma|Glyma.01G006500	gma|Glyma.07G125300	gma|Glyma.09G066000	gma|Glyma.15G172100	gma|Glyma.04G061000	gma|Glyma.06G061600	gma|Glyma.15G073800	sin|SIN_1005274	sin|SIN_1016820	sin|SIN_1021623	sin|SIN_1027053	sin|SIN_1003246
group326	33	8	1	4	20	ara|AT3G47740	ara|AT3G47750	ara|AT3G47760	ara|AT3G47770	ara|AT3G47780	ara|AT3G47790	ara|AT5G61700	ara|AT5G61740	bna|BnaA01g20250D	bna|BnaA03g40470D	bna|BnaA03g40530D	bna|BnaA06g17150D	bna|BnaA06g17160D	bna|BnaA06g17170D	bna|BnaA06g20660D	bna|BnaA07g05590D	bna|BnaC01g25190D	bna|BnaC01g27420D	bna|BnaC03g53450D	bna|BnaC03g57190D	bna|BnaC03g57200D	bna|BnaC03g57210D	bna|BnaC07g07140D	bna|BnaC07g31440D	bna|BnaC07g31480D	bna|BnaCnng40510D	bna|BnaA01g21490D	bna|BnaC01g25160D	gma|Glyma.04G172900	gma|Glyma.05G028500	gma|Glyma.06G191400	gma|Glyma.17G098300	sin|SIN_1016386
group327	33	5	0	0	28	ara|AT4G04490	ara|AT4G04500	ara|AT4G04510	ara|AT4G04540	ara|AT4G04570	bna|BnaA02g21140D	bna|BnaA02g21170D	bna|BnaA02g21180D	bna|BnaA02g24930D	bna|BnaA03g25460D	bna|BnaA03g25470D	bna|BnaA03g25480D	bna|BnaA03g25490D	bna|BnaA03g25500D	bna|BnaA03g25510D	bna|BnaA03g25520D	bna|BnaA09g20400D	bna|BnaA09g20410D	bna|BnaA09g20420D	bna|BnaA09g20430D	bna|BnaC02g26130D	bna|BnaC02g47540D	bna|BnaC03g29890D	bna|BnaC03g29910D	bna|BnaC03g29930D	bna|BnaCnng25670D	bna|BnaCnng25690D	bna|BnaCnng25710D	bna|BnaCnng40100D	bna|BnaCnng49020D	bna|BnaCnng60590D	bna|BnaC09g22790D	bna|BnaA09g20760D
group328	33	0	33	0	0	sin|SIN_1000956	sin|SIN_1012334	sin|SIN_1016097	sin|SIN_1008418	sin|SIN_1023312	sin|SIN_1005153	sin|SIN_1016612	sin|SIN_1001208	sin|SIN_1005183	sin|SIN_1014949	sin|SIN_1018887	sin|SIN_1016885	sin|SIN_1005184	sin|SIN_1014950	sin|SIN_1014947	sin|SIN_1008355	sin|SIN_1008353	sin|SIN_1014948	sin|SIN_1016102	sin|SIN_1021011	sin|SIN_1003551	sin|SIN_1008590	sin|SIN_1006365	sin|SIN_1008354	sin|SIN_1008356	sin|SIN_1009381	sin|SIN_1013763	sin|SIN_1005182	sin|SIN_1012250	sin|SIN_1006468	sin|SIN_1003772	sin|SIN_1003550	sin|SIN_1003026
group329	32	4	4	10	14	ara|AT1G02500	ara|AT2G36880	ara|AT3G17390	ara|AT4G01850	bna|BnaA01g36920D	bna|BnaA03g16860D	bna|BnaA03g26530D	bna|BnaA03g34510D	bna|BnaA05g00770D	bna|BnaA05g07530D	bna|BnaA09g00390D	bna|BnaC03g20310D	bna|BnaC03g31390D	bna|BnaC03g39970D	bna|BnaC04g00410D	bna|BnaC04g08360D	bna|BnaCnng16700D	bna|BnaCnng75920D	gma|Glyma.03G184000	gma|Glyma.03G223000	gma|Glyma.07G233800	gma|Glyma.10G054500	gma|Glyma.10G144300	gma|Glyma.13G141600	gma|Glyma.15G190500	gma|Glyma.17G039000	gma|Glyma.17G039100	gma|Glyma.19G220200	sin|SIN_1004447	sin|SIN_1016143	sin|SIN_1022789	sin|SIN_1024098
group330	32	6	2	4	20	ara|AT1G05890	ara|AT1G65430	ara|AT2G31510	ara|AT2G31760	ara|AT2G31770	ara|AT2G31780	bna|BnaA02g12100D	bna|BnaA02g34990D	bna|BnaA03g14490D	bna|BnaA04g18230D	bna|BnaA08g31720D	bna|BnaA10g03930D	bna|BnaC02g45230D	bna|BnaC03g04990D	bna|BnaC03g17530D	bna|BnaC04g42310D	bna|BnaC05g04050D	bna|BnaC08g01560D	bna|BnaA03g03500D	bna|BnaAnng26970D	bna|BnaC02g04010D	bna|BnaA03g14710D	bna|BnaC04g42490D	bna|BnaC04g42500D	bna|BnaAnng26980D	bna|BnaC03g17750D	gma|Glyma.11G129000	gma|Glyma.12G053500	gma|Glyma.13G343300	gma|Glyma.15G031100	sin|SIN_1019072	sin|SIN_1025187
group331	32	5	2	7	18	ara|AT1G16710	ara|AT1G55970	ara|AT1G67220	ara|AT1G79000	ara|AT3G12980	bna|BnaA01g30150D	bna|BnaA03g32560D	bna|BnaA06g11230D	bna|BnaA07g34570D	bna|BnaA08g23530D	bna|BnaA09g56200D	bna|BnaAnng24420D	bna|BnaC01g38120D	bna|BnaC02g25400D	bna|BnaC03g73710D	bna|BnaC05g12770D	bna|BnaC06g39410D	bna|BnaC08g17010D	bna|BnaC08g38240D	bna|BnaA02g12970D	bna|BnaA07g25130D	bna|BnaC02g17290D	bna|BnaC06g26910D	gma|Glyma.07G000400	gma|Glyma.08G226700	gma|Glyma.15G000300	gma|Glyma.19G044000	gma|Glyma.19G040500	gma|Glyma.19G040600	gma|Glyma.19G040700	sin|SIN_1007215	sin|SIN_1019809
group332	32	5	2	8	17	ara|AT1G30820	ara|AT2G34890	ara|AT3G12670	ara|AT4G02120	ara|AT4G20320	bna|BnaA01g10530D	bna|BnaA01g30410D	bna|BnaA02g20460D	bna|BnaA03g44510D	bna|BnaA05g09000D	bna|BnaA05g26520D	bna|BnaA07g07050D	bna|BnaA09g54360D	bna|BnaC01g12060D	bna|BnaC01g38590D	bna|BnaC02g28040D	bna|BnaC03g37780D	bna|BnaC05g23810D	bna|BnaC05g40560D	bna|BnaC07g08770D	bna|BnaC07g36340D	bna|BnaCnng22540D	gma|Glyma.02G014200	gma|Glyma.08G161000	gma|Glyma.08G232600	gma|Glyma.08G264800	gma|Glyma.10G014900	gma|Glyma.15G217500	gma|Glyma.15G266600	gma|Glyma.16G096500	sin|SIN_1006844	sin|SIN_1012598
group333	32	3	6	11	12	ara|AT1G31930	ara|AT2G23460	ara|AT4G34390	bna|BnaA01g02740D	bna|BnaA04g13660D	bna|BnaA08g11230D	bna|BnaC01g04010D	bna|BnaC03g66160D	bna|BnaC04g35930D	bna|BnaC07g45020D	bna|BnaA03g52790D	bna|BnaA05g16520D	bna|BnaA09g24710D	bna|BnaC05g24110D	bna|BnaC05g29120D	gma|Glyma.01G011200	gma|Glyma.01G182000	gma|Glyma.07G106100	gma|Glyma.07G163200	gma|Glyma.09G172000	gma|Glyma.09G209900	gma|Glyma.11G060300	gma|Glyma.12G047900	gma|Glyma.16G144600	gma|Glyma.02G062300	gma|Glyma.20G008000	sin|SIN_1001241	sin|SIN_1003712	sin|SIN_1013841	sin|SIN_1014819	sin|SIN_1022087	sin|SIN_1019851
group334	32	4	6	8	14	ara|AT1G48930	ara|AT1G64390	ara|AT4G11050	ara|AT2G32990	bna|BnaA03g24600D	bna|BnaA04g19140D	bna|BnaA05g10650D	bna|BnaA05g36410D	bna|BnaA06g03410D	bna|BnaA09g11640D	bna|BnaA09g12280D	bna|BnaC03g29280D	bna|BnaC04g11710D	bna|BnaC04g43460D	bna|BnaC09g11040D	bna|BnaC09g12230D	bna|BnaCnng45930D	bna|BnaC06g40900D	gma|Glyma.02G269400	gma|Glyma.02G293900	gma|Glyma.05G216400	gma|Glyma.08G022300	gma|Glyma.11G101300	gma|Glyma.12G027200	gma|Glyma.14G019900	gma|Glyma.14G047500	sin|SIN_1002770	sin|SIN_1004967	sin|SIN_1006067	sin|SIN_1013866	sin|SIN_1014409	sin|SIN_1020501
group335	32	4	7	10	11	ara|AT1G79750	ara|AT2G19900	ara|AT5G11670	ara|AT5G25880	bna|BnaA02g35010D	bna|BnaA03g03440D	bna|BnaA06g27940D	bna|BnaA07g00860D	bna|BnaA07g21550D	bna|BnaC02g03980D	bna|BnaC03g04930D	bna|BnaC04g14550D	bna|BnaC06g22080D	bna|BnaC07g01180D	bna|BnaC07g29000D	gma|Glyma.01G008500	gma|Glyma.04G086300	gma|Glyma.05G227400	gma|Glyma.06G087800	gma|Glyma.07G015700	gma|Glyma.08G034300	gma|Glyma.08G201200	gma|Glyma.13G354900	gma|Glyma.15G019300	gma|Glyma.16G077800	sin|SIN_1009548	sin|SIN_1010331	sin|SIN_1013449	sin|SIN_1015621	sin|SIN_1020811	sin|SIN_1021552	sin|SIN_1024816
group336	32	2	7	14	9	ara|AT2G28120	ara|AT2G39210	bna|BnaA03g18480D	bna|BnaA04g16270D	bna|BnaA05g06090D	bna|BnaA07g13640D	bna|BnaC03g21960D	bna|BnaC04g06300D	bna|BnaC04g16160D	bna|BnaC04g39530D	bna|BnaC04g46140D	gma|Glyma.02G164400	gma|Glyma.03G185100	gma|Glyma.10G058800	gma|Glyma.10G276600	gma|Glyma.10G276700	gma|Glyma.10G276800	gma|Glyma.13G145600	gma|Glyma.16G158200	gma|Glyma.19G185500	gma|Glyma.19G185600	gma|Glyma.20G112900	gma|Glyma.20G113000	gma|Glyma.20G113100	sin|SIN_1004452	sin|SIN_1004453	sin|SIN_1004732	sin|SIN_1004733	sin|SIN_1012914	sin|SIN_1024088	sin|SIN_1024092	gma|Glyma.12G080500
group337	32	5	4	9	14	ara|AT2G45830	ara|AT3G61270	ara|AT3G48980	ara|AT5G23850	bna|BnaA04g26470D	bna|BnaA05g05150D	bna|BnaA06g16290D	bna|BnaA06g26410D	bna|BnaA07g38040D	bna|BnaA09g39050D	bna|BnaC04g04530D	bna|BnaC04g50500D	bna|BnaC08g20640D	bna|BnaC08g31210D	bna|BnaCnng13690D	bna|BnaCnng65570D	bna|BnaC07g30560D	gma|Glyma.01G218400	gma|Glyma.07G073400	gma|Glyma.09G138300	gma|Glyma.16G188900	gma|Glyma.16G189000	gma|Glyma.03G012800	gma|Glyma.03G012900	gma|Glyma.07G072600	gma|Glyma.16G186000	sin|SIN_1009128	sin|SIN_1009129	sin|SIN_1014050	sin|SIN_1016545	ara|AT1G63420	bna|BnaC09g11190D
group338	32	5	6	6	15	ara|AT3G12620	ara|AT3G55050	ara|AT3G51370	ara|AT4G38520	ara|AT5G66080	bna|BnaA01g19500D	bna|BnaA08g17070D	bna|BnaA09g31970D	bna|BnaC01g23480D	bna|BnaC03g60020D	bna|BnaC08g22780D	bna|BnaA01g30450D	bna|BnaA05g26560D	bna|BnaA09g54860D	bna|BnaC01g38550D	bna|BnaC05g40600D	bna|BnaC08g25900D	bna|BnaA04g03880D	bna|BnaC04g25820D	bna|BnaA06g40990D	gma|Glyma.02G044700	gma|Glyma.10G282900	gma|Glyma.16G122200	gma|Glyma.20G106800	gma|Glyma.10G294400	gma|Glyma.20G244300	sin|SIN_1002302	sin|SIN_1014632	sin|SIN_1004797	sin|SIN_1007137	sin|SIN_1011277	sin|SIN_1005510
group339	32	5	4	9	14	ara|AT4G32460	ara|AT5G11420	ara|AT5G25460	bna|BnaA01g04550D	bna|BnaA02g01000D	bna|BnaA02g31980D	bna|BnaA06g27710D	bna|BnaA09g04540D	bna|BnaA10g21060D	bna|BnaC01g06040D	bna|BnaC02g03800D	bna|BnaC02g48660D	bna|BnaC07g29330D	bna|BnaC09g45170D	bna|BnaA06g27780D	bna|BnaC07g29220D	bna|BnaC09g45160D	gma|Glyma.04G071900	gma|Glyma.06G073200	gma|Glyma.06G070900	gma|Glyma.06G071000	gma|Glyma.14G126200	gma|Glyma.17G208200	gma|Glyma.08G209400	gma|Glyma.13G362800	gma|Glyma.15G011000	sin|SIN_1020703	sin|SIN_1021602	sin|SIN_1020729	sin|SIN_1021589	ara|AT5G11430	ara|AT5G25520
group340	32	2	2	23	5	bna|BnaA03g25450D	bna|BnaA09g20440D	bna|BnaC02g36190D	bna|BnaC03g29870D	bna|BnaC09g22800D	gma|Glyma.01G134900	gma|Glyma.09G004900	gma|Glyma.14G122300	gma|Glyma.11G159300	gma|Glyma.17G181600	gma|Glyma.07G162300	gma|Glyma.15G111100	gma|Glyma.02G170000	gma|Glyma.07G262300	gma|Glyma.09G005000	gma|Glyma.15G109700	gma|Glyma.09G006700	gma|Glyma.15G109600	gma|Glyma.09G123100	gma|Glyma.14G137400	gma|Glyma.07G262200	gma|Glyma.17G011800	gma|Glyma.07G262400	gma|Glyma.17G011700	gma|Glyma.09G004800	gma|Glyma.15G109500	gma|Glyma.09G005300	gma|Glyma.15G109900	sin|SIN_1006982	sin|SIN_1026951	ara|AT4G04480	ara|AT4G22030
group341	32	0	0	32	0	gma|Glyma.01G216300	gma|Glyma.18G060100	gma|Glyma.16G215900	gma|Glyma.04G201100	gma|Glyma.03G080800	gma|Glyma.14G134400	gma|Glyma.19G078500	gma|Glyma.04G118200	gma|Glyma.11G157300	gma|Glyma.19G036200	gma|Glyma.18G018000	gma|Glyma.19G047700	gma|Glyma.20G131800	gma|Glyma.15G192500	gma|Glyma.02G020700	gma|Glyma.17G195800	gma|Glyma.05G176000	gma|Glyma.08G261700	gma|Glyma.08G049900	gma|Glyma.11G142800	gma|Glyma.11G185800	gma|Glyma.06G250200	gma|Glyma.16G189600	gma|Glyma.08G365400	gma|Glyma.18G178600	gma|Glyma.01G129300	gma|Glyma.13G084400	gma|Glyma.10G085300	gma|Glyma.05G094700	gma|Glyma.06G240200	gma|Glyma.19G083000	gma|Glyma.16G105700
group342	32	1	0	30	1	gma|Glyma.02G163100	gma|Glyma.14G164500	gma|Glyma.17G118900	gma|Glyma.06G099200	gma|Glyma.07G216100	gma|Glyma.12G076300	gma|Glyma.12G185100	gma|Glyma.09G085900	gma|Glyma.06G137400	gma|Glyma.05G046500	gma|Glyma.02G197200	gma|Glyma.04G100000	gma|Glyma.16G072200	gma|Glyma.09G141000	gma|Glyma.03G051700	gma|Glyma.17G183300	gma|Glyma.20G068400	gma|Glyma.16G074000	gma|Glyma.20G111400	gma|Glyma.13G083200	gma|Glyma.13G040800	gma|Glyma.18G216700	gma|Glyma.09G149100	gma|Glyma.20G082900	gma|Glyma.15G212700	gma|Glyma.17G144600	gma|Glyma.07G104400	gma|Glyma.11G200600	gma|Glyma.13G055000	gma|Glyma.20G113900	ara|AT2G13770	bna|BnaC06g13080D
group343	32	0	32	0	0	sin|SIN_1001557	sin|SIN_1008443	sin|SIN_1000643	sin|SIN_1001297	sin|SIN_1000798	sin|SIN_1003050	sin|SIN_1003056	sin|SIN_1003052	sin|SIN_1005656	sin|SIN_1003078	sin|SIN_1017718	sin|SIN_1025760	sin|SIN_1003408	sin|SIN_1006522	sin|SIN_1001341	sin|SIN_1003043	sin|SIN_1003065	sin|SIN_1002923	sin|SIN_1002106	sin|SIN_1002081	sin|SIN_1001542	sin|SIN_1001317	sin|SIN_1003080	sin|SIN_1001161	sin|SIN_1001155	sin|SIN_1001154	sin|SIN_1000867	sin|SIN_1000799	sin|SIN_1000775	sin|SIN_1000457	sin|SIN_1000458	sin|SIN_1000356
group344	32	0	32	0	0	sin|SIN_1017821	sin|SIN_1021400	sin|SIN_1026288	sin|SIN_1023263	sin|SIN_1019946	sin|SIN_1017877	sin|SIN_1018991	sin|SIN_1025219	sin|SIN_1023882	sin|SIN_1016366	sin|SIN_1001117	sin|SIN_1003805	sin|SIN_1001912	sin|SIN_1005163	sin|SIN_1008378	sin|SIN_1006505	sin|SIN_1009372	sin|SIN_1018863	sin|SIN_1019106	sin|SIN_1002063	sin|SIN_1005836	sin|SIN_1002881	sin|SIN_1012265	sin|SIN_1005746	sin|SIN_1006143	sin|SIN_1022214	sin|SIN_1017704	sin|SIN_1012861	sin|SIN_1019124	sin|SIN_1012926	sin|SIN_1001970	sin|SIN_1001993
group345	31	13	2	1	15	ara|AT1G12130	ara|AT1G12140	ara|AT1G12160	ara|AT1G12200	ara|AT1G62540	ara|AT1G62560	ara|AT1G62570	ara|AT1G65860	ara|AT1G62600	ara|AT1G62620	ara|AT1G63370	ara|AT1G62580	ara|AT1G63340	bna|BnaA06g08330D	bna|BnaA09g47340D	bna|BnaAnng39990D	bna|BnaC08g41500D	bna|BnaA08g24880D	bna|BnaA09g13190D	bna|BnaA09g47360D	bna|BnaA09g53140D	bna|BnaC08g15390D	bna|BnaC08g41540D	bna|BnaC09g13330D	bna|BnaC09g13360D	bna|BnaA09g53150D	bna|BnaC09g10780D	bna|BnaC09g13320D	sin|SIN_1018426	sin|SIN_1018427	gma|Glyma.11G031100
group346	31	5	4	6	16	ara|AT1G12990	ara|AT1G67880	ara|AT3G01620	ara|AT3G27540	ara|AT5G14480	bna|BnaA03g04910D	bna|BnaA05g33760D	bna|BnaA06g07720D	bna|BnaA06g32020D	bna|BnaA07g38690D	bna|BnaA08g24480D	bna|BnaA10g19260D	bna|BnaAnng27230D	bna|BnaC02g05370D	bna|BnaC03g06510D	bna|BnaC03g56970D	bna|BnaC05g09150D	bna|BnaC05g48920D	bna|BnaC06g26260D	bna|BnaC07g24460D	bna|BnaC09g43030D	gma|Glyma.05G175000	gma|Glyma.08G132300	gma|Glyma.11G243000	gma|Glyma.18G014100	gma|Glyma.19G003100	gma|Glyma.19G056500	sin|SIN_1000819	sin|SIN_1004042	sin|SIN_1018056	sin|SIN_1026591
group347	31	3	4	6	18	ara|AT1G14610	ara|AT5G16715	bna|BnaA02g11520D	bna|BnaA03g13490D	bna|BnaA10g05930D	bna|BnaC02g16000D	bna|BnaC03g16370D	bna|BnaC09g26770D	bna|BnaA06g09440D	bna|BnaA07g09100D	bna|BnaA08g31530D	bna|BnaA09g56940D	bna|BnaA10g17760D	bna|BnaC03g75530D	bna|BnaC03g75900D	bna|BnaC05g10820D	bna|BnaC07g12830D	bna|BnaC08g16230D	bna|BnaC08g39450D	bna|BnaC09g41130D	gma|Glyma.02G294500	gma|Glyma.14G020200	gma|Glyma.14G186900	gma|Glyma.10G239500	gma|Glyma.20G155000	sin|SIN_1010882	sin|SIN_1022111	sin|SIN_1026437	sin|SIN_1004389	gma|Glyma.17G186800	ara|AT5G50850
group348	31	5	4	10	12	ara|AT1G21730	ara|AT2G21380	ara|AT3G12020	ara|AT4G39050	ara|AT5G06670	bna|BnaA05g26990D	bna|BnaA06g15470D	bna|BnaA06g37160D	bna|BnaA08g16790D	bna|BnaAnng01800D	bna|BnaAnng09320D	bna|BnaC02g01900D	bna|BnaC03g60320D	bna|BnaC05g17090D	bna|BnaC05g41050D	bna|BnaC07g47400D	bna|BnaC08g35790D	gma|Glyma.02G170500	gma|Glyma.03G146900	gma|Glyma.04G009100	gma|Glyma.06G009000	gma|Glyma.09G108000	gma|Glyma.11G112700	gma|Glyma.12G038600	gma|Glyma.13G030600	gma|Glyma.19G150300	gma|Glyma.14G152400	sin|SIN_1004527	sin|SIN_1006299	sin|SIN_1008943	sin|SIN_1014741
group349	31	3	6	12	10	ara|AT1G32450	ara|AT4G21680	ara|AT5G19640	bna|BnaA01g11510D	bna|BnaA03g44820D	bna|BnaA05g35790D	bna|BnaA09g24330D	bna|BnaA10g15520D	bna|BnaC05g24580D	bna|BnaC05g28620D	bna|BnaC07g36810D	bna|BnaC09g38060D	bna|BnaCnng78690D	gma|Glyma.01G200100	gma|Glyma.05G070600	gma|Glyma.08G361300	gma|Glyma.09G237600	gma|Glyma.09G237700	gma|Glyma.10G296600	gma|Glyma.11G042000	gma|Glyma.17G153300	gma|Glyma.18G259900	gma|Glyma.18G260000	gma|Glyma.18G300400	gma|Glyma.20G247400	sin|SIN_1003183	sin|SIN_1009789	sin|SIN_1013951	sin|SIN_1018557	sin|SIN_1021023	sin|SIN_1022252
group350	31	5	5	8	13	ara|AT1G32850	ara|AT2G40930	ara|AT4G10570	ara|AT4G10590	ara|AT5G22030	bna|BnaA03g08340D	bna|BnaA10g14260D	bna|BnaC03g10610D	bna|BnaC09g36570D	bna|BnaA03g24420D	bna|BnaA09g24160D	bna|BnaAnng15910D	bna|BnaC03g29050D	bna|BnaC05g24930D	bna|BnaC05g28340D	bna|BnaC04g47510D	bna|BnaAnng26520D	bna|BnaAnng36850D	gma|Glyma.03G122400	gma|Glyma.03G203700	gma|Glyma.10G172400	gma|Glyma.12G190400	gma|Glyma.13G311300	gma|Glyma.19G126500	gma|Glyma.19G201100	gma|Glyma.20G217800	sin|SIN_1010622	sin|SIN_1013130	sin|SIN_1018606	sin|SIN_1021161	sin|SIN_1024356
group351	31	8	3	3	17	ara|AT2G37360	ara|AT2G39350	ara|AT3G53510	ara|AT3G55090	ara|AT3G55100	ara|AT3G55110	ara|AT3G55130	ara|AT5G13580	bna|BnaA04g03830D	bna|BnaA04g03850D	bna|BnaA04g03860D	bna|BnaA04g21360D	bna|BnaA05g05990D	bna|BnaA07g16640D	bna|BnaA09g34830D	bna|BnaA10g19780D	bna|BnaAnng19960D	bna|BnaC04g25790D	bna|BnaC04g25800D	bna|BnaC04g29980D	bna|BnaC04g45080D	bna|BnaC08g24540D	bna|BnaC08g25990D	bna|BnaC09g43510D	bna|BnaC04g06210D	gma|Glyma.03G175300	gma|Glyma.19G176000	gma|Glyma.20G242000	sin|SIN_1001112	sin|SIN_1011268	sin|SIN_1019065
group352	31	7	7	4	13	ara|AT2G43710	ara|AT3G02610	ara|AT3G02620	ara|AT3G02630	ara|AT5G16240	ara|AT5G16230	bna|BnaA01g32860D	bna|BnaA03g28050D	bna|BnaC03g33080D	bna|BnaA03g20420D	bna|BnaA05g03490D	bna|BnaA05g33500D	bna|BnaA10g18080D	bna|BnaA10g18090D	bna|BnaC03g24420D	bna|BnaC04g03030D	bna|BnaC05g48250D	bna|BnaC09g41580D	bna|BnaC09g41590D	gma|Glyma.02G138100	gma|Glyma.07G207200	gma|Glyma.13G038600	gma|Glyma.14G121400	sin|SIN_1009321	sin|SIN_1007060	sin|SIN_1015892	sin|SIN_1019096	sin|SIN_1008977	sin|SIN_1016833	sin|SIN_1016834	ara|AT1G43800
group353	31	4	3	8	16	ara|AT3G02200	ara|AT5G15610	bna|BnaA01g33140D	bna|BnaA03g27730D	bna|BnaA03g27790D	bna|BnaAnng16840D	bna|BnaC03g32770D	bna|BnaC03g32840D	bna|BnaC05g48440D	bna|BnaA03g05490D	bna|BnaA03g05510D	bna|BnaA03g05530D	bna|BnaA03g05540D	bna|BnaA03g05550D	bna|BnaC03g07020D	bna|BnaC03g07100D	bna|BnaA03g05500D	bna|BnaA03g05520D	gma|Glyma.08G246100	gma|Glyma.13G056200	gma|Glyma.16G047300	gma|Glyma.18G267000	gma|Glyma.19G030400	gma|Glyma.10G140700	gma|Glyma.13G055200	gma|Glyma.20G089400	sin|SIN_1000898	sin|SIN_1006540	sin|SIN_1008083	ara|AT3G02130	ara|AT4G22390
group354	31	5	4	7	15	ara|AT3G16860	ara|AT3G20580	ara|AT4G16120	ara|AT4G27110	ara|AT5G49270	bna|BnaA01g16150D	bna|BnaA01g17740D	bna|BnaA01g36400D	bna|BnaA03g35840D	bna|BnaA08g14140D	bna|BnaA09g03270D	bna|BnaC01g19270D	bna|BnaC01g22090D	bna|BnaC01g44070D	bna|BnaC03g41680D	bna|BnaC08g12420D	bna|BnaC09g02640D	bna|BnaCnng10780D	bna|BnaA01g27540D	bna|BnaA05g20340D	gma|Glyma.01G240200	gma|Glyma.07G243200	gma|Glyma.09G039900	gma|Glyma.11G003300	gma|Glyma.12G213400	gma|Glyma.13G288300	gma|Glyma.17G030700	sin|SIN_1003653	sin|SIN_1005016	sin|SIN_1012583	sin|SIN_1014472
group355	31	0	0	0	31	bna|BnaC01g13440D	bna|BnaA01g25580D	bna|BnaA04g00490D	bna|BnaA09g28790D	bna|BnaC03g24750D	bna|BnaA03g29630D	bna|BnaC09g19250D	bna|BnaC02g16930D	bna|BnaC03g48920D	bna|BnaA01g25750D	bna|BnaC03g51270D	bna|BnaC03g48930D	bna|BnaA03g28290D	bna|BnaC05g25350D	bna|BnaA03g44260D	bna|BnaA06g21650D	bna|BnaA10g03650D	bna|BnaC08g46900D	bna|BnaA06g21660D	bna|BnaA03g44250D	bna|BnaC08g46910D	bna|BnaAnng21630D	bna|BnaA06g22910D	bna|BnaC04g14280D	bna|BnaC06g00100D	bna|BnaA09g29260D	bna|BnaC09g19260D	bna|BnaC03g51280D	bna|BnaC09g19240D	bna|BnaC07g14240D	bna|BnaA03g29640D
group356	31	0	0	0	31	bna|BnaC05g43600D	bna|BnaA04g24750D	bna|BnaA01g31550D	bna|BnaA01g31560D	bna|BnaC03g40060D	bna|BnaC02g35920D	bna|BnaA09g49940D	bna|BnaC09g40050D	bna|BnaA07g17870D	bna|BnaC02g23960D	bna|BnaC07g29110D	bna|BnaAnng26010D	bna|BnaA06g32610D	bna|BnaCnng74810D	bna|BnaC04g03190D	bna|BnaAnng30300D	bna|BnaCnng72690D	bna|BnaC01g07970D	bna|BnaA05g13260D	bna|BnaA09g57000D	bna|BnaCnng67610D	bna|BnaC08g26900D	bna|BnaC05g19530D	bna|BnaC04g00670D	bna|BnaA09g53420D	bna|BnaCnng21040D	bna|BnaA10g28490D	bna|BnaC07g29120D	bna|BnaC09g31830D	bna|BnaA03g25840D	bna|BnaA01g07030D
group357	31	0	0	0	31	bna|BnaC09g22140D	bna|BnaC02g19740D	bna|BnaCnng55030D	bna|BnaC09g22130D	bna|BnaA09g27020D	bna|BnaC01g12050D	bna|BnaC02g20420D	bna|BnaAnng32370D	bna|BnaAnng26130D	bna|BnaAnng32410D	bna|BnaAnng23970D	bna|BnaC09g25490D	bna|BnaC06g02040D	bna|BnaC07g23690D	bna|BnaC01g22550D	bna|BnaCnng40550D	bna|BnaAnng30940D	bna|BnaCnng77020D	bna|BnaCnng77030D	bna|BnaC02g34600D	bna|BnaC01g30080D	bna|BnaC06g21350D	bna|BnaC06g21360D	bna|BnaC02g34590D	bna|BnaC01g30090D	bna|BnaC09g28850D	bna|BnaA03g54660D	bna|BnaAnng22600D	bna|BnaA10g06450D	bna|BnaA03g54650D	bna|BnaC05g19450D
group358	31	2	6	13	10	bna|BnaA03g21100D	bna|BnaC03g25160D	bna|BnaA03g25170D	bna|BnaC03g29600D	bna|BnaA09g20880D	bna|BnaC09g23200D	bna|BnaA03g54590D	bna|BnaC04g19890D	bna|BnaA09g13220D	bna|BnaC09g13410D	gma|Glyma.05G057100	gma|Glyma.17G139700	gma|Glyma.05G057400	gma|Glyma.17G139900	gma|Glyma.05G057200	gma|Glyma.17G139800	gma|Glyma.05G057500	gma|Glyma.17G140000	gma|Glyma.05G057700	gma|Glyma.17G140300	gma|Glyma.17G140200	gma|Glyma.17G140400	gma|Glyma.05G057800	sin|SIN_1018441	sin|SIN_1018442	sin|SIN_1018443	sin|SIN_1023678	sin|SIN_1018445	sin|SIN_1023684	ara|AT1G62510	ara|AT2G45180
group359	31	0	0	0	31	bna|BnaC05g44720D	bna|BnaAnng18030D	bna|BnaAnng18040D	bna|BnaAnng40780D	bna|BnaC07g47990D	bna|BnaC09g53110D	bna|BnaCnng32130D	bna|BnaC07g11860D	bna|BnaC02g32640D	bna|BnaC09g53900D	bna|BnaC09g30360D	bna|BnaC05g44730D	bna|BnaCnng57620D	bna|BnaAnng25190D	bna|BnaCnng44160D	bna|BnaCnng58490D	bna|BnaCnng74700D	bna|BnaCnng57160D	bna|BnaC07g04520D	bna|BnaC04g09980D	bna|BnaC07g11870D	bna|BnaC07g02350D	bna|BnaC02g33210D	bna|BnaC02g33220D	bna|BnaCnng74710D	bna|BnaC04g09970D	bna|BnaC07g02360D	bna|BnaC06g03330D	bna|BnaCnng68110D	bna|BnaC04g09990D	bna|BnaC02g33200D
group360	31	1	21	2	7	bna|BnaA04g04360D	bna|BnaC04g26560D	bna|BnaA07g16250D	bna|BnaC06g15040D	bna|BnaA04g04370D	bna|BnaAnng17210D	bna|BnaC08g48820D	gma|Glyma.01G108700	gma|Glyma.03G074000	sin|SIN_1005611	sin|SIN_1022024	sin|SIN_1022023	sin|SIN_1022021	sin|SIN_1022037	sin|SIN_1022025	sin|SIN_1022022	sin|SIN_1022027	sin|SIN_1022028	sin|SIN_1022033	sin|SIN_1022029	sin|SIN_1022034	sin|SIN_1022032	sin|SIN_1022035	sin|SIN_1011130	sin|SIN_1011131	sin|SIN_1011132	sin|SIN_1022026	sin|SIN_1009425	sin|SIN_1022031	ara|AT3G54040	sin|SIN_1003858
group361	30	4	7	6	13	ara|AT1G07920	ara|AT1G07930	ara|AT1G07940	ara|AT5G60390	bna|BnaA02g06370D	bna|BnaA03g08920D	bna|BnaA05g11320D	bna|BnaA06g04440D	bna|BnaA09g49140D	bna|BnaA10g23810D	bna|BnaAnng15460D	bna|BnaC03g71520D	bna|BnaC04g13200D	bna|BnaC05g05630D	bna|BnaC08g43440D	bna|BnaC08g43450D	bna|BnaCnng38780D	gma|Glyma.05G089000	gma|Glyma.05G114900	gma|Glyma.10G212900	gma|Glyma.16G068000	gma|Glyma.17G186600	gma|Glyma.19G052400	sin|SIN_1019026	sin|SIN_1024150	sin|SIN_1024151	sin|SIN_1024529	sin|SIN_1024530	sin|SIN_1024532	sin|SIN_1024533
group362	30	5	6	8	11	ara|AT1G09570	ara|AT2G18790	ara|AT4G16250	ara|AT4G18130	ara|AT5G35840	bna|BnaA01g08940D	bna|BnaA05g12750D	bna|BnaA05g22950D	bna|BnaA06g05470D	bna|BnaA09g48410D	bna|BnaC01g40810D	bna|BnaC03g39830D	bna|BnaC05g36390D	bna|BnaC06g11890D	bna|BnaC08g42660D	bna|BnaCnng19880D	gma|Glyma.03G227300	gma|Glyma.09G035500	gma|Glyma.09G088500	gma|Glyma.10G141400	gma|Glyma.15G140000	gma|Glyma.15G196500	gma|Glyma.19G224200	gma|Glyma.20G090000	sin|SIN_1003613	sin|SIN_1016170	sin|SIN_1019635	sin|SIN_1019747	sin|SIN_1022818	sin|SIN_1025955
group363	30	5	1	6	18	ara|AT1G13130	ara|AT3G26130	ara|AT3G26140	ara|AT5G17500	ara|AT5G16700	bna|BnaA01g15580D	bna|BnaA02g03220D	bna|BnaA10g17230D	bna|BnaA10g17780D	bna|BnaC01g18510D	bna|BnaC02g06800D	bna|BnaC02g06820D	bna|BnaC05g09040D	bna|BnaC08g40570D	bna|BnaC09g40410D	bna|BnaC09g41180D	bna|BnaA02g27820D	bna|BnaA06g07600D	bna|BnaA06g33090D	bna|BnaC07g23310D	bna|BnaA06g33100D	bna|BnaC07g23300D	bna|BnaA09g46500D	gma|Glyma.05G173300	gma|Glyma.05G173400	gma|Glyma.08G130600	gma|Glyma.08G130700	gma|Glyma.11G179700	gma|Glyma.18G012900	sin|SIN_1026567
group364	30	5	6	6	13	ara|AT1G17240	ara|AT1G17250	ara|AT1G72300	ara|AT2G02220	ara|AT5G53890	bna|BnaA02g10040D	bna|BnaA02g15930D	bna|BnaA02g26260D	bna|BnaA07g30050D	bna|BnaA10g07130D	bna|BnaC02g13990D	bna|BnaC02g21330D	bna|BnaC02g34410D	bna|BnaC07g21640D	bna|BnaC09g30250D	bna|BnaA08g23230D	bna|BnaC05g13420D	bna|BnaC08g17270D	gma|Glyma.03G262500	gma|Glyma.06G238700	gma|Glyma.07G047200	gma|Glyma.12G225800	gma|Glyma.13G275100	gma|Glyma.16G015000	sin|SIN_1017530	sin|SIN_1019478	sin|SIN_1021228	sin|SIN_1022594	sin|SIN_1024246	sin|SIN_1024248
group365	30	7	1	7	15	ara|AT1G22710	ara|AT1G66570	ara|AT1G71880	ara|AT1G71890	ara|AT2G14670	ara|AT5G06170	ara|AT5G43610	bna|BnaA02g15620D	bna|BnaA03g01930D	bna|BnaA03g52810D	bna|BnaA07g10320D	bna|BnaA07g23350D	bna|BnaA07g29680D	bna|BnaA09g30430D	bna|BnaA10g30480D	bna|BnaC02g20830D	bna|BnaC03g02450D	bna|BnaC05g17970D	bna|BnaC06g32880D	bna|BnaC07g13570D	bna|BnaC09g49280D	bna|BnaCnng07770D	gma|Glyma.02G075000	gma|Glyma.02G075100	gma|Glyma.10G217900	gma|Glyma.16G156800	gma|Glyma.16G156900	gma|Glyma.16G157000	gma|Glyma.16G157100	sin|SIN_1017147
group366	30	5	4	7	14	ara|AT1G50610	ara|AT3G20190	ara|AT2G07040	ara|AT5G35390	bna|BnaA01g05970D	bna|BnaC01g07230D	bna|BnaA01g25640D	bna|BnaA03g35630D	bna|BnaA05g15760D	bna|BnaC01g32740D	bna|BnaC03g41470D	bna|BnaC03g68700D	bna|BnaC05g26730D	bna|BnaA08g02100D	bna|BnaAnng16900D	bna|BnaCnng35570D	bna|BnaCnng40130D	bna|BnaCnng47990D	gma|Glyma.01G001800	gma|Glyma.05G220900	gma|Glyma.07G130700	gma|Glyma.08G027400	gma|Glyma.04G077100	gma|Glyma.14G137700	gma|Glyma.17G196200	sin|SIN_1003471	sin|SIN_1007515	sin|SIN_1021675	ara|AT4G31250	sin|SIN_1001175
group367	30	4	4	8	14	ara|AT1G50630	ara|AT3G20300	ara|AT3G20290	ara|AT4G05520	bna|BnaA03g35670D	bna|BnaA05g18750D	bna|BnaA06g02680D	bna|BnaC01g32640D	bna|BnaC03g41510D	bna|BnaC05g31730D	bna|BnaC06g03760D	bna|BnaCnng58860D	bna|BnaA05g18760D	bna|BnaA09g20670D	bna|BnaC01g32650D	bna|BnaC01g32680D	bna|BnaC05g31740D	bna|BnaC09g23000D	gma|Glyma.02G294200	gma|Glyma.07G264600	gma|Glyma.09G008800	gma|Glyma.15G113200	gma|Glyma.17G009500	gma|Glyma.18G090600	gma|Glyma.08G321700	gma|Glyma.18G090800	sin|SIN_1004963	sin|SIN_1006972	sin|SIN_1014403	sin|SIN_1014404
group368	30	4	4	9	13	ara|AT1G51680	ara|AT1G65060	ara|AT3G21230	ara|AT3G21240	bna|BnaA03g36130D	bna|BnaA03g36140D	bna|BnaA05g15310D	bna|BnaA05g19760D	bna|BnaA05g19780D	bna|BnaA05g36600D	bna|BnaA07g25210D	bna|BnaC03g42000D	bna|BnaC05g30990D	bna|BnaC06g08930D	bna|BnaC06g26980D	bna|BnaUnng04240D	bna|BnaC05g30950D	gma|Glyma.01G232400	gma|Glyma.11G010500	gma|Glyma.11G091600	gma|Glyma.13G095600	gma|Glyma.13G372000	gma|Glyma.15G001700	gma|Glyma.17G064400	gma|Glyma.17G064500	gma|Glyma.17G064600	sin|SIN_1009267	sin|SIN_1010817	sin|SIN_1022003	sin|SIN_1023853
group369	30	5	3	7	15	ara|AT2G36500	ara|AT3G52950	ara|AT5G50530	ara|AT5G50640	ara|AT5G63490	bna|BnaA02g11600D	bna|BnaA02g33710D	bna|BnaA09g06610D	bna|BnaAnng22680D	bna|BnaC02g42530D	bna|BnaC03g50790D	bna|BnaCnng50100D	bna|BnaCnng50610D	bna|BnaA05g07790D	bna|BnaA07g15930D	bna|BnaA09g33320D	bna|BnaAnng21130D	bna|BnaC04g08800D	bna|BnaC06g14320D	bna|BnaC08g24120D	gma|Glyma.04G196800	gma|Glyma.05G204500	gma|Glyma.08G011700	gma|Glyma.04G207600	gma|Glyma.05G195700	gma|Glyma.06G158200	gma|Glyma.08G003300	sin|SIN_1010894	sin|SIN_1022145	sin|SIN_1025436
group370	30	4	8	9	9	ara|AT3G07820	ara|AT3G07830	ara|AT3G07840	ara|AT5G48140	bna|BnaA03g30180D	bna|BnaA06g30420D	bna|BnaC01g39610D	bna|BnaC01g39620D	bna|BnaC01g39640D	bna|BnaC02g38360D	bna|BnaC03g35490D	bna|BnaC07g49180D	bna|BnaCnng71300D	gma|Glyma.02G307000	gma|Glyma.04G143200	gma|Glyma.04G157500	gma|Glyma.04G157600	gma|Glyma.04G157700	gma|Glyma.06G207300	gma|Glyma.14G006100	gma|Glyma.14G191400	gma|Glyma.06G203000	sin|SIN_1002185	sin|SIN_1002190	sin|SIN_1002203	sin|SIN_1006395	sin|SIN_1006396	sin|SIN_1006397	sin|SIN_1013161	sin|SIN_1025375
group371	30	4	3	10	13	ara|AT3G08580	ara|AT5G13490	bna|BnaA02g01680D	bna|BnaA03g04370D	bna|BnaA03g04380D	bna|BnaA10g19860D	bna|BnaA10g19870D	bna|BnaC02g04800D	bna|BnaC02g04810D	bna|BnaC03g05910D	bna|BnaC03g05920D	bna|BnaC09g43590D	bna|BnaC09g43600D	bna|BnaA08g13730D	bna|BnaC08g13040D	gma|Glyma.06G290600	gma|Glyma.08G154900	gma|Glyma.12G116300	gma|Glyma.12G205400	gma|Glyma.13G203400	gma|Glyma.13G295500	gma|Glyma.15G273600	gma|Glyma.13G340500	gma|Glyma.13G196300	gma|Glyma.15G234500	sin|SIN_1009825	sin|SIN_1016939	ara|AT4G28390	ara|AT5G13500	sin|SIN_1008095
group372	30	3	5	10	12	ara|AT3G09840	ara|AT3G53230	ara|AT5G03340	bna|BnaA01g32030D	bna|BnaA03g00850D	bna|BnaA03g30510D	bna|BnaA05g28710D	bna|BnaA07g16030D	bna|BnaA09g33490D	bna|BnaC01g38940D	bna|BnaC03g01160D	bna|BnaC03g35820D	bna|BnaC05g43180D	bna|BnaC06g14490D	bna|BnaC08g24320D	gma|Glyma.03G182800	gma|Glyma.04G186000	gma|Glyma.06G180000	gma|Glyma.10G057100	gma|Glyma.11G194900	gma|Glyma.12G079200	gma|Glyma.12G177100	gma|Glyma.13G143600	gma|Glyma.13G323600	gma|Glyma.19G183400	sin|SIN_1001721	sin|SIN_1004425	sin|SIN_1005470	sin|SIN_1024103	sin|SIN_1024595
group373	30	3	5	10	12	ara|AT3G11910	ara|AT5G06600	bna|BnaA03g32000D	bna|BnaA03g55410D	bna|BnaA05g27210D	bna|BnaA10g24360D	bna|BnaAnng01760D	bna|BnaC02g01940D	bna|BnaC03g02630D	bna|BnaC03g73540D	bna|BnaC05g41310D	bna|BnaC09g48960D	bna|BnaA09g37400D	bna|BnaC08g29190D	gma|Glyma.02G271500	gma|Glyma.10G120900	gma|Glyma.13G027600	gma|Glyma.13G027800	gma|Glyma.14G044500	gma|Glyma.20G054600	gma|Glyma.20G054800	gma|Glyma.20G071200	gma|Glyma.03G206200	gma|Glyma.19G204000	sin|SIN_1002501	sin|SIN_1007750	sin|SIN_1010635	sin|SIN_1013135	sin|SIN_1015134	ara|AT3G58460
group374	30	12	0	2	16	ara|AT3G30383	ara|AT3G30385	ara|AT3G30387	ara|AT5G34887	ara|AT5G34885	ara|AT5G34905	ara|AT5G42955	ara|AT5G42567	ara|AT5G34883	ara|AT5G34881	ara|AT5G42957	ara|AT5G34882	bna|BnaA09g22900D	bna|BnaA09g22930D	bna|BnaA09g22940D	bna|BnaA09g22950D	bna|BnaC09g24940D	bna|BnaA09g22960D	bna|BnaC09g24930D	bna|BnaA09g22910D	bna|BnaC09g25940D	bna|BnaC09g24960D	bna|BnaC09g25910D	bna|BnaC09g24950D	bna|BnaC09g24910D	bna|BnaC09g25920D	bna|BnaC09g24920D	bna|BnaC09g25950D	gma|Glyma.13G031400	gma|Glyma.14G153100
group375	30	12	1	2	15	ara|AT3G46650	ara|AT3G46660	ara|AT3G46670	ara|AT3G46680	ara|AT3G46690	ara|AT3G46700	ara|AT3G46720	ara|AT5G59580	ara|AT5G59590	ara|AT5G38010	ara|AT5G38040	ara|AT5G37950	bna|BnaA01g19890D	bna|BnaA02g07000D	bna|BnaA06g17940D	bna|BnaA06g20500D	bna|BnaA10g12540D	bna|BnaC01g24710D	bna|BnaC02g09890D	bna|BnaC09g34870D	bna|BnaCnng37570D	bna|BnaA03g09390D	bna|BnaA06g17930D	bna|BnaA09g55970D	bna|BnaC03g11820D	bna|BnaC08g36550D	bna|BnaCnng37590D	gma|Glyma.11G134300	gma|Glyma.12G058300	sin|SIN_1024219
group376	30	6	0	1	23	ara|AT4G05350	ara|AT4G12210	ara|AT4G12140	ara|AT4G12150	ara|AT4G12190	ara|AT4G12220	bna|BnaA02g02380D	bna|BnaA03g13990D	bna|BnaC02g06380D	bna|BnaC03g22440D	bna|BnaAnng03140D	bna|BnaA03g03710D	bna|BnaA06g32270D	bna|BnaAnng15680D	bna|BnaC09g42000D	bna|BnaC02g48750D	bna|BnaC02g39540D	bna|BnaA03g00060D	bna|BnaA02g02960D	bna|BnaA09g21090D	bna|BnaA02g13760D	bna|BnaC09g35570D	bna|BnaC07g48670D	bna|BnaC06g41610D	bna|BnaCnng09900D	gma|Glyma.18G226100	bna|BnaC06g23530D	bna|BnaC06g09390D	bna|BnaC01g33610D	bna|BnaA01g04950D
group377	30	4	1	2	23	ara|AT4G25160	ara|AT5G51270	ara|AT5G61550	bna|BnaA01g14500D	bna|BnaA02g11330D	bna|BnaA03g40320D	bna|BnaA03g40330D	bna|BnaA03g47180D	bna|BnaA09g05690D	bna|BnaA09g05700D	bna|BnaA10g08090D	bna|BnaA10g08110D	bna|BnaA10g08120D	bna|BnaAnng06960D	bna|BnaC01g17070D	bna|BnaC02g15860D	bna|BnaC04g12140D	bna|BnaC07g31280D	bna|BnaC07g31290D	bna|BnaC07g39380D	bna|BnaC09g05350D	bna|BnaC09g27700D	bna|BnaC09g53040D	bna|BnaAnng06950D	bna|BnaCnng60400D	bna|BnaC09g05360D	gma|Glyma.04G121100	gma|Glyma.06G317700	ara|AT5G61560	sin|SIN_1016718
group378	30	5	4	10	11	ara|AT4G32790	ara|AT5G25820	ara|AT5G19670	bna|BnaA04g07870D	bna|BnaCnng25370D	bna|BnaA06g27910D	bna|BnaA08g12020D	bna|BnaA09g04460D	bna|BnaC03g66910D	bna|BnaC07g29030D	bna|BnaC09g03920D	bna|BnaA10g15500D	bna|BnaC09g38020D	gma|Glyma.01G147500	gma|Glyma.05G228200	gma|Glyma.06G085200	gma|Glyma.09G194600	gma|Glyma.17G194300	gma|Glyma.04G083700	gma|Glyma.06G085300	gma|Glyma.04G083800	gma|Glyma.08G035100	gma|Glyma.14G146400	sin|SIN_1020790	sin|SIN_1020791	sin|SIN_1021561	sin|SIN_1024824	ara|AT5G11610	bna|BnaC09g44990D	ara|AT5G37000
group379	30	3	3	4	20	ara|AT5G10420	ara|AT5G44050	ara|AT5G65380	bna|BnaA02g00490D	bna|BnaA03g02900D	bna|BnaA03g02910D	bna|BnaA10g21830D	bna|BnaA10g21840D	bna|BnaA10g21850D	bna|BnaC02g00350D	bna|BnaC02g00370D	bna|BnaC03g04260D	bna|BnaC03g04280D	bna|BnaC03g04300D	bna|BnaC09g06920D	bna|BnaC09g46200D	bna|BnaC09g46240D	bna|BnaC03g74630D	bna|BnaA06g24270D	bna|BnaA06g24280D	bna|BnaA09g52510D	bna|BnaC02g43750D	bna|BnaCnng68540D	gma|Glyma.01G025200	gma|Glyma.02G039500	gma|Glyma.04G097700	gma|Glyma.04G097900	sin|SIN_1004120	sin|SIN_1011692	sin|SIN_1017033
group380	30	1	9	15	5	bna|BnaA02g23390D	bna|BnaC02g30030D	bna|BnaA06g15040D	bna|BnaCnng45060D	gma|Glyma.01G129900	gma|Glyma.04G138800	gma|Glyma.02G210200	gma|Glyma.19G128700	gma|Glyma.19G038900	gma|Glyma.06G071700	gma|Glyma.15G107600	gma|Glyma.12G032100	gma|Glyma.03G195100	gma|Glyma.07G105100	gma|Glyma.08G261600	gma|Glyma.02G180600	gma|Glyma.03G126500	gma|Glyma.07G210100	gma|Glyma.08G254700	sin|SIN_1001679	sin|SIN_1021459	sin|SIN_1016768	sin|SIN_1016451	sin|SIN_1015025	sin|SIN_1002997	sin|SIN_1004980	sin|SIN_1008369	sin|SIN_1015999	ara|AT1G21280	bna|BnaCnng59590D
group381	30	0	0	0	30	bna|BnaA03g13700D	bna|BnaC03g16610D	bna|BnaC04g41650D	bna|BnaAnng41550D	bna|BnaC04g41640D	bna|BnaCnng52750D	bna|BnaA07g38620D	bna|BnaA05g09230D	bna|BnaA04g17250D	bna|BnaC08g33200D	bna|BnaA04g28180D	bna|BnaA04g17270D	bna|BnaC04g13740D	bna|BnaA03g13710D	bna|BnaA03g13860D	bna|BnaA05g09240D	bna|BnaC04g10640D	bna|BnaC03g16620D	bna|BnaC03g16810D	bna|BnaA03g13870D	bna|BnaC03g16830D	bna|BnaCnng44470D	bna|BnaC03g16820D	bna|BnaC04g14650D	bna|BnaA05g09250D	bna|BnaC04g53970D	bna|BnaC03g28430D	bna|BnaC03g28350D	bna|BnaC04g10650D	bna|BnaC06g26430D
group382	30	0	30	0	0	sin|SIN_1000684	sin|SIN_1002173	sin|SIN_1005581	sin|SIN_1018895	sin|SIN_1023878	sin|SIN_1020905	sin|SIN_1003659	sin|SIN_1007917	sin|SIN_1007918	sin|SIN_1016009	sin|SIN_1008715	sin|SIN_1019925	sin|SIN_1004046	sin|SIN_1005610	sin|SIN_1020849	sin|SIN_1026352	sin|SIN_1019710	sin|SIN_1002155	sin|SIN_1009366	sin|SIN_1002010	sin|SIN_1001538	sin|SIN_1001304	sin|SIN_1000562	sin|SIN_1000528	sin|SIN_1000530	sin|SIN_1000324	sin|SIN_1000278	sin|SIN_1000233	sin|SIN_1006639	sin|SIN_1000231
group383	29	3	2	10	14	ara|AT1G11310	ara|AT1G61560	ara|AT2G39200	bna|BnaA01g22680D	bna|BnaA03g18420D	bna|BnaA03g18460D	bna|BnaA03g60240D	bna|BnaA04g22400D	bna|BnaA06g06970D	bna|BnaA08g25340D	bna|BnaA09g13700D	bna|BnaC01g29530D	bna|BnaC03g21930D	bna|BnaC03g21940D	bna|BnaC05g08620D	bna|BnaCnng04240D	bna|BnaCnng31840D	gma|Glyma.02G063800	gma|Glyma.02G063900	gma|Glyma.16G145500	gma|Glyma.10G212300	gma|Glyma.12G070600	gma|Glyma.12G171100	gma|Glyma.12G171300	gma|Glyma.16G145600	gma|Glyma.20G178800	gma|Glyma.13G327800	sin|SIN_1007160	sin|SIN_1024143
group384	29	3	4	12	10	ara|AT1G11910	ara|AT1G62290	ara|AT4G04460	bna|BnaA03g25440D	bna|BnaA03g59920D	bna|BnaA08g25040D	bna|BnaA09g20460D	bna|BnaA09g47450D	bna|BnaC03g29860D	bna|BnaC04g19410D	bna|BnaC08g15160D	bna|BnaC08g41720D	bna|BnaC09g22820D	gma|Glyma.03G228200	gma|Glyma.07G262600	gma|Glyma.09G005600	gma|Glyma.09G079900	gma|Glyma.10G143500	gma|Glyma.13G116700	gma|Glyma.15G110200	gma|Glyma.15G186400	gma|Glyma.17G011500	gma|Glyma.17G043200	gma|Glyma.19G225500	gma|Glyma.20G092000	sin|SIN_1006979	sin|SIN_1022800	sin|SIN_1026949	sin|SIN_1016830
group385	29	4	4	7	14	ara|AT1G14910	ara|AT2G01600	ara|AT4G25940	ara|AT5G57200	bna|BnaA01g15110D	bna|BnaA02g08290D	bna|BnaA10g11240D	bna|BnaC01g17840D	bna|BnaC02g11760D	bna|BnaC09g53320D	bna|BnaA02g25770D	bna|BnaA06g09690D	bna|BnaA06g34790D	bna|BnaA09g18730D	bna|BnaC02g34010D	bna|BnaC05g11150D	bna|BnaC07g20930D	bna|BnaC09g20780D	gma|Glyma.05G139700	gma|Glyma.08G095000	gma|Glyma.09G120600	gma|Glyma.13G100400	gma|Glyma.17G059500	gma|Glyma.09G059500	gma|Glyma.15G165800	sin|SIN_1003508	sin|SIN_1007721	sin|SIN_1013776	sin|SIN_1021330
group386	29	5	6	5	13	ara|AT1G64780	ara|AT3G24290	ara|AT3G24300	ara|AT4G13510	ara|AT4G28700	bna|BnaA01g08220D	bna|BnaA03g37270D	bna|BnaA05g35560D	bna|BnaA07g05760D	bna|BnaA09g00320D	bna|BnaC01g09770D	bna|BnaC03g42390D	bna|BnaC03g74280D	bna|BnaC06g11810D	bna|BnaC07g41470D	bna|BnaC08g08610D	bna|BnaCnng01740D	bna|BnaUnng02430D	gma|Glyma.10G132300	gma|Glyma.10G167800	gma|Glyma.10G168100	gma|Glyma.10G168200	gma|Glyma.20G221400	sin|SIN_1000302	sin|SIN_1000306	sin|SIN_1007100	sin|SIN_1015324	sin|SIN_1018925	sin|SIN_1022635
group387	29	4	3	8	14	ara|AT1G73700	ara|AT2G34360	ara|AT5G52450	bna|BnaA02g10860D	bna|BnaA03g15810D	bna|BnaA05g09500D	bna|BnaA07g39000D	bna|BnaA10g07430D	bna|BnaAnng13490D	bna|BnaC02g15080D	bna|BnaC03g18950D	bna|BnaC04g10860D	bna|BnaC03g18960D	bna|BnaA03g51020D	bna|BnaC07g44890D	bna|BnaC07g51050D	bna|BnaC06g34500D	gma|Glyma.07G099900	gma|Glyma.07G100000	gma|Glyma.07G100100	gma|Glyma.08G050500	gma|Glyma.09G178800	gma|Glyma.09G178900	gma|Glyma.09G179000	gma|Glyma.08G050700	sin|SIN_1010965	sin|SIN_1021391	sin|SIN_1023866	ara|AT2G34370
group388	29	5	3	7	14	ara|AT2G18750	ara|AT4G25800	ara|AT5G57580	ara|AT2G24300	ara|AT4G31000	bna|BnaA01g06120D	bna|BnaA01g14990D	bna|BnaA04g14250D	bna|BnaC01g07370D	bna|BnaC01g17700D	bna|BnaC04g36570D	bna|BnaA02g35270D	bna|BnaA06g25110D	bna|BnaA09g09750D	bna|BnaA10g11510D	bna|BnaC02g11430D	bna|BnaC03g74590D	bna|BnaCnng22620D	bna|BnaCnng63910D	gma|Glyma.07G190700	gma|Glyma.08G058600	gma|Glyma.13G094800	gma|Glyma.15G067700	gma|Glyma.15G206100	gma|Glyma.17G065500	gma|Glyma.09G098700	sin|SIN_1001347	sin|SIN_1003540	sin|SIN_1011783
group389	29	3	5	7	14	ara|AT2G21410	ara|AT2G28520	ara|AT4G39080	bna|BnaA01g05300D	bna|BnaA03g22140D	bna|BnaA04g12160D	bna|BnaA04g16460D	bna|BnaA07g13970D	bna|BnaA08g16770D	bna|BnaA09g43200D	bna|BnaC01g00150D	bna|BnaC03g60340D	bna|BnaC04g15680D	bna|BnaC04g33510D	bna|BnaC04g39820D	bna|BnaC08g35720D	bna|BnaCnng42810D	gma|Glyma.04G027500	gma|Glyma.06G027600	gma|Glyma.11G113400	gma|Glyma.12G039300	gma|Glyma.12G072700	gma|Glyma.13G329100	gma|Glyma.15G044700	sin|SIN_1004534	sin|SIN_1011560	sin|SIN_1014747	sin|SIN_1024163	sin|SIN_1024515
group390	29	4	2	12	11	ara|AT2G23900	ara|AT3G48950	ara|AT3G61490	ara|AT4G23500	bna|BnaA01g13130D	bna|BnaA04g13950D	bna|BnaA06g16310D	bna|BnaA09g39240D	bna|BnaAnng29830D	bna|BnaC04g36920D	bna|BnaC08g20620D	bna|BnaC08g49000D	bna|BnaCnng70190D	bna|BnaA06g16130D	bna|BnaC08g20840D	gma|Glyma.05G210900	gma|Glyma.07G066900	gma|Glyma.07G067000	gma|Glyma.08G017300	gma|Glyma.09G132100	gma|Glyma.09G256100	gma|Glyma.10G230900	gma|Glyma.10G231000	gma|Glyma.10G231100	gma|Glyma.16G033000	gma|Glyma.16G179000	gma|Glyma.18G236700	sin|SIN_1014099	sin|SIN_1016505
group391	29	6	5	4	14	ara|AT2G24210	ara|AT3G25810	ara|AT3G25820	ara|AT3G25830	ara|AT4G16730	ara|AT4G16740	bna|BnaA03g22980D	bna|BnaA03g24650D	bna|BnaA06g33330D	bna|BnaA06g33340D	bna|BnaA06g33360D	bna|BnaC03g27100D	bna|BnaC07g22980D	bna|BnaC07g23000D	bna|BnaC08g34130D	bna|BnaCnng60530D	bna|BnaCnng52840D	bna|BnaAnng13440D	bna|BnaC01g41830D	gma|Glyma.06G302200	gma|Glyma.09G122500	gma|Glyma.12G102000	gma|Glyma.20G074400	sin|SIN_1015215	sin|SIN_1015216	sin|SIN_1023085	sin|SIN_1023086	bna|BnaAnng28010D	sin|SIN_1012777
group392	29	3	5	8	13	ara|AT2G30050	ara|AT3G01340	bna|BnaA03g13660D	bna|BnaA04g17210D	bna|BnaA05g12320D	bna|BnaC03g16550D	bna|BnaC04g14770D	bna|BnaC04g40820D	bna|BnaA03g13670D	bna|BnaA05g12310D	bna|BnaA05g33950D	bna|BnaC03g16560D	bna|BnaC04g14760D	bna|BnaC04g40850D	bna|BnaC05g48740D	gma|Glyma.02G228300	gma|Glyma.14G195300	gma|Glyma.11G170000	gma|Glyma.18G060900	gma|Glyma.08G320100	gma|Glyma.08G321800	gma|Glyma.18G090700	gma|Glyma.18G092300	sin|SIN_1006616	sin|SIN_1007953	sin|SIN_1010323	sin|SIN_1009554	sin|SIN_1024400	ara|AT2G30040
group393	29	3	4	8	14	ara|AT3G01040	ara|AT5G15470	ara|AT5G54690	bna|BnaA02g02630D	bna|BnaA03g05430D	bna|BnaA03g27680D	bna|BnaA05g34130D	bna|BnaA10g18710D	bna|BnaC02g06070D	bna|BnaC03g06960D	bna|BnaC03g32690D	bna|BnaC05g48570D	bna|BnaC09g42440D	bna|BnaA02g09490D	bna|BnaA02g27950D	bna|BnaA10g08520D	bna|BnaC09g31020D	gma|Glyma.06G266900	gma|Glyma.12G136100	gma|Glyma.12G214700	gma|Glyma.13G058100	gma|Glyma.13G286900	gma|Glyma.08G242500	gma|Glyma.18G264700	gma|Glyma.19G028100	sin|SIN_1005025	sin|SIN_1008060	sin|SIN_1014485	sin|SIN_1006558
group394	29	4	4	9	12	ara|AT3G01150	ara|AT5G53180	bna|BnaA02g10410D	bna|BnaA10g06530D	bna|BnaC02g14530D	bna|BnaCnng37900D	bna|BnaA03g12420D	bna|BnaA05g34060D	bna|BnaC03g15180D	bna|BnaC05g48640D	bna|BnaCnng29130D	bna|BnaCnng37910D	bna|BnaA06g26700D	bna|BnaC07g30270D	gma|Glyma.04G238000	gma|Glyma.06G125900	gma|Glyma.06G126000	gma|Glyma.09G236000	gma|Glyma.13G041500	gma|Glyma.14G159800	gma|Glyma.18G261000	gma|Glyma.13G041700	gma|Glyma.14G124900	sin|SIN_1008023	sin|SIN_1009181	sin|SIN_1009182	sin|SIN_1016441	ara|AT5G24130	ara|AT5G53170
group395	29	3	5	8	13	ara|AT3G10410	ara|AT3G45010	ara|AT5G22980	bna|BnaA02g06090D	bna|BnaA03g08760D	bna|BnaA03g08770D	bna|BnaA03g31200D	bna|BnaA05g28410D	bna|BnaA06g18620D	bna|BnaA10g13620D	bna|BnaC01g38630D	bna|BnaC03g11090D	bna|BnaC03g36530D	bna|BnaC03g55150D	bna|BnaC05g42700D	bna|BnaC09g36100D	gma|Glyma.09G049500	gma|Glyma.10G104300	gma|Glyma.10G207300	gma|Glyma.11G193800	gma|Glyma.11G193900	gma|Glyma.12G177900	gma|Glyma.13G322600	gma|Glyma.15G156200	sin|SIN_1004742	sin|SIN_1010477	sin|SIN_1012908	sin|SIN_1024096	sin|SIN_1010478
group396	29	2	2	8	17	ara|AT3G17690	ara|AT3G17700	bna|BnaA01g22170D	bna|BnaA01g27850D	bna|BnaA01g27860D	bna|BnaA03g34680D	bna|BnaA03g34700D	bna|BnaA05g22550D	bna|BnaA05g22560D	bna|BnaA05g22570D	bna|BnaC01g34960D	bna|BnaC01g42610D	bna|BnaC05g35840D	bna|BnaC05g35850D	bna|BnaC05g35860D	bna|BnaCnng45430D	bna|BnaCnng48270D	bna|BnaCnng48280D	bna|BnaC03g40070D	gma|Glyma.09G168400	gma|Glyma.09G168500	gma|Glyma.09G168600	gma|Glyma.09G168700	gma|Glyma.16G218000	gma|Glyma.16G218100	gma|Glyma.16G218200	gma|Glyma.16G218300	sin|SIN_1020209	sin|SIN_1026351
group397	29	3	4	10	12	ara|AT3G50240	ara|AT5G47820	ara|AT5G60930	bna|BnaA03g39840D	bna|BnaA09g02780D	bna|BnaAnng03740D	bna|BnaAnng06680D	bna|BnaC02g38250D	bna|BnaC02g41890D	bna|BnaC07g26190D	bna|BnaC07g49810D	bna|BnaCnng41700D	bna|BnaA06g30600D	bna|BnaAnng07930D	bna|BnaC08g21620D	gma|Glyma.02G214300	gma|Glyma.04G094400	gma|Glyma.05G085400	gma|Glyma.14G181800	gma|Glyma.17G169400	gma|Glyma.04G041300	gma|Glyma.06G042400	gma|Glyma.14G085200	gma|Glyma.17G239500	gma|Glyma.06G096200	sin|SIN_1005429	sin|SIN_1011413	sin|SIN_1011293	sin|SIN_1019187
group398	29	0	0	0	29	bna|BnaC08g11480D	bna|BnaC03g69230D	bna|BnaC02g27810D	bna|BnaC01g33120D	bna|BnaC05g17720D	bna|BnaC03g36630D	bna|BnaCnng23560D	bna|BnaC05g22560D	bna|BnaA04g09010D	bna|BnaAnng22080D	bna|BnaC03g74910D	bna|BnaA09g09150D	bna|BnaCnng38950D	bna|BnaC03g52560D	bna|BnaC02g29980D	bna|BnaC01g25400D	bna|BnaC02g29990D	bna|BnaC03g53660D	bna|BnaC07g08460D	bna|BnaC03g75400D	bna|BnaC06g03170D	bna|BnaC01g25580D	bna|BnaCnng00680D	bna|BnaC07g06050D	bna|BnaC03g47580D	bna|BnaCnng09460D	bna|BnaC05g28070D	bna|BnaC04g27510D	bna|BnaC01g25390D
group399	29	3	5	11	10	bna|BnaA01g08310D	bna|BnaA08g13640D	bna|BnaC01g09860D	bna|BnaC08g13130D	bna|BnaA03g20000D	bna|BnaA05g34390D	bna|BnaC03g24000D	bna|BnaC04g52900D	bna|BnaA08g18950D	bna|BnaC03g57710D	gma|Glyma.01G149800	gma|Glyma.09G213900	gma|Glyma.10G183700	gma|Glyma.13G125600	gma|Glyma.16G105400	gma|Glyma.03G165400	gma|Glyma.10G039200	gma|Glyma.19G166600	gma|Glyma.04G045800	gma|Glyma.06G046600	gma|Glyma.17G235000	sin|SIN_1002833	sin|SIN_1009710	sin|SIN_1018487	sin|SIN_1023668	ara|AT1G27460	sin|SIN_1023961	ara|AT2G43040	ara|AT4G28600
group400	29	1	3	16	9	bna|BnaA02g30320D	bna|BnaA03g04590D	bna|BnaA10g19670D	bna|BnaC02g05070D	bna|BnaC02g38710D	bna|BnaC02g38730D	bna|BnaC03g06120D	bna|BnaC09g43250D	bna|BnaCnng01290D	gma|Glyma.01G091400	gma|Glyma.01G228700	gma|Glyma.02G130400	gma|Glyma.05G153200	gma|Glyma.08G109200	gma|Glyma.08G109300	gma|Glyma.08G109400	gma|Glyma.08G109500	gma|Glyma.08G110300	gma|Glyma.08G110400	gma|Glyma.08G110500	gma|Glyma.08G110700	gma|Glyma.08G110900	gma|Glyma.09G075200	gma|Glyma.11G011500	gma|Glyma.19G105100	sin|SIN_1018959	sin|SIN_1018960	sin|SIN_1018961	ara|AT5G13930
group401	29	2	3	11	13	bna|BnaA04g01590D	bna|BnaA09g37870D	bna|BnaC04g23020D	bna|BnaC08g29730D	bna|BnaA04g01600D	bna|BnaA04g09130D	bna|BnaA06g03150D	bna|BnaA06g09980D	bna|BnaC04g31350D	bna|BnaC05g11600D	bna|BnaC08g16580D	bna|BnaC08g38950D	bna|BnaUnng00680D	gma|Glyma.07G029100	gma|Glyma.13G159800	gma|Glyma.13G160000	gma|Glyma.13G366700	gma|Glyma.15G006500	gma|Glyma.16G204200	gma|Glyma.17G111500	gma|Glyma.09G153400	gma|Glyma.17G111700	gma|Glyma.13G345100	gma|Glyma.15G029300	sin|SIN_1010749	sin|SIN_1013542	ara|AT3G42170	ara|AT3G59530	sin|SIN_1019202
group402	29	0	0	29	0	gma|Glyma.05G161900	gma|Glyma.08G119500	gma|Glyma.08G119400	gma|Glyma.15G086000	gma|Glyma.13G226100	gma|Glyma.12G069400	gma|Glyma.11G148200	gma|Glyma.12G069500	gma|Glyma.12G068900	gma|Glyma.12G069700	gma|Glyma.12G070200	gma|Glyma.12G069900	gma|Glyma.12G070000	gma|Glyma.11G148500	gma|Glyma.12G069800	gma|Glyma.11G148700	gma|Glyma.11G147800	gma|Glyma.11G148400	gma|Glyma.10G245800	gma|Glyma.11G148300	gma|Glyma.13G327300	gma|Glyma.13G226000	gma|Glyma.05G162000	gma|Glyma.08G119600	gma|Glyma.15G086100	gma|Glyma.11G148100	gma|Glyma.12G069300	gma|Glyma.13G327100	gma|Glyma.12G173800
group403	29	0	29	0	0	sin|SIN_1006349	sin|SIN_1021414	sin|SIN_1025182	sin|SIN_1023613	sin|SIN_1009901	sin|SIN_1009368	sin|SIN_1015693	sin|SIN_1017713	sin|SIN_1020900	sin|SIN_1025786	sin|SIN_1022195	sin|SIN_1017635	sin|SIN_1020366	sin|SIN_1023906	sin|SIN_1014984	sin|SIN_1019970	sin|SIN_1020373	sin|SIN_1021123	sin|SIN_1000408	sin|SIN_1000595	sin|SIN_1016803	sin|SIN_1005129	sin|SIN_1002324	sin|SIN_1016012	sin|SIN_1016091	sin|SIN_1006139	sin|SIN_1012909	sin|SIN_1000210	sin|SIN_1000211
group404	28	5	6	8	9	ara|AT1G01960	ara|AT3G43300	ara|AT3G60860	ara|AT4G35380	ara|AT4G38200	bna|BnaA01g02040D	bna|BnaA04g01040D	bna|BnaA06g40870D	bna|BnaC01g03180D	bna|BnaC04g55240D	bna|BnaCnng09000D	bna|BnaCnng11970D	bna|BnaCnng34260D	bna|BnaA06g19590D	gma|Glyma.01G144200	gma|Glyma.02G312200	gma|Glyma.03G022900	gma|Glyma.09G268400	gma|Glyma.13G115800	gma|Glyma.14G000300	gma|Glyma.17G044000	gma|Glyma.18G221200	sin|SIN_1002267	sin|SIN_1009887	sin|SIN_1013968	sin|SIN_1014565	sin|SIN_1007085	sin|SIN_1009332
group405	28	5	1	2	20	ara|AT1G06700	ara|AT2G30730	ara|AT2G30740	ara|AT2G43230	ara|AT3G59350	bna|BnaA03g14110D	bna|BnaA04g17810D	bna|BnaA05g11820D	bna|BnaA09g49800D	bna|BnaA10g04370D	bna|BnaC03g17070D	bna|BnaC04g13810D	bna|BnaC04g41390D	bna|BnaC05g04600D	bna|BnaC08g44900D	bna|BnaA04g01660D	bna|BnaA04g24900D	bna|BnaA05g03230D	bna|BnaA07g18330D	bna|BnaA09g37690D	bna|BnaC04g02790D	bna|BnaC04g23100D	bna|BnaC04g48730D	bna|BnaC06g17270D	bna|BnaC08g48860D	gma|Glyma.10G295700	gma|Glyma.20G245600	sin|SIN_1015946
group406	28	4	3	7	14	ara|AT1G08620	ara|AT1G30810	ara|AT2G34880	ara|AT4G20400	bna|BnaA01g10590D	bna|BnaA04g20420D	bna|BnaA04g20920D	bna|BnaA06g04990D	bna|BnaA08g05240D	bna|BnaA08g26850D	bna|BnaA09g25710D	bna|BnaC01g12120D	bna|BnaC04g44910D	bna|BnaC05g06250D	bna|BnaC05g23780D	bna|BnaC08g09470D	bna|BnaAnng23840D	bna|BnaC08g13640D	gma|Glyma.05G170800	gma|Glyma.08G129200	gma|Glyma.09G083300	gma|Glyma.10G171900	gma|Glyma.15G191600	gma|Glyma.20G218400	gma|Glyma.19G165500	sin|SIN_1001102	sin|SIN_1006751	sin|SIN_1009691
group407	28	4	4	8	12	ara|AT1G14670	ara|AT2G01970	ara|AT5G37310	bna|BnaA06g04790D	bna|BnaC05g06050D	bna|BnaC08g46810D	bna|BnaA08g07380D	bna|BnaA08g31480D	bna|BnaC02g34220D	bna|BnaC05g10860D	bna|BnaC07g21420D	bna|BnaC08g16270D	bna|BnaC08g39420D	bna|BnaC09g52300D	bna|BnaA08g31510D	gma|Glyma.02G241800	gma|Glyma.05G136800	gma|Glyma.08G092100	gma|Glyma.09G169400	gma|Glyma.14G211500	gma|Glyma.16G219000	gma|Glyma.11G183500	gma|Glyma.12G089000	sin|SIN_1010557	sin|SIN_1011964	sin|SIN_1025269	sin|SIN_1025270	ara|AT1G08350
group408	28	4	3	8	13	ara|AT1G20550	ara|AT1G76270	ara|AT4G38390	bna|BnaA01g17130D	bna|BnaA03g42800D	bna|BnaA06g14460D	bna|BnaA07g32510D	bna|BnaA08g30350D	bna|BnaC01g19950D	bna|BnaC05g15860D	bna|BnaC06g36980D	bna|BnaC07g50120D	bna|BnaC08g47910D	bna|BnaA06g40960D	bna|BnaCnng43650D	bna|BnaA06g40810D	gma|Glyma.01G208700	gma|Glyma.05G060200	gma|Glyma.11G033500	gma|Glyma.17G142600	gma|Glyma.02G310700	gma|Glyma.04G018300	gma|Glyma.06G018600	gma|Glyma.14G002100	sin|SIN_1002279	sin|SIN_1013382	sin|SIN_1014591	ara|AT4G16650
group409	28	4	3	4	17	ara|AT1G20640	ara|AT1G76350	ara|AT2G17150	ara|AT4G35270	bna|BnaA01g02150D	bna|BnaA03g53210D	bna|BnaA06g25930D	bna|BnaA07g03130D	bna|BnaC01g03280D	bna|BnaC03g47510D	bna|BnaC03g65270D	bna|BnaC07g06170D	bna|BnaC07g45500D	bna|BnaA06g14540D	bna|BnaC05g16000D	bna|BnaA07g11340D	bna|BnaA07g32630D	bna|BnaA08g21720D	bna|BnaC06g37080D	bna|BnaC07g15260D	bna|BnaC08g19370D	gma|Glyma.06G000400	gma|Glyma.04G000600	gma|Glyma.04G017400	gma|Glyma.06G017800	sin|SIN_1002277	sin|SIN_1014580	sin|SIN_1015807
group410	28	5	3	3	17	ara|AT1G30100	ara|AT1G78390	ara|AT3G14440	ara|AT3G24220	ara|AT4G18350	bna|BnaA01g09090D	bna|BnaA01g29390D	bna|BnaA03g33390D	bna|BnaA03g58230D	bna|BnaA05g25030D	bna|BnaA07g06050D	bna|BnaA07g39250D	bna|BnaA09g26450D	bna|BnaC01g10770D	bna|BnaC01g36910D	bna|BnaC05g39200D	bna|BnaC06g38870D	bna|BnaC07g07580D	bna|BnaC07g35240D	bna|BnaCnng32080D	bna|BnaCnng38510D	bna|BnaC05g39180D	gma|Glyma.05G140900	gma|Glyma.08G096200	sin|SIN_1006667	sin|SIN_1019374	sin|SIN_1022483	gma|Glyma.15G250100
group411	28	5	4	6	13	ara|AT1G30560	ara|AT3G47420	ara|AT4G25220	bna|BnaA01g14580D	bna|BnaA06g17430D	bna|BnaA08g05280D	bna|BnaC01g17160D	bna|BnaC03g75450D	bna|BnaC08g09530D	bna|BnaA03g43140D	bna|BnaA08g08350D	bna|BnaAnng21220D	bna|BnaC01g10160D	bna|BnaC07g34420D	bna|BnaC08g48150D	gma|Glyma.05G064500	gma|Glyma.09G223700	gma|Glyma.12G013200	gma|Glyma.17G146300	gma|Glyma.09G096500	gma|Glyma.15G201400	sin|SIN_1002628	sin|SIN_1016675	sin|SIN_1018558	ara|AT2G13100	bna|BnaC07g06140D	sin|SIN_1007277	ara|AT4G17550
group412	28	3	2	6	17	ara|AT1G66880	ara|AT5G38210	bna|BnaA02g12620D	bna|BnaA02g12640D	bna|BnaA04g08480D	bna|BnaA04g27950D	bna|BnaA07g26110D	bna|BnaA07g26140D	bna|BnaA09g22000D	bna|BnaC02g16900D	bna|BnaC02g16920D	bna|BnaC04g30700D	bna|BnaC04g34420D	bna|BnaC06g27840D	bna|BnaC06g27850D	bna|BnaC06g28100D	bna|BnaC06g28110D	bna|BnaCnng38660D	bna|BnaA07g26120D	gma|Glyma.02G088700	gma|Glyma.18G294800	gma|Glyma.07G094800	gma|Glyma.07G095900	gma|Glyma.08G094400	gma|Glyma.09G181600	sin|SIN_1004637	sin|SIN_1025567	ara|AT1G18390
group413	28	5	4	7	12	ara|AT2G04750	ara|AT4G26700	ara|AT5G35700	ara|AT5G48460	ara|AT5G55400	bna|BnaA01g15820D	bna|BnaA03g11430D	bna|BnaA04g07490D	bna|BnaA08g30070D	bna|BnaA09g03040D	bna|BnaA09g10420D	bna|BnaC01g18910D	bna|BnaC03g14250D	bna|BnaC04g29700D	bna|BnaC09g02450D	bna|BnaC09g10620D	bna|BnaCnng38580D	gma|Glyma.02G296300	gma|Glyma.02G307900	gma|Glyma.03G090000	gma|Glyma.08G344100	gma|Glyma.14G005200	gma|Glyma.14G017400	gma|Glyma.16G083100	sin|SIN_1001959	sin|SIN_1004635	sin|SIN_1014383	sin|SIN_1023408
group414	28	4	8	6	10	ara|AT2G22330	ara|AT4G39950	ara|AT5G05260	ara|AT5G35917	bna|BnaA01g34610D	bna|BnaA04g12790D	bna|BnaA08g16100D	bna|BnaC01g00800D	bna|BnaC03g60820D	bna|BnaC07g51280D	bna|BnaA10g25130D	bna|BnaC02g02390D	bna|BnaC02g02400D	bna|BnaC09g50060D	gma|Glyma.11G197300	gma|Glyma.11G197400	gma|Glyma.13G051600	gma|Glyma.18G052200	gma|Glyma.20G065000	gma|Glyma.20G065100	sin|SIN_1002131	sin|SIN_1007329	sin|SIN_1016326	sin|SIN_1016328	sin|SIN_1016330	sin|SIN_1016332	sin|SIN_1019282	sin|SIN_1019283
group415	28	3	5	12	8	ara|AT3G21500	ara|AT4G15560	ara|AT5G11380	bna|BnaA01g35430D	bna|BnaA03g36320D	bna|BnaA03g41980D	bna|BnaA10g21120D	bna|BnaC01g22400D	bna|BnaC03g42170D	bna|BnaC07g33090D	bna|BnaC09g45250D	gma|Glyma.04G069600	gma|Glyma.06G071300	gma|Glyma.07G252600	gma|Glyma.08G277000	gma|Glyma.08G277100	gma|Glyma.09G200500	gma|Glyma.13G213500	gma|Glyma.17G021800	gma|Glyma.17G066500	gma|Glyma.18G148700	gma|Glyma.15G099300	gma|Glyma.13G093900	sin|SIN_1010136	sin|SIN_1011795	sin|SIN_1020707	sin|SIN_1023876	sin|SIN_1025231
group416	28	3	3	10	12	ara|AT3G51770	ara|AT4G02680	ara|AT5G58550	bna|BnaA03g17680D	bna|BnaA03g41460D	bna|BnaA03g57300D	bna|BnaA05g06430D	bna|BnaA09g32330D	bna|BnaA10g11800D	bna|BnaC03g21230D	bna|BnaC03g30750D	bna|BnaC04g07070D	bna|BnaC07g32510D	bna|BnaC08g23100D	bna|BnaCnng49980D	gma|Glyma.01G123900	gma|Glyma.02G144600	gma|Glyma.02G229400	gma|Glyma.03G051300	gma|Glyma.03G157200	gma|Glyma.10G029500	gma|Glyma.11G167200	gma|Glyma.14G197100	gma|Glyma.18G059700	gma|Glyma.19G159400	sin|SIN_1003904	sin|SIN_1011052	sin|SIN_1012378
group417	28	3	2	21	2	ara|AT4G31940	ara|AT4G31950	ara|AT4G31970	bna|BnaA08g12300D	bna|BnaC03g67210D	gma|Glyma.01G135200	gma|Glyma.01G181800	gma|Glyma.02G078800	gma|Glyma.04G035500	gma|Glyma.11G060100	gma|Glyma.13G068500	gma|Glyma.13G068800	gma|Glyma.13G285300	gma|Glyma.15G203500	gma|Glyma.19G014600	gma|Glyma.19G014700	gma|Glyma.19G014800	gma|Glyma.19G015000	gma|Glyma.19G015200	gma|Glyma.19G015300	gma|Glyma.01G181900	gma|Glyma.04G035600	gma|Glyma.11G060200	gma|Glyma.06G035400	gma|Glyma.06G035200	gma|Glyma.06G035300	sin|SIN_1000403	sin|SIN_1025398
group418	28	2	4	6	16	ara|AT5G12080	ara|AT5G19520	bna|BnaA02g01110D	bna|BnaA02g04270D	bna|BnaA03g03770D	bna|BnaA03g07620D	bna|BnaA03g07630D	bna|BnaA03g22960D	bna|BnaA10g20580D	bna|BnaA10g29710D	bna|BnaC02g04230D	bna|BnaC02g08770D	bna|BnaC02g08790D	bna|BnaC03g05320D	bna|BnaC03g09640D	bna|BnaC03g09650D	bna|BnaC09g38160D	bna|BnaC09g44590D	gma|Glyma.04G055200	gma|Glyma.06G055400	gma|Glyma.09G067800	gma|Glyma.15G175800	gma|Glyma.16G075000	gma|Glyma.16G105100	sin|SIN_1020895	sin|SIN_1021490	sin|SIN_1024705	sin|SIN_1026232
group419	28	2	0	15	11	ara|AT5G66900	ara|AT5G66910	bna|BnaA02g31380D	bna|BnaA06g28070D	bna|BnaA07g12270D	bna|BnaA07g12280D	bna|BnaA09g07700D	bna|BnaC02g16530D	bna|BnaC07g16470D	bna|BnaC07g24600D	bna|BnaC07g24610D	bna|BnaC09g07660D	bna|BnaC09g07690D	gma|Glyma.01G183300	gma|Glyma.01G183400	gma|Glyma.05G082200	gma|Glyma.05G082300	gma|Glyma.05G082400	gma|Glyma.05G082500	gma|Glyma.11G058900	gma|Glyma.11G059000	gma|Glyma.17G179200	gma|Glyma.17G179400	gma|Glyma.17G179500	gma|Glyma.17G180000	gma|Glyma.17G180100	gma|Glyma.17G180300	gma|Glyma.08G154400
group420	28	3	3	12	10	bna|BnaA02g14960D	bna|BnaA08g05380D	bna|BnaC02g19910D	bna|BnaC06g31680D	bna|BnaA07g14940D	bna|BnaC06g12920D	bna|BnaA08g05360D	bna|BnaA08g05370D	bna|BnaA08g30660D	bna|BnaCnng53810D	gma|Glyma.01G028000	gma|Glyma.02G037200	gma|Glyma.01G028100	gma|Glyma.02G037100	gma|Glyma.08G284200	gma|Glyma.18G141500	gma|Glyma.08G284100	gma|Glyma.18G141700	gma|Glyma.05G005100	gma|Glyma.19G005700	gma|Glyma.19G062300	gma|Glyma.17G088000	sin|SIN_1018088	ara|AT1G70520	ara|AT1G70530	sin|SIN_1007886	sin|SIN_1026633	ara|AT5G40380
group421	28	0	0	0	28	bna|BnaA03g28470D	bna|BnaC05g14790D	bna|BnaC03g54560D	bna|BnaC06g37550D	bna|BnaC02g17530D	bna|BnaCnng51280D	bna|BnaC08g04890D	bna|BnaC06g14010D	bna|BnaC07g19970D	bna|BnaC03g17410D	bna|BnaA07g01330D	bna|BnaA09g35420D	bna|BnaC01g20990D	bna|BnaC03g04700D	bna|BnaC08g26780D	bna|BnaC02g11810D	bna|BnaA08g02480D	bna|BnaC03g48870D	bna|BnaC01g14950D	bna|BnaAnng12310D	bna|BnaC05g14740D	bna|BnaC02g18210D	bna|BnaC05g10410D	bna|BnaC02g34730D	bna|BnaC08g13240D	bna|BnaA06g02660D	bna|BnaC08g20800D	bna|BnaA03g16840D
group422	28	1	0	24	3	bna|BnaAnng21180D	bna|BnaC07g14550D	bna|BnaC08g28290D	gma|Glyma.01G112200	gma|Glyma.01G112300	gma|Glyma.03G052800	gma|Glyma.03G053100	gma|Glyma.03G053500	gma|Glyma.03G053900	gma|Glyma.03G054100	gma|Glyma.03G075300	gma|Glyma.03G077400	gma|Glyma.03G087500	gma|Glyma.03G087600	gma|Glyma.03G088100	gma|Glyma.12G239200	gma|Glyma.16G085200	gma|Glyma.16G085400	gma|Glyma.16G085700	gma|Glyma.16G085900	gma|Glyma.16G086500	gma|Glyma.16G086700	gma|Glyma.16G087100	gma|Glyma.03G088000	gma|Glyma.03G053300	gma|Glyma.03G054600	gma|Glyma.03G087700	ara|AT5G36930
group423	28	0	28	0	0	sin|SIN_1000354	sin|SIN_1000488	sin|SIN_1000410	sin|SIN_1002732	sin|SIN_1002715	sin|SIN_1000936	sin|SIN_1000875	sin|SIN_1000876	sin|SIN_1000490	sin|SIN_1002721	sin|SIN_1016117	sin|SIN_1016113	sin|SIN_1016120	sin|SIN_1002735	sin|SIN_1016118	sin|SIN_1016115	sin|SIN_1016121	sin|SIN_1002701	sin|SIN_1002704	sin|SIN_1000558	sin|SIN_1000551	sin|SIN_1002700	sin|SIN_1002702	sin|SIN_1000873	sin|SIN_1000934	sin|SIN_1002719	sin|SIN_1010088	sin|SIN_1000478
group424	28	0	28	0	0	sin|SIN_1003038	sin|SIN_1003416	sin|SIN_1001552	sin|SIN_1001543	sin|SIN_1001222	sin|SIN_1008442	sin|SIN_1003427	sin|SIN_1001169	sin|SIN_1001016	sin|SIN_1001007	sin|SIN_1001008	sin|SIN_1000883	sin|SIN_1000800	sin|SIN_1000710	sin|SIN_1000711	sin|SIN_1000523	sin|SIN_1000525	sin|SIN_1000526	sin|SIN_1000515	sin|SIN_1000484	sin|SIN_1000485	sin|SIN_1000437	sin|SIN_1000361	sin|SIN_1000362	sin|SIN_1000341	sin|SIN_1000291	sin|SIN_1000292	sin|SIN_1000524
group425	27	4	5	7	11	ara|AT1G04920	ara|AT4G10120	ara|AT5G11110	ara|AT5G20280	bna|BnaA02g04800D	bna|BnaA02g23460D	bna|BnaA03g03230D	bna|BnaA06g27590D	bna|BnaA10g03060D	bna|BnaA10g15120D	bna|BnaC03g04660D	bna|BnaC05g02930D	bna|BnaC07g29460D	bna|BnaC09g37470D	bna|BnaC02g29300D	gma|Glyma.04G110200	gma|Glyma.06G323700	gma|Glyma.08G308600	gma|Glyma.13G161600	gma|Glyma.14G029100	gma|Glyma.17G109700	gma|Glyma.18G108100	sin|SIN_1001290	sin|SIN_1007310	sin|SIN_1013575	sin|SIN_1017282	sin|SIN_1021751
group426	27	5	3	8	11	ara|AT1G05640	ara|AT2G31820	ara|AT1G07710	ara|AT5G02620	ara|AT5G60070	bna|BnaA03g09110D	bna|BnaC03g11430D	bna|BnaC05g05450D	bna|BnaA04g18530D	bna|BnaA05g11150D	bna|BnaA08g28330D	bna|BnaC04g12840D	bna|BnaC08g01370D	bna|BnaCnng33120D	bna|BnaA10g30530D	bna|BnaCnng03360D	gma|Glyma.03G000200	gma|Glyma.03G264500	gma|Glyma.19G263700	gma|Glyma.03G174500	gma|Glyma.12G074900	gma|Glyma.13G331500	gma|Glyma.15G042600	gma|Glyma.19G175400	sin|SIN_1024181	sin|SIN_1024485	sin|SIN_1015874
group427	27	4	5	6	12	ara|AT1G06220	ara|AT1G56070	ara|AT3G12915	ara|AT5G25230	bna|BnaA02g31580D	bna|BnaA04g20940D	bna|BnaA08g17430D	bna|BnaAnng33970D	bna|BnaC02g40260D	bna|BnaC03g76150D	bna|BnaC04g44940D	bna|BnaA06g39950D	bna|BnaC08g44690D	bna|BnaA08g28500D	bna|BnaAnng36610D	bna|BnaCnng69360D	gma|Glyma.08G170000	gma|Glyma.13G165400	gma|Glyma.15G256800	gma|Glyma.15G256900	gma|Glyma.15G257100	gma|Glyma.17G105700	sin|SIN_1003167	sin|SIN_1003168	sin|SIN_1011558	sin|SIN_1014244	sin|SIN_1024583
group428	27	4	4	5	14	ara|AT1G07670	ara|AT1G07810	ara|AT1G10130	ara|AT4G00900	bna|BnaA05g30220D	bna|BnaA09g49240D	bna|BnaA09g49350D	bna|BnaA09g52060D	bna|BnaAnng27350D	bna|BnaC05g05490D	bna|BnaC05g44550D	bna|BnaC08g43540D	bna|BnaC08g45440D	bna|BnaCnng01680D	bna|BnaA06g05910D	bna|BnaC05g07470D	bna|BnaC08g42380D	bna|BnaCnng37700D	gma|Glyma.03G175200	gma|Glyma.04G046700	gma|Glyma.07G053100	gma|Glyma.16G022200	gma|Glyma.19G175900	sin|SIN_1011365	sin|SIN_1014179	sin|SIN_1024490	sin|SIN_1024491
group429	27	4	3	8	12	ara|AT1G10750	ara|AT1G23340	ara|AT1G70550	ara|AT5G50150	bna|BnaA02g14980D	bna|BnaA08g20520D	bna|BnaA09g31120D	bna|BnaA10g05670D	bna|BnaAnng17520D	bna|BnaAnng29190D	bna|BnaC02g19970D	bna|BnaC06g31720D	bna|BnaC08g06290D	bna|BnaC09g26200D	bna|BnaCnng58280D	bna|BnaC05g26320D	gma|Glyma.01G027800	gma|Glyma.02G037400	gma|Glyma.04G185800	gma|Glyma.05G039800	gma|Glyma.06G180300	gma|Glyma.08G283600	gma|Glyma.17G087100	gma|Glyma.18G142900	sin|SIN_1018078	sin|SIN_1020323	sin|SIN_1026625
group430	27	4	2	6	15	ara|AT1G14840	ara|AT1G24764	ara|AT1G68060	ara|AT2G01750	bna|BnaA06g09630D	bna|BnaA06g34580D	bna|BnaA07g24820D	bna|BnaA07g26810D	bna|BnaA08g19220D	bna|BnaA09g28340D	bna|BnaA09g45420D	bna|BnaAnng06460D	bna|BnaC05g20840D	bna|BnaC05g49520D	bna|BnaC06g26150D	bna|BnaC06g29190D	bna|BnaC07g10900D	bna|BnaC07g21100D	bna|BnaC08g39250D	gma|Glyma.02G085500	gma|Glyma.05G239100	gma|Glyma.07G170700	gma|Glyma.08G046200	gma|Glyma.19G130100	gma|Glyma.03G127500	sin|SIN_1018710	sin|SIN_1021293
group431	27	4	2	5	16	ara|AT1G17770	ara|AT2G24740	ara|AT1G73100	ara|AT5G04940	bna|BnaA03g01550D	bna|BnaA07g22850D	bna|BnaA07g30600D	bna|BnaA10g25310D	bna|BnaC02g02520D	bna|BnaC03g01840D	bna|BnaC06g23810D	bna|BnaC06g43300D	bna|BnaC06g43880D	bna|BnaC09g50300D	bna|BnaC09g50310D	bna|BnaA06g11960D	bna|BnaA06g11990D	bna|BnaAnng14120D	bna|BnaAnng21540D	bna|BnaC06g28920D	gma|Glyma.03G119900	gma|Glyma.04G125500	gma|Glyma.13G186800	gma|Glyma.15G224400	gma|Glyma.19G124100	sin|SIN_1011741	sin|SIN_1023723
group432	27	3	4	9	11	ara|AT1G20840	ara|AT3G51490	ara|AT4G35300	bna|BnaA01g02100D	bna|BnaA01g19430D	bna|BnaA06g14680D	bna|BnaA08g21610D	bna|BnaA09g32040D	bna|BnaC01g03250D	bna|BnaC01g23380D	bna|BnaC08g19500D	bna|BnaC08g22860D	bna|BnaCnng48010D	bna|BnaC05g16060D	gma|Glyma.01G157300	gma|Glyma.02G311700	gma|Glyma.04G000300	gma|Glyma.04G015000	gma|Glyma.06G000200	gma|Glyma.06G015000	gma|Glyma.11G087700	gma|Glyma.14G000900	gma|Glyma.16G112500	sin|SIN_1007439	sin|SIN_1015821	sin|SIN_1019265	sin|SIN_1025276
group433	27	5	3	5	14	ara|AT1G29910	ara|AT1G29920	ara|AT1G29930	ara|AT2G34420	ara|AT2G34430	bna|BnaA03g15830D	bna|BnaA04g20150D	bna|BnaA05g09400D	bna|BnaA05g09410D	bna|BnaA08g17660D	bna|BnaA09g26570D	bna|BnaAnng22920D	bna|BnaC03g18980D	bna|BnaC03g59520D	bna|BnaC04g10770D	bna|BnaC04g10780D	bna|BnaC05g22880D	bna|BnaA07g07560D	bna|BnaC07g09400D	gma|Glyma.05G128000	gma|Glyma.08G082900	gma|Glyma.16G165800	gma|Glyma.16G165200	gma|Glyma.16G165500	sin|SIN_1001792	sin|SIN_1001793	sin|SIN_1019623
group434	27	6	3	8	10	ara|AT1G32300	ara|AT2G46740	ara|AT2G46750	ara|AT2G46760	ara|AT5G56490	bna|BnaA02g08600D	bna|BnaA05g01120D	bna|BnaA05g01130D	bna|BnaA05g01140D	bna|BnaA10g10720D	bna|BnaC02g12210D	bna|BnaC04g00690D	bna|BnaC04g00700D	bna|BnaCnng57660D	gma|Glyma.03G260600	gma|Glyma.07G050900	gma|Glyma.16G019900	gma|Glyma.16G020000	gma|Glyma.16G020100	gma|Glyma.19G259300	gma|Glyma.19G259400	sin|SIN_1003566	sin|SIN_1021565	sin|SIN_1020778	ara|AT5G11540	bna|BnaA02g01040D	gma|Glyma.17G195100
group435	27	5	3	5	14	ara|AT1G33700	ara|AT3G24180	ara|AT4G10060	ara|AT5G49900	bna|BnaA01g23710D	bna|BnaA02g23500D	bna|BnaA03g23280D	bna|BnaA07g06340D	bna|BnaA09g23550D	bna|BnaC01g30560D	bna|BnaC02g29350D	bna|BnaC03g27520D	bna|BnaC06g07690D	bna|BnaC07g07920D	bna|BnaA03g37200D	bna|BnaA07g06010D	bna|BnaC03g43500D	bna|BnaC07g07510D	gma|Glyma.02G074200	gma|Glyma.16G155700	gma|Glyma.07G273300	gma|Glyma.10G192400	gma|Glyma.20G198000	sin|SIN_1008853	sin|SIN_1015366	sin|SIN_1022869	ara|AT3G24170
group436	27	4	5	3	15	ara|AT1G53830	ara|AT3G14310	ara|AT1G53840	ara|AT3G14300	bna|BnaA01g29470D	bna|BnaA01g37100D	bna|BnaA05g14130D	bna|BnaA05g25150D	bna|BnaA08g00680D	bna|BnaC01g37010D	bna|BnaC01g37020D	bna|BnaC03g38480D	bna|BnaC05g39340D	bna|BnaC06g41940D	bna|BnaA05g14120D	bna|BnaA06g00690D	bna|BnaC03g38460D	bna|BnaC06g06610D	bna|BnaC06g41950D	gma|Glyma.07G046000	gma|Glyma.16G014000	gma|Glyma.16G014100	sin|SIN_1000147	sin|SIN_1007534	sin|SIN_1017539	sin|SIN_1009465	sin|SIN_1017540
group437	27	3	5	8	11	ara|AT1G55200	ara|AT3G13690	ara|AT5G56790	bna|BnaA01g37150D	bna|BnaA02g08510D	bna|BnaA03g32990D	bna|BnaA05g25720D	bna|BnaA08g00610D	bna|BnaA10g10910D	bna|BnaC01g44760D	bna|BnaC03g38110D	bna|BnaC03g70280D	bna|BnaC05g39640D	bna|BnaC09g33310D	gma|Glyma.05G222700	gma|Glyma.07G011300	gma|Glyma.08G029500	gma|Glyma.08G194500	gma|Glyma.13G351500	gma|Glyma.15G023200	gma|Glyma.14G078800	gma|Glyma.17G246300	sin|SIN_1007662	sin|SIN_1010383	sin|SIN_1009531	sin|SIN_1011463	sin|SIN_1011657
group438	27	8	2	8	9	ara|AT1G65780	ara|AT1G65810	ara|AT5G37150	ara|AT4G05540	ara|AT5G37140	ara|AT5G37160	ara|AT5G52090	ara|AT5G37030	bna|BnaA02g13620D	bna|BnaC02g46020D	bna|BnaA04g07960D	bna|BnaA09g20690D	bna|BnaC01g39160D	bna|BnaC04g55860D	bna|BnaC09g23030D	bna|BnaA07g25420D	bna|BnaC06g27200D	gma|Glyma.05G135000	gma|Glyma.08G090200	gma|Glyma.20G041600	gma|Glyma.08G225300	gma|Glyma.11G208300	gma|Glyma.14G208700	gma|Glyma.18G045600	gma|Glyma.18G045700	sin|SIN_1019215	sin|SIN_1025273
group439	27	2	5	11	9	ara|AT2G20300	ara|AT5G56890	bna|BnaA02g08470D	bna|BnaA07g00180D	bna|BnaA09g10190D	bna|BnaA09g43810D	bna|BnaA10g10960D	bna|BnaC07g00680D	bna|BnaC08g36380D	bna|BnaC09g10340D	bna|BnaC09g33410D	gma|Glyma.03G169200	gma|Glyma.10G041300	gma|Glyma.13G104300	gma|Glyma.13G128200	gma|Glyma.19G170500	gma|Glyma.07G009800	gma|Glyma.08G193000	gma|Glyma.09G063200	gma|Glyma.13G350000	gma|Glyma.15G024300	gma|Glyma.15G170000	sin|SIN_1007643	sin|SIN_1010401	sin|SIN_1022289	sin|SIN_1024743	sin|SIN_1009736
group440	27	4	4	5	14	ara|AT2G27040	ara|AT2G32940	ara|AT5G21030	ara|AT5G21150	bna|BnaA02g05290D	bna|BnaA03g15180D	bna|BnaA04g15560D	bna|BnaA07g13010D	bna|BnaA10g14440D	bna|BnaA10g14450D	bna|BnaA10g14560D	bna|BnaC03g18310D	bna|BnaC04g38560D	bna|BnaC04g54830D	bna|BnaC09g36780D	bna|BnaC09g36860D	bna|BnaCnng35060D	bna|BnaCnng75800D	gma|Glyma.02G274900	gma|Glyma.06G314500	gma|Glyma.13G193200	gma|Glyma.14G041100	gma|Glyma.20G052500	sin|SIN_1007229	sin|SIN_1015168	sin|SIN_1017719	sin|SIN_1023447
group441	27	3	5	8	11	ara|AT2G42520	ara|AT3G58510	ara|AT3G58570	bna|BnaA04g01960D	bna|BnaA04g24560D	bna|BnaA07g17890D	bna|BnaA07g17920D	bna|BnaA09g37460D	bna|BnaA09g55110D	bna|BnaC04g48400D	bna|BnaC06g16620D	bna|BnaC06g16650D	bna|BnaC08g29260D	bna|BnaC08g29300D	gma|Glyma.02G169600	gma|Glyma.05G155100	gma|Glyma.08G113000	gma|Glyma.09G105300	gma|Glyma.11G256200	gma|Glyma.13G168000	gma|Glyma.17G115700	gma|Glyma.18G000800	sin|SIN_1006304	sin|SIN_1007348	sin|SIN_1010711	sin|SIN_1023596	sin|SIN_1024280
group442	27	4	5	9	9	ara|AT2G46480	ara|AT3G61130	ara|AT4G38270	ara|AT5G47780	bna|BnaA04g00880D	bna|BnaA05g01360D	bna|BnaA06g40930D	bna|BnaA09g38850D	bna|BnaC04g21950D	bna|BnaC04g52090D	bna|BnaC08g31110D	bna|BnaCnng34200D	bna|BnaCnng75670D	gma|Glyma.03G019700	gma|Glyma.05G001800	gma|Glyma.07G081600	gma|Glyma.07G269900	gma|Glyma.09G017000	gma|Glyma.09G266500	gma|Glyma.15G122600	gma|Glyma.17G003900	gma|Glyma.18G224200	sin|SIN_1014576	sin|SIN_1006869	sin|SIN_1011522	sin|SIN_1011567	sin|SIN_1026882
group443	27	3	3	8	13	ara|AT3G03780	ara|AT5G17920	ara|AT5G20980	bna|BnaA02g03770D	bna|BnaA03g06790D	bna|BnaA03g08190D	bna|BnaA03g28400D	bna|BnaA10g14580D	bna|BnaA10g16880D	bna|BnaC02g07610D	bna|BnaC03g08690D	bna|BnaC03g10390D	bna|BnaC03g33530D	bna|BnaC05g48040D	bna|BnaC09g36890D	bna|BnaC09g39920D	gma|Glyma.05G090100	gma|Glyma.13G028400	gma|Glyma.16G038300	gma|Glyma.17G184900	gma|Glyma.17G188000	gma|Glyma.17G188100	gma|Glyma.19G114500	gma|Glyma.20G055900	sin|SIN_1007743	sin|SIN_1013152	sin|SIN_1015156
group444	27	3	3	6	15	ara|AT3G05380	ara|AT5G27610	bna|BnaA02g31210D	bna|BnaA05g31820D	bna|BnaA06g28660D	bna|BnaAnng02600D	bna|BnaC02g39780D	bna|BnaC05g46410D	bna|BnaC07g28070D	bna|BnaA02g31220D	bna|BnaA06g28650D	bna|BnaA09g03810D	bna|BnaC09g03240D	bna|BnaA05g19710D	bna|BnaC05g30570D	bna|BnaAnng02380D	bna|BnaC07g28080D	gma|Glyma.03G237000	gma|Glyma.10G153800	gma|Glyma.20G234500	gma|Glyma.07G249800	gma|Glyma.17G024600	sin|SIN_1010172	sin|SIN_1016244	ara|AT5G27620	gma|Glyma.06G164600	sin|SIN_1012144
group445	27	3	3	8	13	bna|BnaA01g04220D	bna|BnaA03g52170D	bna|BnaA08g12050D	bna|BnaC01g05660D	bna|BnaC03g66940D	bna|BnaC07g43900D	bna|BnaA01g34740D	bna|BnaAnng34180D	bna|BnaC01g05670D	bna|BnaA03g03390D	bna|BnaA10g20990D	bna|BnaC03g04820D	bna|BnaC09g45060D	gma|Glyma.04G080500	gma|Glyma.06G082200	gma|Glyma.17G190500	gma|Glyma.04G080600	gma|Glyma.06G082300	gma|Glyma.14G143400	gma|Glyma.17G190900	gma|Glyma.14G143700	sin|SIN_1020767	sin|SIN_1021572	sin|SIN_1020766	ara|AT4G32720	ara|AT4G32730	ara|AT5G11510
group446	27	0	0	0	27	bna|BnaA01g07770D	bna|BnaA01g07780D	bna|BnaA01g07790D	bna|BnaAnng24850D	bna|BnaC02g02960D	bna|BnaAnng33770D	bna|BnaAnng17750D	bna|BnaC02g02800D	bna|BnaAnng00880D	bna|BnaA01g07800D	bna|BnaA01g08560D	bna|BnaA01g09290D	bna|BnaC02g02810D	bna|BnaCnng57250D	bna|BnaAnng00930D	bna|BnaC02g02570D	bna|BnaC02g36140D	bna|BnaAnng24860D	bna|BnaC03g31220D	bna|BnaAnng17690D	bna|BnaCnng75000D	bna|BnaA05g18550D	bna|BnaA04g28620D	bna|BnaC07g07680D	bna|BnaA01g08570D	bna|BnaC04g40530D	bna|BnaAnng00760D
group447	27	2	5	8	12	bna|BnaA01g26250D	bna|BnaA03g35110D	bna|BnaA05g16080D	bna|BnaA05g21030D	bna|BnaC01g33540D	bna|BnaC03g40810D	bna|BnaC05g33800D	bna|BnaA06g37550D	bna|BnaA08g02390D	bna|BnaC06g02820D	bna|BnaC08g02620D	bna|BnaCnng60840D	gma|Glyma.02G134400	gma|Glyma.07G210800	gma|Glyma.13G028500	gma|Glyma.13G028800	gma|Glyma.13G029200	gma|Glyma.14G080500	gma|Glyma.17G244900	gma|Glyma.20G056200	sin|SIN_1004602	sin|SIN_1014849	sin|SIN_1014846	sin|SIN_1014847	sin|SIN_1014848	ara|AT1G49600	ara|AT3G19130
group448	27	1	6	16	4	bna|BnaA02g24130D	bna|BnaC02g31910D	bna|BnaA06g40240D	bna|BnaC07g18750D	gma|Glyma.06G278000	gma|Glyma.06G278200	gma|Glyma.06G279100	gma|Glyma.06G279200	gma|Glyma.06G279900	gma|Glyma.06G283000	gma|Glyma.06G283100	gma|Glyma.11G144900	gma|Glyma.12G123500	gma|Glyma.12G123600	gma|Glyma.12G127200	gma|Glyma.12G127300	gma|Glyma.15G225000	gma|Glyma.06G280100	gma|Glyma.12G077200	gma|Glyma.12G077100	sin|SIN_1007608	sin|SIN_1015990	sin|SIN_1027093	sin|SIN_1027094	sin|SIN_1027098	sin|SIN_1013443	ara|AT5G45890
group449	27	0	0	0	27	bna|BnaCnng15580D	bna|BnaCnng22280D	bna|BnaUnng01940D	bna|BnaC06g33080D	bna|BnaC06g41660D	bna|BnaC03g75360D	bna|BnaC05g27110D	bna|BnaC05g19010D	bna|BnaC07g02980D	bna|BnaC04g31860D	bna|BnaC09g48460D	bna|BnaC09g26250D	bna|BnaC06g01330D	bna|BnaC01g44030D	bna|BnaC02g29700D	bna|BnaC06g20700D	bna|BnaC03g53170D	bna|BnaC02g23830D	bna|BnaC03g72050D	bna|BnaAnng13000D	bna|BnaAnng12950D	bna|BnaAnng22090D	bna|BnaC01g18240D	bna|BnaAnng18340D	bna|BnaC03g16700D	bna|BnaA05g17870D	bna|BnaA08g06510D
group450	27	0	0	0	27	bna|BnaC06g28870D	bna|BnaC08g06630D	bna|BnaC07g12130D	bna|BnaCnng77510D	bna|BnaCnng11780D	bna|BnaCnng77110D	bna|BnaC09g14410D	bna|BnaC07g12140D	bna|BnaCnng29410D	bna|BnaC03g27240D	bna|BnaC07g02770D	bna|BnaC05g51280D	bna|BnaC03g50880D	bna|BnaC03g50870D	bna|BnaC05g28080D	bna|BnaA05g17670D	bna|BnaC02g32590D	bna|BnaC02g32600D	bna|BnaA08g07310D	bna|BnaA05g17660D	bna|BnaA10g08950D	bna|BnaC05g28040D	bna|BnaA05g17650D	bna|BnaA02g22870D	bna|BnaA02g22880D	bna|BnaC02g30430D	bna|BnaA07g06840D
group451	26	3	8	8	7	ara|AT1G01610	ara|AT2G38110	ara|AT4G00400	bna|BnaA05g06580D	bna|BnaA10g00370D	bna|BnaAnng31310D	bna|BnaC04g45690D	bna|BnaC05g00450D	bna|BnaCnng08770D	bna|BnaCnng43470D	gma|Glyma.01G113200	gma|Glyma.03G008300	gma|Glyma.03G078600	gma|Glyma.07G069700	gma|Glyma.07G146800	gma|Glyma.10G119900	gma|Glyma.18G197800	gma|Glyma.20G070400	sin|SIN_1001621	sin|SIN_1007967	sin|SIN_1021799	sin|SIN_1026760	sin|SIN_1003878	sin|SIN_1009956	sin|SIN_1011100	sin|SIN_1014079
group452	26	3	1	10	12	ara|AT1G02810	ara|AT2G47550	ara|AT4G02330	bna|BnaA04g27070D	bna|BnaA05g00400D	bna|BnaA08g27240D	bna|BnaA10g01400D	bna|BnaAnng20820D	bna|BnaC04g51190D	bna|BnaC04g51830D	bna|BnaC05g01440D	bna|BnaCnng48920D	bna|BnaCnng60750D	bna|BnaA05g31590D	bna|BnaC05g46140D	gma|Glyma.02G016600	gma|Glyma.03G215800	gma|Glyma.03G215900	gma|Glyma.03G216000	gma|Glyma.10G017200	gma|Glyma.10G150600	gma|Glyma.19G212300	gma|Glyma.19G212400	gma|Glyma.19G212500	gma|Glyma.19G231400	sin|SIN_1012563
group453	26	5	4	6	11	ara|AT1G09350	ara|AT1G56600	ara|AT2G47180	ara|AT1G60450	ara|AT1G60470	bna|BnaA04g26930D	bna|BnaA05g00720D	bna|BnaA09g14180D	bna|BnaA09g15290D	bna|BnaC04g00330D	bna|BnaC04g51460D	bna|BnaC09g14710D	bna|BnaA09g48480D	bna|BnaC08g50010D	bna|BnaCnng63310D	gma|Glyma.03G222000	gma|Glyma.03G229800	gma|Glyma.10G145300	gma|Glyma.19G219100	gma|Glyma.19G227800	gma|Glyma.20G094500	sin|SIN_1012641	sin|SIN_1026653	sin|SIN_1018104	bna|BnaC01g28520D	sin|SIN_1025925
group454	26	4	3	6	13	ara|AT1G09420	ara|AT1G24280	ara|AT5G13110	ara|AT5G35790	bna|BnaC03g05780D	bna|BnaA03g04190D	bna|BnaA07g08970D	bna|BnaA08g26430D	bna|BnaA08g30000D	bna|BnaA08g31100D	bna|BnaA10g20180D	bna|BnaAnng27690D	bna|BnaC07g11270D	bna|BnaC09g43980D	bna|BnaCnng06870D	bna|BnaCnng48180D	bna|BnaCnng78750D	gma|Glyma.02G096800	gma|Glyma.03G229400	gma|Glyma.07G013800	gma|Glyma.08G199000	gma|Glyma.18G284600	gma|Glyma.19G226700	sin|SIN_1003799	sin|SIN_1026457	sin|SIN_1025932
group455	26	2	4	8	12	ara|AT1G13440	ara|AT3G04120	bna|BnaA01g33660D	bna|BnaA06g08510D	bna|BnaA09g46260D	bna|BnaC01g40210D	bna|BnaA03g28480D	bna|BnaA05g33200D	bna|BnaA08g24270D	bna|BnaC03g33610D	bna|BnaC05g09880D	bna|BnaC05g47450D	bna|BnaC08g15900D	bna|BnaC08g40330D	gma|Glyma.04G193400	gma|Glyma.04G193500	gma|Glyma.05G073100	gma|Glyma.06G172600	gma|Glyma.06G172700	gma|Glyma.11G247600	gma|Glyma.18G009700	gma|Glyma.19G078300	sin|SIN_1004012	sin|SIN_1004211	sin|SIN_1018022	sin|SIN_1026532
group456	26	3	3	8	12	ara|AT1G13860	ara|AT1G78240	ara|AT2G03480	bna|BnaA02g18830D	bna|BnaA02g36960D	bna|BnaA06g39940D	bna|BnaA07g20650D	bna|BnaA07g34120D	bna|BnaC02g24910D	bna|BnaC02g35050D	bna|BnaC06g20510D	bna|BnaC06g38740D	bna|BnaC07g22380D	bna|BnaC09g21520D	bna|BnaA09g19320D	gma|Glyma.01G057500	gma|Glyma.02G115600	gma|Glyma.04G100700	gma|Glyma.06G102500	gma|Glyma.07G226100	gma|Glyma.13G089700	gma|Glyma.14G174500	gma|Glyma.20G026000	sin|SIN_1002911	sin|SIN_1015719	sin|SIN_1018867
group457	26	5	3	6	12	ara|AT1G14970	ara|AT1G35510	ara|AT2G01480	ara|AT1G38131	ara|AT1G38065	bna|BnaA02g26850D	bna|BnaA05g36320D	bna|BnaA06g09720D	bna|BnaA06g34880D	bna|BnaA09g45330D	bna|BnaAnng23210D	bna|BnaC05g11210D	bna|BnaC06g08460D	bna|BnaC07g48790D	bna|BnaC08g39140D	bna|BnaCnng22220D	bna|BnaC05g27230D	gma|Glyma.04G256700	gma|Glyma.06G324800	gma|Glyma.07G219200	gma|Glyma.13G083000	gma|Glyma.14G163900	gma|Glyma.20G017400	sin|SIN_1013768	sin|SIN_1017097	sin|SIN_1017207
group458	26	4	5	7	10	ara|AT1G17980	ara|AT2G25850	ara|AT4G32850	ara|AT4G328500	bna|BnaA01g04100D	bna|BnaA04g15160D	bna|BnaA06g35040D	bna|BnaA08g22830D	bna|BnaA09g44760D	bna|BnaC01g05560D	bna|BnaC04g38120D	bna|BnaC07g20650D	bna|BnaC08g17680D	bna|BnaC08g37460D	gma|Glyma.04G086800	gma|Glyma.06G088500	gma|Glyma.07G015000	gma|Glyma.07G099400	gma|Glyma.08G200500	gma|Glyma.09G179500	gma|Glyma.05G242500	sin|SIN_1009542	sin|SIN_1010340	sin|SIN_1013711	sin|SIN_1016124	sin|SIN_1018389
group459	26	4	2	7	13	ara|AT1G18500	ara|AT1G74040	ara|AT5G23010	ara|AT5G23020	bna|BnaA02g33040D	bna|BnaA03g39720D	bna|BnaA04g20510D	bna|BnaCnng21190D	bna|BnaA02g36350D	bna|BnaC02g27590D	bna|BnaA03g39680D	bna|BnaAnng23360D	bna|BnaA03g39710D	bna|BnaA06g12630D	bna|BnaA09g44550D	bna|BnaC05g14180D	bna|BnaC08g37250D	gma|Glyma.03G005700	gma|Glyma.10G295400	gma|Glyma.13G024700	gma|Glyma.13G025200	gma|Glyma.19G120400	gma|Glyma.19G120600	gma|Glyma.20G245300	sin|SIN_1007381	sin|SIN_1015949
group460	26	9	3	4	10	ara|AT1G26320	ara|AT3G03080	ara|AT5G16960	ara|AT5G16970	ara|AT5G16990	ara|AT5G17000	ara|AT5G37940	ara|AT5G37980	ara|AT5G38000	bna|BnaA02g03340D	bna|BnaA03g06330D	bna|BnaA05g32330D	bna|BnaA09g28840D	bna|BnaA10g17570D	bna|BnaC02g06960D	bna|BnaC03g08130D	bna|BnaC05g20410D	bna|BnaC09g40930D	bna|BnaCnng06210D	gma|Glyma.03G097600	gma|Glyma.03G098600	gma|Glyma.03G098800	gma|Glyma.03G098900	sin|SIN_1008629	sin|SIN_1008630	sin|SIN_1015879
group461	26	4	3	9	10	ara|AT1G26570	ara|AT3G29360	ara|AT5G15490	ara|AT5G39320	bna|BnaA02g02640D	bna|BnaA03g05450D	bna|BnaA07g14670D	bna|BnaA09g29000D	bna|BnaA10g18700D	bna|BnaC02g06080D	bna|BnaC03g06980D	bna|BnaC05g20270D	bna|BnaC06g12620D	bna|BnaC09g42430D	gma|Glyma.01G057100	gma|Glyma.02G115400	gma|Glyma.05G022600	gma|Glyma.08G243000	gma|Glyma.13G057700	gma|Glyma.17G077000	gma|Glyma.18G265100	gma|Glyma.19G028500	gma|Glyma.14G115200	sin|SIN_1006561	sin|SIN_1008064	sin|SIN_1017462
group462	26	3	6	9	8	ara|AT1G30220	ara|AT2G35740	ara|AT4G16480	bna|BnaA03g42620D	bna|BnaA04g20750D	bna|BnaA08g17490D	bna|BnaAnng37910D	bna|BnaC04g56490D	bna|BnaC07g33720D	bna|BnaCnng34530D	bna|BnaCnng73380D	gma|Glyma.05G142400	gma|Glyma.05G142500	gma|Glyma.08G098400	gma|Glyma.08G098500	gma|Glyma.09G011400	gma|Glyma.09G087200	gma|Glyma.09G087400	gma|Glyma.15G194600	gma|Glyma.15G115900	sin|SIN_1003580	sin|SIN_1004188	sin|SIN_1006680	sin|SIN_1006915	sin|SIN_1016148	sin|SIN_1026916
group463	26	4	5	9	8	ara|AT1G48650	ara|AT2G01130	ara|AT2G35920	ara|AT5G04895	bna|BnaA03g16420D	bna|BnaA06g03600D	bna|BnaA06g35130D	bna|BnaA10g25360D	bna|BnaC03g19780D	bna|BnaC06g02170D	bna|BnaC07g48750D	bna|BnaC09g50360D	gma|Glyma.02G195500	gma|Glyma.05G242800	gma|Glyma.08G050200	gma|Glyma.08G229400	gma|Glyma.09G115600	gma|Glyma.10G082300	gma|Glyma.20G122600	gma|Glyma.15G216000	gma|Glyma.15G216100	sin|SIN_1007791	sin|SIN_1012303	sin|SIN_1013717	sin|SIN_1023623	sin|SIN_1012304
group464	26	4	2	6	14	ara|AT1G53300	ara|AT2G42580	ara|AT3G14950	ara|AT3G58620	bna|BnaA01g29070D	bna|BnaA05g14560D	bna|BnaA05g24600D	bna|BnaA08g01210D	bna|BnaC01g36460D	bna|BnaC03g69530D	bna|BnaC05g38580D	bna|BnaC06g09990D	bna|BnaA03g56720D	bna|BnaA05g34270D	bna|BnaA09g55160D	bna|BnaC03g23790D	bna|BnaC04g02370D	bna|BnaC08g29330D	gma|Glyma.06G230400	gma|Glyma.12G160800	gma|Glyma.12G210100	gma|Glyma.12G228800	gma|Glyma.13G270900	gma|Glyma.13G291200	sin|SIN_1019443	sin|SIN_1022549
group465	26	3	4	7	12	ara|AT1G53390	ara|AT2G37010	ara|AT5G60740	bna|BnaA03g11070D	bna|BnaA05g07400D	bna|BnaA05g14460D	bna|BnaA06g00960D	bna|BnaA06g00980D	bna|BnaC03g11140D	bna|BnaC03g13810D	bna|BnaC04g08220D	bna|BnaC06g41450D	bna|BnaC06g41490D	bna|BnaCnng21420D	bna|BnaCnng69230D	gma|Glyma.02G163200	gma|Glyma.10G057700	gma|Glyma.10G209200	gma|Glyma.11G196100	gma|Glyma.12G078000	gma|Glyma.13G144500	gma|Glyma.20G181400	sin|SIN_1002454	sin|SIN_1002455	sin|SIN_1004420	sin|SIN_1024586
group466	26	2	4	10	10	ara|AT1G63440	ara|AT5G44790	bna|BnaA09g10950D	bna|BnaA10g06240D	bna|BnaAnng05310D	bna|BnaC03g31360D	bna|BnaC04g20290D	bna|BnaC07g18200D	bna|BnaC09g11230D	bna|BnaC09g28870D	bna|BnaA09g53550D	bna|BnaCnng61530D	gma|Glyma.01G219000	gma|Glyma.01G219100	gma|Glyma.03G086000	gma|Glyma.08G013600	gma|Glyma.16G088300	gma|Glyma.19G140000	gma|Glyma.05G132900	gma|Glyma.08G087300	gma|Glyma.09G052000	gma|Glyma.15G158300	sin|SIN_1006815	sin|SIN_1009824	sin|SIN_1015553	sin|SIN_1015554
group467	26	3	3	9	11	ara|AT1G64110	ara|AT4G28000	ara|AT5G52882	bna|BnaA01g16790D	bna|BnaA03g12490D	bna|BnaA03g48940D	bna|BnaA09g11970D	bna|BnaA10g06290D	bna|BnaC01g20540D	bna|BnaC03g15360D	bna|BnaC07g41150D	bna|BnaC09g12360D	bna|BnaC09g28950D	bna|BnaC02g14850D	gma|Glyma.01G223100	gma|Glyma.05G212900	gma|Glyma.08G019400	gma|Glyma.09G127000	gma|Glyma.10G229400	gma|Glyma.11G020300	gma|Glyma.16G173700	gma|Glyma.20G163900	gma|Glyma.16G174200	sin|SIN_1009166	sin|SIN_1016472	sin|SIN_1017944
group468	26	6	3	9	8	ara|AT1G71280	ara|AT1G71370	ara|AT5G05450	ara|AT3G11040	ara|AT5G05460	bna|BnaA01g31250D	bna|BnaAnng23500D	bna|BnaA10g24970D	bna|BnaC09g49900D	bna|BnaA10g24980D	bna|BnaAnng01340D	bna|BnaC02g02290D	gma|Glyma.02G262300	gma|Glyma.11G232700	gma|Glyma.14G056500	gma|Glyma.14G056600	gma|Glyma.18G024300	gma|Glyma.02G263700	gma|Glyma.14G057200	gma|Glyma.11G232900	gma|Glyma.18G024200	sin|SIN_1008775	sin|SIN_1012116	bna|BnaA01g31280D	ara|AT5G05490	sin|SIN_1012127
group469	26	3	5	7	11	ara|AT2G01140	ara|AT2G21330	ara|AT4G38970	bna|BnaA02g27140D	bna|BnaA04g12130D	bna|BnaA06g37230D	bna|BnaA08g16820D	bna|BnaC01g00070D	bna|BnaC02g33660D	bna|BnaC03g60280D	bna|BnaC04g33570D	bna|BnaC07g47470D	bna|BnaC08g35820D	bna|BnaAnng40850D	gma|Glyma.04G008300	gma|Glyma.10G268500	gma|Glyma.11G111100	gma|Glyma.11G111400	gma|Glyma.12G037400	gma|Glyma.12G153000	gma|Glyma.20G122500	sin|SIN_1002977	sin|SIN_1004521	sin|SIN_1013715	sin|SIN_1013716	sin|SIN_1014731
group470	26	3	5	10	8	ara|AT2G14580	ara|AT2G14610	bna|BnaA03g35390D	bna|BnaC03g41090D	bna|BnaA03g38630D	bna|BnaC03g45470D	bna|BnaA03g50560D	bna|BnaA03g50570D	bna|BnaA03g52720D	bna|BnaA03g52700D	gma|Glyma.13G251600	gma|Glyma.13G251700	gma|Glyma.13G252000	gma|Glyma.13G252300	gma|Glyma.13G252400	gma|Glyma.15G062800	gma|Glyma.15G062400	gma|Glyma.15G062700	gma|Glyma.15G062500	gma|Glyma.15G062900	sin|SIN_1012315	sin|SIN_1026135	sin|SIN_1026106	sin|SIN_1026137	sin|SIN_1026139	ara|AT3G19690
group471	26	4	6	7	9	ara|AT2G28620	ara|AT2G36200	ara|AT2G37420	ara|AT3G45850	bna|BnaA01g19790D	bna|BnaA04g16530D	bna|BnaA04g21400D	bna|BnaA05g08100D	bna|BnaC01g24300D	bna|BnaC04g09130D	bna|BnaC04g39870D	bna|BnaC04g45150D	bna|BnaAnng07580D	gma|Glyma.03G197300	gma|Glyma.10G045500	gma|Glyma.12G074300	gma|Glyma.13G133200	gma|Glyma.13G330600	gma|Glyma.15G043400	gma|Glyma.19G195300	sin|SIN_1005514	sin|SIN_1007825	sin|SIN_1011244	sin|SIN_1013049	sin|SIN_1024176	sin|SIN_1024494
group472	26	3	3	8	12	ara|AT2G29980	ara|AT3G11170	ara|AT5G05580	bna|BnaA03g13590D	bna|BnaA03g31600D	bna|BnaA04g17150D	bna|BnaA05g27840D	bna|BnaAnng01400D	bna|BnaC02g02240D	bna|BnaC03g16520D	bna|BnaC03g37090D	bna|BnaC04g14820D	bna|BnaC04g40760D	bna|BnaC05g42010D	bna|BnaC09g18650D	gma|Glyma.01G120400	gma|Glyma.02G227200	gma|Glyma.03G056700	gma|Glyma.07G151300	gma|Glyma.11G174100	gma|Glyma.14G194300	gma|Glyma.18G062000	gma|Glyma.18G202600	sin|SIN_1008745	sin|SIN_1012164	sin|SIN_1023191
group473	26	2	2	12	10	ara|AT2G37900	ara|AT3G53960	bna|BnaA03g17480D	bna|BnaA04g04460D	bna|BnaA05g06730D	bna|BnaA07g16180D	bna|BnaA09g54940D	bna|BnaC03g20920D	bna|BnaC04g07600D	bna|BnaC04g26790D	bna|BnaC06g14960D	bna|BnaC08g24890D	gma|Glyma.01G105000	gma|Glyma.03G072100	gma|Glyma.07G139100	gma|Glyma.11G223900	gma|Glyma.11G224200	gma|Glyma.11G224400	gma|Glyma.11G224500	gma|Glyma.18G033700	gma|Glyma.18G033800	gma|Glyma.18G033900	gma|Glyma.18G034000	gma|Glyma.18G189600	sin|SIN_1003847	sin|SIN_1011151
group474	26	4	3	7	12	ara|AT2G37980	ara|AT3G54100	ara|AT5G01100	ara|AT5G35570	bna|BnaA03g17530D	bna|BnaA04g21750D	bna|BnaA09g34020D	bna|BnaA10g27470D	bna|BnaAnng14000D	bna|BnaC03g20960D	bna|BnaC04g45600D	bna|BnaC08g24940D	bna|BnaCnng03810D	bna|BnaA04g07390D	bna|BnaC04g29640D	bna|BnaC02g03690D	gma|Glyma.01G109800	gma|Glyma.02G253400	gma|Glyma.03G074900	gma|Glyma.13G110000	gma|Glyma.14G063000	gma|Glyma.15G177100	gma|Glyma.17G049700	sin|SIN_1003862	sin|SIN_1011124	sin|SIN_1024689
group475	26	3	5	7	11	ara|AT2G38400	ara|AT3G08860	ara|AT4G39660	bna|BnaA01g05670D	bna|BnaA03g31030D	bna|BnaA03g56490D	bna|BnaA08g16370D	bna|BnaAnng13240D	bna|BnaC01g00550D	bna|BnaC03g21300D	bna|BnaC03g36340D	bna|BnaC03g36350D	bna|BnaC03g76360D	bna|BnaC04g56620D	gma|Glyma.01G129400	gma|Glyma.03G040600	gma|Glyma.05G182600	gma|Glyma.08G140200	gma|Glyma.11G236200	gma|Glyma.18G210500	gma|Glyma.18G021000	sin|SIN_1004359	sin|SIN_1008333	sin|SIN_1011014	sin|SIN_1023218	sin|SIN_1023298
group476	26	3	3	8	12	ara|AT2G46500	ara|AT5G24240	bna|BnaA03g21460D	bna|BnaC03g25840D	bna|BnaA04g29680D	bna|BnaA06g26760D	bna|BnaA09g12230D	bna|BnaAnng19710D	bna|BnaC04g50850D	bna|BnaC07g30200D	bna|BnaC09g12160D	bna|BnaA09g04970D	bna|BnaC09g04500D	bna|BnaC09g11010D	gma|Glyma.01G226200	gma|Glyma.03G257600	gma|Glyma.04G236100	gma|Glyma.05G217600	gma|Glyma.07G055500	gma|Glyma.08G023600	gma|Glyma.16G024200	gma|Glyma.19G256100	sin|SIN_1013854	sin|SIN_1016424	ara|AT1G64460	sin|SIN_1005727
group477	26	4	4	9	9	ara|AT3G03300	ara|AT5G20320	bna|BnaA05g32540D	bna|BnaA10g15080D	bna|BnaC05g47910D	bna|BnaC05g47920D	bna|BnaC09g37430D	bna|BnaA06g19710D	bna|BnaC03g54010D	bna|BnaA10g00800D	bna|BnaC05g00860D	gma|Glyma.03G262100	gma|Glyma.19G261200	gma|Glyma.04G057400	gma|Glyma.06G058000	gma|Glyma.13G156500	gma|Glyma.17G104100	gma|Glyma.09G025300	gma|Glyma.09G025400	gma|Glyma.19G254900	sin|SIN_1002242	sin|SIN_1021612	sin|SIN_1002893	ara|AT1G01040	sin|SIN_1009316	ara|AT3G43920
group478	26	2	2	2	20	ara|AT3G10290	ara|AT5G04160	bna|BnaA01g31860D	bna|BnaA02g33400D	bna|BnaA03g53480D	bna|BnaA04g18080D	bna|BnaA05g28500D	bna|BnaA06g26930D	bna|BnaA07g03920D	bna|BnaA07g07470D	bna|BnaA07g36400D	bna|BnaA08g10480D	bna|BnaA09g05990D	bna|BnaA09g11910D	bna|BnaA09g37100D	bna|BnaA09g53280D	bna|BnaA09g57090D	bna|BnaA10g26040D	bna|BnaAnng05890D	bna|BnaC01g38690D	bna|BnaCnng10320D	gma|Glyma.03G134100	gma|Glyma.19G136300	sin|SIN_1018643	sin|SIN_1023507	bna|BnaAnng38660D
group479	26	3	3	6	14	ara|AT3G22270	ara|AT4G14990	bna|BnaA01g21570D	bna|BnaA06g11150D	bna|BnaA07g20490D	bna|BnaA07g34650D	bna|BnaC05g12690D	bna|BnaC06g20100D	bna|BnaC06g39490D	bna|BnaA01g24760D	bna|BnaA05g17320D	bna|BnaAnng10330D	bna|BnaC01g22630D	bna|BnaC01g31660D	bna|BnaC05g30280D	bna|BnaAnng32600D	gma|Glyma.08G171700	gma|Glyma.08G171800	gma|Glyma.08G236700	gma|Glyma.15G214500	gma|Glyma.15G255100	gma|Glyma.15G255200	sin|SIN_1003160	sin|SIN_1016978	sin|SIN_1019788	ara|AT1G79090
group480	26	3	13	5	5	ara|AT4G23990	ara|AT4G24000	ara|AT4G24010	bna|BnaA01g13600D	bna|BnaAnng35430D	bna|BnaC01g15820D	bna|BnaC01g15830D	bna|BnaC07g38650D	gma|Glyma.04G255400	gma|Glyma.06G324300	gma|Glyma.10G189300	gma|Glyma.11G151800	gma|Glyma.13G174300	sin|SIN_1000116	sin|SIN_1000583	sin|SIN_1002540	sin|SIN_1002543	sin|SIN_1002541	sin|SIN_1002544	sin|SIN_1002545	sin|SIN_1002546	sin|SIN_1002547	sin|SIN_1002548	sin|SIN_1001246	sin|SIN_1001247	sin|SIN_1005623
group481	26	2	1	13	10	ara|AT5G10530	ara|AT5G65600	bna|BnaA02g00580D	bna|BnaA03g03000D	bna|BnaA05g11920D	bna|BnaA10g15630D	bna|BnaC02g00260D	bna|BnaC02g13930D	bna|BnaC03g04380D	bna|BnaC08g17660D	bna|BnaC09g38190D	bna|BnaA02g10020D	gma|Glyma.07G183900	gma|Glyma.07G184000	gma|Glyma.08G065500	gma|Glyma.08G065800	gma|Glyma.08G065900	gma|Glyma.08G066000	gma|Glyma.08G066100	gma|Glyma.08G066200	gma|Glyma.13G255500	gma|Glyma.15G059200	gma|Glyma.18G150300	gma|Glyma.08G275400	gma|Glyma.15G059300	sin|SIN_1015231
group482	26	3	1	9	13	ara|AT5G13740	ara|AT5G13750	bna|BnaA02g01840D	bna|BnaA03g04470D	bna|BnaA03g04480D	bna|BnaA10g29800D	bna|BnaA10g29810D	bna|BnaC02g04980D	bna|BnaC03g06010D	bna|BnaC03g06020D	bna|BnaC09g42930D	bna|BnaC09g43410D	bna|BnaCnng35110D	bna|BnaC02g04990D	bna|BnaC09g54760D	gma|Glyma.04G124800	gma|Glyma.06G313500	gma|Glyma.06G313600	gma|Glyma.06G313700	gma|Glyma.13G186400	gma|Glyma.13G186500	gma|Glyma.13G186600	gma|Glyma.13G186700	gma|Glyma.15G224200	ara|AT3G43790	sin|SIN_1020127
group483	26	4	1	1	20	ara|AT5G25120	ara|AT5G25130	ara|AT5G25140	ara|AT5G25180	bna|BnaA01g14230D	bna|BnaA02g32140D	bna|BnaA02g32150D	bna|BnaA02g32190D	bna|BnaA06g27480D	bna|BnaA06g27500D	bna|BnaA09g04680D	bna|BnaA10g07170D	bna|BnaC01g16720D	bna|BnaC02g40820D	bna|BnaC02g40830D	bna|BnaC02g40870D	bna|BnaC03g18290D	bna|BnaC07g18100D	bna|BnaC09g04150D	bna|BnaC09g30400D	bna|BnaCnng50450D	bna|BnaCnng66710D	bna|BnaA06g27490D	bna|BnaCnng50480D	sin|SIN_1020256	gma|Glyma.05G042800
group484	26	12	0	0	14	ara|AT5G52930	ara|AT5G52940	ara|AT5G55270	ara|AT5G55880	ara|AT5G55890	ara|AT5G54450	ara|AT5G53230	ara|AT5G53240	ara|AT5G54330	ara|AT5G54320	ara|AT5G54550	ara|AT5G54560	bna|BnaA02g09360D	bna|BnaC02g13440D	bna|BnaCnng07620D	bna|BnaA02g09560D	bna|BnaA02g09770D	bna|BnaUnng01890D	bna|BnaC02g44690D	bna|BnaCnng07610D	bna|BnaC02g14280D	bna|BnaAnng20830D	bna|BnaC02g14230D	bna|BnaAnng21450D	bna|BnaA05g00330D	bna|BnaA10g08260D
group485	26	0	0	26	0	gma|Glyma.01G092000	gma|Glyma.16G021100	gma|Glyma.11G168700	gma|Glyma.04G116600	gma|Glyma.15G179700	gma|Glyma.14G179700	gma|Glyma.18G081300	gma|Glyma.08G226200	gma|Glyma.09G105200	gma|Glyma.03G115600	gma|Glyma.01G119200	gma|Glyma.12G099400	gma|Glyma.17G212000	gma|Glyma.20G222400	gma|Glyma.19G088800	gma|Glyma.06G023200	gma|Glyma.02G088000	gma|Glyma.12G237200	gma|Glyma.19G056900	gma|Glyma.03G079600	gma|Glyma.07G207100	gma|Glyma.10G042700	gma|Glyma.18G139300	gma|Glyma.18G197000	gma|Glyma.18G119900	gma|Glyma.14G131000
group486	26	0	26	0	0	sin|SIN_1000373	sin|SIN_1000998	sin|SIN_1003042	sin|SIN_1003083	sin|SIN_1000732	sin|SIN_1000677	sin|SIN_1001216	sin|SIN_1001013	sin|SIN_1001316	sin|SIN_1001025	sin|SIN_1003061	sin|SIN_1003069	sin|SIN_1001343	sin|SIN_1001337	sin|SIN_1003070	sin|SIN_1008441	sin|SIN_1000994	sin|SIN_1001338	sin|SIN_1001569	sin|SIN_1003036	sin|SIN_1006527	sin|SIN_1001031	sin|SIN_1001028	sin|SIN_1000882	sin|SIN_1000670	sin|SIN_1000436
group487	26	0	26	0	0	sin|SIN_1000901	sin|SIN_1001009	sin|SIN_1005188	sin|SIN_1008461	sin|SIN_1023885	sin|SIN_1019999	sin|SIN_1020161	sin|SIN_1013190	sin|SIN_1023884	sin|SIN_1017756	sin|SIN_1013187	sin|SIN_1001568	sin|SIN_1004237	sin|SIN_1002095	sin|SIN_1002061	sin|SIN_1002062	sin|SIN_1001331	sin|SIN_1001044	sin|SIN_1001045	sin|SIN_1003037	sin|SIN_1000642	sin|SIN_1000577	sin|SIN_1000578	sin|SIN_1000514	sin|SIN_1000387	sin|SIN_1000128
group488	26	0	0	26	0	gma|Glyma.10G104000	gma|Glyma.16G106600	gma|Glyma.15G173900	gma|Glyma.11G232800	gma|Glyma.15G070600	gma|Glyma.15G266000	gma|Glyma.10G151700	gma|Glyma.11G223600	gma|Glyma.10G063300	gma|Glyma.17G086700	gma|Glyma.10G037800	gma|Glyma.20G168600	gma|Glyma.19G250300	gma|Glyma.18G068400	gma|Glyma.09G125700	gma|Glyma.09G124100	gma|Glyma.04G120500	gma|Glyma.05G167500	gma|Glyma.02G102200	gma|Glyma.03G072300	gma|Glyma.03G154100	gma|Glyma.13G178900	gma|Glyma.19G127500	gma|Glyma.01G075200	gma|Glyma.06G106600	gma|Glyma.06G179700
group489	25	5	3	6	11	ara|AT1G01600	ara|AT1G63710	ara|AT2G45970	ara|AT4G00360	ara|AT5G58860	bna|BnaA02g07380D	bna|BnaAnng17300D	bna|BnaC02g10430D	bna|BnaC03g12340D	bna|BnaA05g05240D	bna|BnaA09g51710D	bna|BnaA10g00380D	bna|BnaC04g04650D	bna|BnaC05g00460D	bna|BnaCnng02380D	bna|BnaCnng08760D	gma|Glyma.03G008100	gma|Glyma.05G208900	gma|Glyma.07G069500	gma|Glyma.08G015600	gma|Glyma.11G175900	gma|Glyma.14G192500	sin|SIN_1012714	sin|SIN_1014080	sin|SIN_1017897
group490	25	4	4	8	9	ara|AT1G02890	ara|AT1G62130	ara|AT4G02480	ara|AT4G24860	bna|BnaA02g20570D	bna|BnaA03g26160D	bna|BnaA09g00820D	bna|BnaA09g51110D	bna|BnaA10g01490D	bna|BnaC02g27280D	bna|BnaC03g30900D	bna|BnaC05g01520D	bna|BnaCnng19130D	gma|Glyma.02G155000	gma|Glyma.02G155100	gma|Glyma.04G194900	gma|Glyma.05G047400	gma|Glyma.06G171000	gma|Glyma.10G019300	gma|Glyma.10G019400	gma|Glyma.17G129200	sin|SIN_1012528	sin|SIN_1012780	sin|SIN_1017305	sin|SIN_1004183
group491	25	3	3	7	12	ara|AT1G02980	ara|AT1G43140	ara|AT4G02570	bna|BnaA03g26120D	bna|BnaA07g14790D	bna|BnaA08g11670D	bna|BnaA09g00890D	bna|BnaA09g51080D	bna|BnaA10g01560D	bna|BnaA10g01570D	bna|BnaC03g30850D	bna|BnaC03g77150D	bna|BnaC05g01600D	bna|BnaC06g12710D	bna|BnaC09g00020D	gma|Glyma.03G211400	gma|Glyma.07G249100	gma|Glyma.09G046500	gma|Glyma.15G154000	gma|Glyma.17G025200	gma|Glyma.19G208600	gma|Glyma.14G104800	sin|SIN_1010177	sin|SIN_1012513	sin|SIN_1016242
group492	25	4	3	5	13	ara|AT1G03445	ara|AT4G03080	ara|AT1G08420	ara|AT2G27210	bna|BnaA02g20870D	bna|BnaA03g25860D	bna|BnaC02g46770D	bna|BnaC03g30360D	bna|BnaA08g26980D	bna|BnaA09g48900D	bna|BnaAnng14650D	bna|BnaC08g13460D	bna|BnaC08g43180D	bna|BnaCnng32470D	bna|BnaA05g15720D	bna|BnaC05g26750D	bna|BnaC04g17020D	gma|Glyma.02G151400	gma|Glyma.10G022700	gma|Glyma.12G095300	gma|Glyma.12G189500	gma|Glyma.13G312300	sin|SIN_1010619	sin|SIN_1015123	sin|SIN_1012806
group493	25	4	3	8	10	ara|AT1G04430	ara|AT3G23300	ara|AT4G14360	ara|AT5G14430	bna|BnaA03g04890D	bna|BnaA03g37030D	bna|BnaA07g36430D	bna|BnaA08g27890D	bna|BnaA10g02580D	bna|BnaC03g06490D	bna|BnaC03g43270D	bna|BnaC05g02550D	bna|BnaC07g08220D	bna|BnaC08g00690D	gma|Glyma.02G002900	gma|Glyma.03G164300	gma|Glyma.10G006100	gma|Glyma.10G037900	gma|Glyma.10G181400	gma|Glyma.13G124400	gma|Glyma.19G165700	gma|Glyma.20G209000	sin|SIN_1000826	sin|SIN_1002852	sin|SIN_1021783
group494	25	4	2	9	10	ara|AT1G09720	ara|AT1G58210	bna|BnaA01g21630D	bna|BnaA06g05620D	bna|BnaA09g14930D	bna|BnaC01g27810D	bna|BnaC05g07160D	bna|BnaC09g15560D	bna|BnaA04g13000D	bna|BnaC09g46050D	bna|BnaA10g21760D	gma|Glyma.01G022900	gma|Glyma.08G279300	gma|Glyma.09G199400	gma|Glyma.12G137200	gma|Glyma.18G147300	gma|Glyma.02G214500	gma|Glyma.04G095100	gma|Glyma.06G096900	gma|Glyma.14G182000	sin|SIN_1004092	sin|SIN_1025217	ara|AT2G22560	bna|BnaC04g35080D	ara|AT5G10500
group495	25	4	3	7	11	ara|AT1G10870	ara|AT1G60860	ara|AT5G13300	ara|AT5G61980	bna|BnaA02g33110D	bna|BnaA03g04270D	bna|BnaA06g06680D	bna|BnaA06g21430D	bna|BnaA09g53230D	bna|BnaA10g19990D	bna|BnaC03g05800D	bna|BnaC03g52130D	bna|BnaC05g08350D	bna|BnaC09g14600D	bna|BnaC09g43770D	gma|Glyma.04G200800	gma|Glyma.05G200700	gma|Glyma.06G164700	gma|Glyma.08G257600	gma|Glyma.11G104500	gma|Glyma.12G029500	gma|Glyma.18G282000	sin|SIN_1005587	sin|SIN_1022045	sin|SIN_1026413
group496	25	4	3	6	12	ara|AT1G11100	ara|AT1G50410	ara|AT1G61140	ara|AT3G20010	bna|BnaA01g25700D	bna|BnaA03g35550D	bna|BnaA05g19140D	bna|BnaA06g02830D	bna|BnaC01g32840D	bna|BnaC03g41330D	bna|BnaC05g32520D	bna|BnaC06g03610D	bna|BnaA01g36010D	bna|BnaA03g60050D	bna|BnaC01g29070D	bna|BnaCnng04050D	gma|Glyma.07G192500	gma|Glyma.10G288200	gma|Glyma.13G183900	gma|Glyma.13G243600	gma|Glyma.15G070100	gma|Glyma.20G100800	sin|SIN_1005252	sin|SIN_1010971	sin|SIN_1027042
group497	25	5	5	6	9	ara|AT1G12950	ara|AT1G23300	ara|AT3G26590	ara|AT5G38030	bna|BnaA06g32800D	bna|BnaA08g24490D	bna|BnaA09g46750D	bna|BnaC03g56980D	bna|BnaC07g23670D	bna|BnaC07g23680D	bna|BnaC08g40820D	bna|BnaA10g05100D	bna|BnaC06g00030D	gma|Glyma.01G026200	gma|Glyma.02G038600	gma|Glyma.18G143700	gma|Glyma.08G282600	gma|Glyma.14G078000	gma|Glyma.17G247400	sin|SIN_1026606	sin|SIN_1026608	sin|SIN_1026609	sin|SIN_1026610	sin|SIN_1026612	ara|AT1G47530
group498	25	3	3	7	12	ara|AT1G16270	ara|AT1G79570	ara|AT2G35050	bna|BnaA03g16060D	bna|BnaA04g20490D	bna|BnaA06g10860D	bna|BnaA07g20270D	bna|BnaA07g34990D	bna|BnaA09g56380D	bna|BnaAnng19500D	bna|BnaC03g19260D	bna|BnaC05g12360D	bna|BnaC06g39920D	bna|BnaC08g38430D	bna|BnaC06g19750D	gma|Glyma.08G165800	gma|Glyma.08G165900	gma|Glyma.08G237200	gma|Glyma.15G213400	gma|Glyma.15G261100	gma|Glyma.15G261200	gma|Glyma.08G237100	sin|SIN_1006807	sin|SIN_1014216	sin|SIN_1026852
group499	25	4	6	5	10	ara|AT1G16980	ara|AT1G17000	ara|AT1G78580	ara|AT4G27550	bna|BnaA02g18920D	bna|BnaA03g48650D	bna|BnaA06g11450D	bna|BnaA06g11460D	bna|BnaA07g34230D	bna|BnaC02g25020D	bna|BnaC05g13090D	bna|BnaC05g13110D	bna|BnaC06g39000D	bna|BnaC07g50330D	gma|Glyma.05G163600	gma|Glyma.08G120800	gma|Glyma.12G234200	gma|Glyma.13G264600	gma|Glyma.15G210100	sin|SIN_1000097	sin|SIN_1000178	sin|SIN_1000150	sin|SIN_1000309	sin|SIN_1019407	sin|SIN_1022515
group500	25	5	5	5	10	ara|AT1G18690	ara|AT1G74380	ara|AT5G07720	ara|AT4G02500	ara|AT3G62720	bna|BnaA03g26150D	bna|BnaA04g27220D	bna|BnaA09g00840D	bna|BnaC04g21240D	bna|BnaCnng19100D	bna|BnaCnng66640D	bna|BnaA06g12840D	bna|BnaA10g23440D	bna|BnaC05g14360D	bna|BnaC09g48110D	gma|Glyma.03G213400	gma|Glyma.09G044800	gma|Glyma.19G210200	gma|Glyma.05G024800	gma|Glyma.17G102400	sin|SIN_1005986	sin|SIN_1010190	sin|SIN_1016228	sin|SIN_1017485	sin|SIN_1018826
group501	25	3	3	4	15	ara|AT1G20620	ara|AT1G20630	ara|AT4G35090	bna|BnaA03g53180D	bna|BnaA06g14510D	bna|BnaA06g14520D	bna|BnaA07g11360D	bna|BnaA07g11370D	bna|BnaA08g10870D	bna|BnaA08g21730D	bna|BnaC01g03420D	bna|BnaC03g65530D	bna|BnaC05g15970D	bna|BnaC05g15990D	bna|BnaC07g15270D	bna|BnaC07g15280D	bna|BnaC07g45360D	bna|BnaC08g19360D	gma|Glyma.04G017500	gma|Glyma.06G017900	gma|Glyma.14G223500	gma|Glyma.17G261700	sin|SIN_1007469	sin|SIN_1015805	sin|SIN_1015806
group502	25	3	3	6	13	ara|AT1G21590	ara|AT1G77280	bna|BnaA02g18470D	bna|BnaA02g18480D	bna|BnaA07g33440D	bna|BnaC06g37990D	bna|BnaCnng09690D	bna|BnaA02g33970D	bna|BnaA06g15320D	bna|BnaC02g42820D	bna|BnaC05g16900D	bna|BnaC08g19860D	bna|BnaA06g23070D	bna|BnaC03g50340D	bna|BnaA08g21270D	gma|Glyma.04G210500	gma|Glyma.04G245300	gma|Glyma.06G117900	gma|Glyma.06G155500	gma|Glyma.13G034500	gma|Glyma.14G155500	sin|SIN_1008130	sin|SIN_1017603	sin|SIN_1013268	ara|AT5G63940
group503	25	2	5	10	8	ara|AT1G30330	ara|AT5G37020	bna|BnaA04g07950D	bna|BnaA07g25390D	bna|BnaA08g17390D	bna|BnaA09g26170D	bna|BnaC03g59640D	bna|BnaC05g23210D	bna|BnaC06g27170D	bna|BnaCnng25410D	gma|Glyma.02G239600	gma|Glyma.02G281700	gma|Glyma.05G143800	gma|Glyma.08G100100	gma|Glyma.11G204200	gma|Glyma.13G221400	gma|Glyma.14G032700	gma|Glyma.14G208500	gma|Glyma.15G091000	gma|Glyma.18G046800	sin|SIN_1006691	sin|SIN_1019240	sin|SIN_1019589	sin|SIN_1019783	sin|SIN_1019242
group504	25	4	1	6	14	ara|AT1G31470	ara|AT3G01630	ara|AT4G19450	ara|AT5G45275	bna|BnaA01g10020D	bna|BnaA02g23860D	bna|BnaA03g44050D	bna|BnaA08g09190D	bna|BnaA09g25070D	bna|BnaA09g54280D	bna|BnaAnng05480D	bna|BnaC01g11810D	bna|BnaC02g31470D	bna|BnaC03g63220D	bna|BnaC07g35860D	bna|BnaC09g20610D	bna|BnaA05g33750D	bna|BnaC05g48930D	gma|Glyma.01G151300	gma|Glyma.03G099500	gma|Glyma.07G123100	gma|Glyma.09G216300	gma|Glyma.16G075600	gma|Glyma.16G107000	sin|SIN_1025005
group505	25	3	3	11	8	ara|AT1G34320	ara|AT5G08660	bna|BnaA09g25770D	bna|BnaC05g23750D	bna|BnaA10g22790D	bna|BnaAnng02300D	bna|BnaAnng06010D	bna|BnaC02g01050D	bna|BnaC06g08150D	bna|BnaC09g47350D	gma|Glyma.04G023800	gma|Glyma.06G024000	gma|Glyma.14G219500	gma|Glyma.17G258400	gma|Glyma.04G206400	gma|Glyma.05G196700	gma|Glyma.06G159200	gma|Glyma.06G159300	gma|Glyma.08G004300	gma|Glyma.10G218000	gma|Glyma.20G174000	sin|SIN_1002336	sin|SIN_1009059	sin|SIN_1017146	ara|AT1G30755
group506	25	3	6	8	8	ara|AT1G43620	ara|AT3G07020	bna|BnaA02g13330D	bna|BnaC02g17480D	bna|BnaA03g29780D	bna|BnaA05g30520D	bna|BnaA10g09020D	bna|BnaA10g28120D	bna|BnaC03g35020D	bna|BnaC05g44970D	gma|Glyma.02G081000	gma|Glyma.03G083100	gma|Glyma.10G224000	gma|Glyma.18G149700	gma|Glyma.18G239800	gma|Glyma.20G167900	gma|Glyma.09G252900	gma|Glyma.20G167800	sin|SIN_1009002	sin|SIN_1013360	sin|SIN_1009333	sin|SIN_1009757	sin|SIN_1013359	sin|SIN_1022273	ara|AT1G43580
group507	25	4	3	6	12	ara|AT1G48480	ara|AT3G02880	ara|AT3G17840	ara|AT5G16590	bna|BnaA01g36890D	bna|BnaA05g22400D	bna|BnaA08g03220D	bna|BnaC05g35670D	bna|BnaC08g03540D	bna|BnaCnng55470D	bna|BnaA02g03150D	bna|BnaA05g33240D	bna|BnaA10g17900D	bna|BnaC02g06700D	bna|BnaC09g41330D	bna|BnaCnng06050D	gma|Glyma.02G244400	gma|Glyma.14G214700	gma|Glyma.05G247300	gma|Glyma.07G103500	gma|Glyma.08G055700	gma|Glyma.09G173800	sin|SIN_1006656	sin|SIN_1025279	sin|SIN_1010852
group508	25	3	3	7	12	ara|AT1G53310	ara|AT2G42600	ara|AT3G14940	bna|BnaA03g33640D	bna|BnaA04g24600D	bna|BnaA05g24610D	bna|BnaA05g34260D	bna|BnaA08g01200D	bna|BnaC01g36480D	bna|BnaC03g38810D	bna|BnaC03g69540D	bna|BnaC04g02430D	bna|BnaC04g48440D	bna|BnaC05g38590D	bna|BnaC06g09980D	gma|Glyma.06G229900	gma|Glyma.06G277500	gma|Glyma.12G161300	gma|Glyma.12G210600	gma|Glyma.12G229400	gma|Glyma.13G270400	gma|Glyma.13G290700	sin|SIN_1016764	sin|SIN_1019439	sin|SIN_1022547
group509	25	3	4	7	11	ara|AT1G61810	ara|AT1G61820	ara|AT4G21760	bna|BnaA01g11590D	bna|BnaA01g22890D	bna|BnaA03g44890D	bna|BnaC07g36890D	bna|BnaC07g36900D	bna|BnaCnng58130D	bna|BnaA01g36270D	bna|BnaC01g29940D	bna|BnaC01g29950D	bna|BnaC04g19080D	bna|BnaA03g44910D	gma|Glyma.07G258600	gma|Glyma.07G258700	gma|Glyma.12G222800	gma|Glyma.13G278600	gma|Glyma.13G278700	gma|Glyma.15G106000	gma|Glyma.12G222900	sin|SIN_1019514	sin|SIN_1019515	sin|SIN_1019516	sin|SIN_1019517
group510	25	2	13	4	6	ara|AT1G70830	ara|AT1G70850	bna|BnaA02g15190D	bna|BnaC02g20340D	bna|BnaA02g15220D	bna|BnaAnng20750D	bna|BnaA07g23680D	bna|BnaC06g24430D	gma|Glyma.09G102400	gma|Glyma.15G274300	gma|Glyma.15G274200	gma|Glyma.15G274100	sin|SIN_1007370	sin|SIN_1025827	sin|SIN_1021311	sin|SIN_1013772	sin|SIN_1013480	sin|SIN_1013479	sin|SIN_1013478	sin|SIN_1013477	sin|SIN_1021338	sin|SIN_1013473	sin|SIN_1013475	sin|SIN_1013476	sin|SIN_1021337
group511	25	3	4	8	10	ara|AT2G16230	ara|AT4G34480	bna|BnaA01g02650D	bna|BnaA03g52860D	bna|BnaA09g08650D	bna|BnaC01g03890D	bna|BnaC07g45050D	bna|BnaC09g08880D	bna|BnaA01g02660D	bna|BnaA08g11160D	bna|BnaC01g03920D	bna|BnaC03g66080D	gma|Glyma.04G013000	gma|Glyma.06G012900	gma|Glyma.12G043800	gma|Glyma.14G075500	gma|Glyma.04G013100	gma|Glyma.06G013000	gma|Glyma.11G118500	gma|Glyma.12G043900	sin|SIN_1004562	sin|SIN_1014778	sin|SIN_1011604	ara|AT4G34460	sin|SIN_1014777
group512	25	4	6	7	8	ara|AT2G20800	ara|AT4G05020	ara|AT4G21490	ara|AT4G28220	bna|BnaA02g03290D	bna|BnaA03g06260D	bna|BnaA03g49120D	bna|BnaA09g19980D	bna|BnaC02g06910D	bna|BnaC03g08060D	bna|BnaC07g50650D	bna|BnaC09g22310D	gma|Glyma.06G298300	gma|Glyma.07G189900	gma|Glyma.08G059300	gma|Glyma.12G106900	gma|Glyma.12G107000	gma|Glyma.13G246600	gma|Glyma.15G067300	sin|SIN_1001354	sin|SIN_1019719	sin|SIN_1019720	sin|SIN_1027021	sin|SIN_1027022	sin|SIN_1016933
group513	25	4	4	4	13	ara|AT2G25520	ara|AT4G32390	ara|AT5G11230	ara|AT5G25400	bna|BnaA01g04620D	bna|BnaA02g32000D	bna|BnaA03g03250D	bna|BnaA04g14920D	bna|BnaA06g27680D	bna|BnaA09g40930D	bna|BnaA10g21240D	bna|BnaC01g06130D	bna|BnaC03g04680D	bna|BnaC04g37860D	bna|BnaC07g29360D	bna|BnaC08g33430D	bna|BnaCnng38240D	gma|Glyma.04G067700	gma|Glyma.06G069300	gma|Glyma.13G167600	gma|Glyma.17G115200	sin|SIN_1013507	sin|SIN_1024878	sin|SIN_1020947	sin|SIN_1021731
group514	25	3	2	6	14	ara|AT2G36160	ara|AT3G11510	ara|AT3G52580	bna|BnaA03g16530D	bna|BnaC04g09160D	bna|BnaA03g31750D	bna|BnaC03g37210D	bna|BnaC09g49300D	bna|BnaA05g27530D	bna|BnaA10g30460D	bna|BnaAnng39250D	bna|BnaC03g19950D	bna|BnaC05g41690D	bna|BnaC06g11290D	bna|BnaC08g23820D	bna|BnaA05g08130D	bna|BnaAnng07600D	gma|Glyma.03G241100	gma|Glyma.03G241300	gma|Glyma.13G217200	gma|Glyma.19G238600	gma|Glyma.19G238800	gma|Glyma.15G095300	sin|SIN_1007819	sin|SIN_1013054
group515	25	4	1	9	11	ara|AT3G01690	ara|AT5G14390	bna|BnaA01g14110D	bna|BnaC01g16610D	bna|BnaC07g39080D	bna|BnaA10g06180D	bna|BnaA10g06190D	bna|BnaA10g19330D	bna|BnaC02g05310D	bna|BnaC06g26500D	bna|BnaC09g43100D	bna|BnaCnng05540D	bna|BnaC08g02720D	gma|Glyma.04G190500	gma|Glyma.05G043600	gma|Glyma.05G114500	gma|Glyma.06G174900	gma|Glyma.16G067500	gma|Glyma.17G126100	gma|Glyma.19G053300	gma|Glyma.05G043700	gma|Glyma.17G126200	ara|AT4G24760	sin|SIN_1026333	ara|AT5G50230
group516	25	3	2	6	14	ara|AT3G04910	ara|AT3G22420	bna|BnaA03g28850D	bna|BnaA03g36640D	bna|BnaA05g17210D	bna|BnaA06g29070D	bna|BnaA09g51650D	bna|BnaAnng10720D	bna|BnaAnng39660D	bna|BnaC03g34010D	bna|BnaC03g42810D	bna|BnaC05g30170D	bna|BnaC05g46960D	bna|BnaC07g27600D	bna|BnaC09g02900D	bna|BnaCnng76130D	gma|Glyma.03G245500	gma|Glyma.10G160400	gma|Glyma.10G248400	gma|Glyma.19G242900	gma|Glyma.20G145800	gma|Glyma.20G228000	sin|SIN_1010038	sin|SIN_1016348	ara|AT5G28080
group517	25	4	4	7	10	ara|AT3G05030	ara|AT3G06370	ara|AT5G27150	ara|AT5G55470	bna|BnaA05g30980D	bna|BnaA05g32130D	bna|BnaA09g03600D	bna|BnaC02g39600D	bna|BnaC02g39630D	bna|BnaC05g45460D	bna|BnaC05g46790D	bna|BnaC09g02990D	bna|BnaA10g09580D	bna|BnaC09g31970D	gma|Glyma.03G243000	gma|Glyma.07G251900	gma|Glyma.10G158700	gma|Glyma.17G022500	gma|Glyma.19G240500	gma|Glyma.20G229900	gma|Glyma.08G324200	sin|SIN_1010125	sin|SIN_1012798	sin|SIN_1014379	sin|SIN_1016260
group518	25	8	1	2	14	ara|AT3G50120	ara|AT3G50130	ara|AT3G50140	ara|AT3G50150	ara|AT3G50160	ara|AT3G50170	ara|AT3G50180	ara|AT3G50190	bna|BnaA02g24980D	bna|BnaA03g40740D	bna|BnaA03g40760D	bna|BnaA03g40770D	bna|BnaA03g40780D	bna|BnaAnng03790D	bna|BnaC07g31670D	bna|BnaC07g31680D	bna|BnaC07g31720D	bna|BnaC08g21570D	bna|BnaC03g36790D	bna|BnaC03g36830D	bna|BnaC07g31690D	bna|BnaC07g31710D	gma|Glyma.01G189300	gma|Glyma.11G052900	sin|SIN_1004876
group519	25	4	6	8	7	ara|AT3G52810	ara|AT3G52820	bna|BnaA05g20440D	bna|BnaCnng46140D	bna|BnaA07g15780D	bna|BnaA09g33200D	bna|BnaC06g14110D	bna|BnaA09g33190D	bna|BnaC08g23980D	gma|Glyma.02G290100	gma|Glyma.08G314800	gma|Glyma.14G024700	gma|Glyma.03G194100	gma|Glyma.03G194200	gma|Glyma.10G071000	gma|Glyma.19G193900	gma|Glyma.19G194000	sin|SIN_1005000	sin|SIN_1013011	sin|SIN_1014450	sin|SIN_1007851	sin|SIN_1013013	sin|SIN_1013012	ara|AT3G20500	ara|AT3G52780
group520	25	3	2	5	15	ara|AT4G29210	ara|AT4G39640	ara|AT4G39650	bna|BnaA01g05630D	bna|BnaA01g05660D	bna|BnaA01g07620D	bna|BnaA03g49440D	bna|BnaA06g40450D	bna|BnaA06g40460D	bna|BnaA09g02940D	bna|BnaC01g00540D	bna|BnaC01g09290D	bna|BnaC07g41840D	bna|BnaC07g47020D	bna|BnaC09g02370D	bna|BnaC07g41830D	bna|BnaC07g47180D	gma|Glyma.01G005200	gma|Glyma.07G126200	gma|Glyma.11G235800	gma|Glyma.11G236100	gma|Glyma.18G021100	sin|SIN_1008328	sin|SIN_1024788	bna|BnaCnng19940D
group521	25	3	2	12	8	ara|AT4G32100	ara|AT4G32110	ara|AT4G32105	bna|BnaA01g04810D	bna|BnaA01g04820D	bna|BnaC01g06360D	bna|BnaC01g06960D	bna|BnaA01g34870D	bna|BnaA01g34760D	bna|BnaAnng05770D	bna|BnaC07g18640D	gma|Glyma.05G150900	gma|Glyma.08G357100	gma|Glyma.17G218100	gma|Glyma.09G085400	gma|Glyma.10G271300	gma|Glyma.18G175600	gma|Glyma.08G316300	gma|Glyma.07G189600	gma|Glyma.10G186200	gma|Glyma.13G199700	gma|Glyma.20G204300	gma|Glyma.15G193500	sin|SIN_1021754	sin|SIN_1020976
group522	25	4	4	9	8	ara|AT4G38130	ara|AT5G63110	ara|AT5G35600	bna|BnaA01g33500D	bna|BnaA06g22530D	bna|BnaA09g06460D	bna|BnaC01g40000D	bna|BnaC03g51150D	bna|BnaCnng15690D	bna|BnaA06g18770D	bna|BnaC03g54980D	gma|Glyma.01G245100	gma|Glyma.04G000200	gma|Glyma.04G187000	gma|Glyma.05G040600	gma|Glyma.06G000100	gma|Glyma.11G000300	gma|Glyma.17G085700	gma|Glyma.11G187800	gma|Glyma.12G086700	sin|SIN_1001713	sin|SIN_1004250	sin|SIN_1025426	ara|AT3G44680	sin|SIN_1024038
group523	25	2	10	6	7	ara|AT5G07000	ara|AT5G07010	bna|BnaA03g55570D	bna|BnaA09g54440D	bna|BnaAnng01940D	bna|BnaAnng33290D	bna|BnaC02g01760D	bna|BnaC03g02840D	bna|BnaC09g48180D	gma|Glyma.11G158900	gma|Glyma.13G191400	gma|Glyma.13G191600	gma|Glyma.13G198400	gma|Glyma.13G198300	gma|Glyma.15G229100	sin|SIN_1020659	sin|SIN_1021634	sin|SIN_1021635	sin|SIN_1021633	sin|SIN_1021631	sin|SIN_1021640	sin|SIN_1021638	sin|SIN_1021639	sin|SIN_1021637	sin|SIN_1021636
group524	25	2	12	2	9	bna|BnaA01g09410D	bna|BnaC01g11000D	bna|BnaC07g35460D	bna|BnaA03g58200D	bna|BnaA07g08200D	bna|BnaCnng62360D	bna|BnaC03g58910D	bna|BnaA08g18150D	gma|Glyma.13G230300	gma|Glyma.15G082300	sin|SIN_1000230	sin|SIN_1001492	sin|SIN_1001493	sin|SIN_1001495	sin|SIN_1001497	sin|SIN_1001496	sin|SIN_1019928	sin|SIN_1013418	sin|SIN_1018731	sin|SIN_1018732	sin|SIN_1023318	sin|SIN_1027101	ara|AT1G29140	ara|AT4G18596	bna|BnaC05g22110D
group525	25	3	1	2	19	bna|BnaA01g10240D	bna|BnaA03g44150D	bna|BnaC01g12040D	bna|BnaC07g36010D	bna|BnaC07g36020D	bna|BnaCnng46020D	bna|BnaA03g44160D	bna|BnaCnng46010D	bna|BnaA01g35000D	bna|BnaC01g41080D	bna|BnaC07g36030D	bna|BnaA03g44180D	bna|BnaA01g35020D	bna|BnaAnng39890D	bna|BnaCnng67060D	bna|BnaA08g07950D	bna|BnaA09g25300D	bna|BnaCnng21180D	bna|BnaCnng65140D	gma|Glyma.07G223200	gma|Glyma.20G022500	ara|AT1G31260	sin|SIN_1019545	ara|AT4G19680	ara|AT5G45105
group526	25	0	0	0	25	bna|BnaCnng11400D	bna|BnaC09g18660D	bna|BnaC09g29870D	bna|BnaA10g02440D	bna|BnaCnng76970D	bna|BnaA04g09850D	bna|BnaC03g23180D	bna|BnaCnng25200D	bna|BnaC05g42260D	bna|BnaA09g47320D	bna|BnaUnng02830D	bna|BnaC09g38740D	bna|BnaC03g38490D	bna|BnaC03g60880D	bna|BnaC06g00970D	bna|BnaCnng54940D	bna|BnaC06g11530D	bna|BnaCnng76490D	bna|BnaA03g60100D	bna|BnaA09g23880D	bna|BnaC01g31220D	bna|BnaAnng23950D	bna|BnaAnng27040D	bna|BnaCnng20280D	bna|BnaA04g07320D
group527	25	3	4	8	10	bna|BnaA02g34950D	bna|BnaAnng34650D	bna|BnaC03g05060D	bna|BnaCnng63890D	bna|BnaA03g10620D	bna|BnaA10g10880D	bna|BnaC03g13310D	bna|BnaC09g33280D	bna|BnaA09g44040D	bna|BnaC08g36620D	gma|Glyma.01G003500	gma|Glyma.07G128400	gma|Glyma.04G050700	gma|Glyma.05G222800	gma|Glyma.06G051500	gma|Glyma.14G093600	gma|Glyma.17G230100	gma|Glyma.08G029700	sin|SIN_1013411	sin|SIN_1024765	sin|SIN_1020845	sin|SIN_1021530	ara|AT2G19620	ara|AT5G11790	ara|AT5G56750
group528	25	1	1	2	21	bna|BnaA03g22300D	bna|BnaC03g47040D	bna|BnaA06g04000D	bna|BnaC06g01720D	bna|BnaC07g20760D	bna|BnaC07g20770D	bna|BnaA07g17410D	bna|BnaC07g20720D	bna|BnaC09g42260D	bna|BnaC07g20750D	bna|BnaA10g01120D	bna|BnaC07g20740D	bna|BnaA06g13180D	bna|BnaC05g14680D	bna|BnaA06g28490D	bna|BnaCnng69660D	bna|BnaA06g34960D	bna|BnaC05g01220D	bna|BnaCnng07270D	bna|BnaA07g36670D	bna|BnaC07g11540D	gma|Glyma.13G158200	gma|Glyma.17G112900	ara|AT1G45063	sin|SIN_1007323
group529	25	2	3	8	12	bna|BnaA03g30320D	bna|BnaA03g30330D	bna|BnaA05g29700D	bna|BnaC01g39510D	bna|BnaC03g35640D	bna|BnaC03g35660D	bna|BnaC05g44030D	bna|BnaA05g15420D	bna|BnaA05g35760D	bna|BnaA08g29560D	bna|BnaC03g68880D	bna|BnaC05g25120D	gma|Glyma.02G181800	gma|Glyma.10G099900	gma|Glyma.13G339800	gma|Glyma.15G034600	gma|Glyma.09G102800	gma|Glyma.12G237400	gma|Glyma.13G203000	gma|Glyma.15G274600	ara|AT1G51340	sin|SIN_1003273	sin|SIN_1006208	ara|AT3G08040	sin|SIN_1008183
group530	25	1	17	3	4	bna|BnaA06g26510D	bna|BnaC02g13490D	bna|BnaC07g16660D	bna|BnaC07g30440D	gma|Glyma.12G138100	gma|Glyma.12G138600	gma|Glyma.12G140600	sin|SIN_1000145	sin|SIN_1000188	sin|SIN_1003271	sin|SIN_1011925	sin|SIN_1003264	sin|SIN_1003263	sin|SIN_1003265	sin|SIN_1003266	sin|SIN_1003267	sin|SIN_1003268	sin|SIN_1003269	sin|SIN_1003270	sin|SIN_1020695	sin|SIN_1021627	sin|SIN_1015347	sin|SIN_1020698	sin|SIN_1009842	ara|AT5G23960
group531	25	0	0	0	25	bna|BnaC04g41220D	bna|BnaCnng05240D	bna|BnaC03g23020D	bna|BnaC06g29710D	bna|BnaC07g09410D	bna|BnaC06g24860D	bna|BnaC04g43210D	bna|BnaC06g41360D	bna|BnaC08g15500D	bna|BnaAnng16430D	bna|BnaC01g38400D	bna|BnaC07g32370D	bna|BnaC03g21970D	bna|BnaC03g03130D	bna|BnaC02g41480D	bna|BnaC01g14650D	bna|BnaC08g15490D	bna|BnaCnng24810D	bna|BnaC04g51160D	bna|BnaC02g41490D	bna|BnaA09g09010D	bna|BnaA09g09020D	bna|BnaA09g32880D	bna|BnaC03g02010D	bna|BnaC05g26920D
group532	25	0	0	0	25	bna|BnaC02g46830D	bna|BnaCnng77570D	bna|BnaUnng00380D	bna|BnaC09g30160D	bna|BnaCnng13640D	bna|BnaC09g43710D	bna|BnaC09g38600D	bna|BnaCnng76700D	bna|BnaC09g54240D	bna|BnaC07g11910D	bna|BnaC08g00030D	bna|BnaC08g46520D	bna|BnaC08g23030D	bna|BnaC06g31690D	bna|BnaC04g27910D	bna|BnaC04g41860D	bna|BnaC06g02680D	bna|BnaC06g22230D	bna|BnaC03g14430D	bna|BnaC02g20200D	bna|BnaC05g41810D	bna|BnaC04g14910D	bna|BnaC05g49140D	bna|BnaC02g35780D	bna|BnaC02g12120D
group533	25	0	25	0	0	sin|SIN_1003436	sin|SIN_1003461	sin|SIN_1004285	sin|SIN_1004276	sin|SIN_1016066	sin|SIN_1009888	sin|SIN_1020000	sin|SIN_1027147	sin|SIN_1027146	sin|SIN_1026262	sin|SIN_1003589	sin|SIN_1005222	sin|SIN_1005201	sin|SIN_1025384	sin|SIN_1020160	sin|SIN_1008508	sin|SIN_1016004	sin|SIN_1017652	sin|SIN_1001989	sin|SIN_1017695	sin|SIN_1017844	sin|SIN_1023939	sin|SIN_1009373	sin|SIN_1002684	sin|SIN_1001042
group534	24	4	2	9	9	ara|AT1G02460	ara|AT4G01890	bna|BnaA06g04040D	bna|BnaC06g01610D	bna|BnaA09g15230D	bna|BnaC09g15860D	bna|BnaA10g01160D	bna|BnaAnng24580D	bna|BnaC03g53100D	bna|BnaC05g01250D	bna|BnaCnng54560D	gma|Glyma.02G009300	gma|Glyma.03G222500	gma|Glyma.05G133400	gma|Glyma.08G087900	gma|Glyma.09G031600	gma|Glyma.10G010000	gma|Glyma.15G136700	gma|Glyma.19G219700	gma|Glyma.19G226500	sin|SIN_1012647	sin|SIN_1025934	ara|AT1G48100	ara|AT1G56710
group535	24	5	3	5	11	ara|AT1G05520	ara|AT2G21630	ara|AT3G23660	ara|AT4G14160	ara|AT5G43670	bna|BnaA04g06220D	bna|BnaA06g36610D	bna|BnaA08g17130D	bna|BnaA08g28280D	bna|BnaA09g43020D	bna|BnaC03g59930D	bna|BnaC04g12710D	bna|BnaC04g29030D	bna|BnaC07g17260D	bna|BnaC08g01290D	bna|BnaC08g49290D	gma|Glyma.03G091800	gma|Glyma.11G253500	gma|Glyma.16G082400	gma|Glyma.18G001400	gma|Glyma.18G003500	sin|SIN_1002568	sin|SIN_1007353	sin|SIN_1024996
group536	24	3	3	7	11	ara|AT1G05960	ara|AT2G41830	ara|AT5G21080	bna|BnaA02g05210D	bna|BnaA04g24100D	bna|BnaA05g02470D	bna|BnaC04g02200D	bna|BnaC04g47850D	bna|BnaA08g31700D	bna|BnaA09g50130D	bna|BnaA10g03960D	bna|BnaC05g04080D	bna|BnaC08g01580D	bna|BnaC08g44520D	gma|Glyma.03G137400	gma|Glyma.09G228300	gma|Glyma.11G128000	gma|Glyma.12G008200	gma|Glyma.12G052700	gma|Glyma.13G343900	gma|Glyma.15G030400	sin|SIN_1006198	sin|SIN_1008174	sin|SIN_1023526
group537	24	4	1	4	15	ara|AT1G06020	ara|AT1G06030	ara|AT2G31390	ara|AT3G59480	bna|BnaA03g14420D	bna|BnaA04g01640D	bna|BnaA04g18320D	bna|BnaA05g11350D	bna|BnaA07g18380D	bna|BnaA09g37800D	bna|BnaA10g03980D	bna|BnaC03g17470D	bna|BnaC04g23060D	bna|BnaC04g42400D	bna|BnaC05g04100D	bna|BnaC06g17380D	bna|BnaC08g01630D	bna|BnaC08g29670D	bna|BnaCnng30740D	gma|Glyma.11G127200	gma|Glyma.12G051800	gma|Glyma.13G344500	gma|Glyma.15G029800	sin|SIN_1015962
group538	24	4	3	8	9	ara|AT1G06840	ara|AT3G53590	ara|AT5G01950	ara|AT5G37450	bna|BnaA03g00050D	bna|BnaA03g00070D	bna|BnaA09g33860D	bna|BnaA10g27950D	bna|BnaC03g71330D	bna|BnaC03g71340D	bna|BnaC05g04730D	bna|BnaC08g24650D	bna|BnaCnng32490D	gma|Glyma.02G237300	gma|Glyma.09G272300	gma|Glyma.11G200300	gma|Glyma.14G206200	gma|Glyma.14G206300	gma|Glyma.18G050700	gma|Glyma.18G216800	gma|Glyma.18G217000	sin|SIN_1010972	sin|SIN_1023337	sin|SIN_1024378
group539	24	3	3	5	13	ara|AT1G07720	ara|AT2G28630	bna|BnaA04g16560D	bna|BnaA06g04280D	bna|BnaA07g14020D	bna|BnaAnng15510D	bna|BnaAnng15520D	bna|BnaC04g15590D	bna|BnaC04g39890D	bna|BnaCnng52900D	bna|BnaCnng58900D	bna|BnaA10g25660D	bna|BnaAnng00970D	bna|BnaC02g02670D	bna|BnaC09g50630D	gma|Glyma.10G291700	gma|Glyma.20G240900	gma|Glyma.12G075100	gma|Glyma.13G331600	gma|Glyma.15G042500	sin|SIN_1007118	sin|SIN_1024182	sin|SIN_1024483	ara|AT5G04530
group540	24	3	4	8	9	ara|AT1G08210	ara|AT5G22850	bna|BnaA02g05980D	bna|BnaA10g13700D	bna|BnaC09g36210D	bna|BnaA05g07700D	bna|BnaC04g08620D	bna|BnaA08g27090D	bna|BnaA09g48980D	bna|BnaC08g02470D	bna|BnaC08g43280D	gma|Glyma.03G188400	gma|Glyma.10G063600	gma|Glyma.12G179800	gma|Glyma.13G148100	gma|Glyma.13G321000	gma|Glyma.19G188600	gma|Glyma.11G190800	gma|Glyma.12G083600	sin|SIN_1001454	sin|SIN_1012943	sin|SIN_1010505	sin|SIN_1024066	ara|AT2G36670
group541	24	3	6	8	7	ara|AT1G09400	ara|AT1G76680	ara|AT1G76690	bna|BnaA02g17670D	bna|BnaA08g26450D	bna|BnaA09g44740D	bna|BnaA10g17650D	bna|BnaC02g24210D	bna|BnaC08g37440D	bna|BnaC09g41020D	gma|Glyma.01G235600	gma|Glyma.06G016900	gma|Glyma.11G007600	gma|Glyma.15G223900	gma|Glyma.19G057500	gma|Glyma.14G223600	gma|Glyma.13G186200	gma|Glyma.17G209900	sin|SIN_1002124	sin|SIN_1002425	sin|SIN_1022877	sin|SIN_1022878	sin|SIN_1022879	sin|SIN_1022880
group542	24	4	3	5	12	ara|AT1G18410	ara|AT1G63640	ara|AT1G73860	ara|AT5G41310	bna|BnaA04g11040D	bna|BnaA06g12540D	bna|BnaA07g22480D	bna|BnaA09g11080D	bna|BnaA09g12430D	bna|BnaC04g33010D	bna|BnaC05g14100D	bna|BnaC06g23370D	bna|BnaC09g11360D	bna|BnaCnng41050D	bna|BnaA07g31040D	bna|BnaC06g34710D	gma|Glyma.05G208100	gma|Glyma.05G233900	gma|Glyma.08G014800	gma|Glyma.08G041200	gma|Glyma.09G184400	sin|SIN_1006417	sin|SIN_1015533	sin|SIN_1017887
group543	24	3	3	3	15	ara|AT1G20960	ara|AT2G42270	ara|AT5G61140	bna|BnaA02g09650D	bna|BnaA07g11160D	bna|BnaC07g15040D	bna|BnaCnng16650D	bna|BnaA02g36100D	bna|BnaAnng06800D	bna|BnaC02g25790D	bna|BnaC02g42020D	bna|BnaC03g23660D	bna|BnaCnng16670D	bna|BnaA07g11150D	bna|BnaA08g10450D	bna|BnaC07g15030D	bna|BnaCnng23150D	bna|BnaC02g42030D	gma|Glyma.06G202500	gma|Glyma.08G173500	gma|Glyma.15G253800	sin|SIN_1007415	sin|SIN_1022638	sin|SIN_1023691
group544	24	5	0	0	19	ara|AT1G21100	ara|AT1G21110	ara|AT1G21120	ara|AT1G21130	bna|BnaA02g19270D	bna|BnaA06g14950D	bna|BnaA07g11060D	bna|BnaA07g11070D	bna|BnaA07g11080D	bna|BnaA08g21450D	bna|BnaC05g16350D	bna|BnaC05g16360D	bna|BnaC05g16380D	bna|BnaC07g14620D	bna|BnaC07g14640D	bna|BnaC07g14650D	bna|BnaC08g19680D	bna|BnaC08g19690D	bna|BnaA06g14930D	bna|BnaC06g21620D	bna|BnaC06g37610D	bna|BnaA07g21250D	bna|BnaA07g33060D	ara|AT1G76790
group545	24	2	3	13	6	ara|AT1G28110	ara|AT2G33530	bna|BnaA05g10050D	bna|BnaA08g18600D	bna|BnaA09g27540D	bna|BnaC03g58280D	bna|BnaC04g10990D	bna|BnaC05g51120D	gma|Glyma.03G125200	gma|Glyma.03G125400	gma|Glyma.03G125500	gma|Glyma.03G125600	gma|Glyma.10G102100	gma|Glyma.19G128000	gma|Glyma.19G128100	gma|Glyma.19G128200	gma|Glyma.04G200200	gma|Glyma.06G165400	gma|Glyma.08G008700	gma|Glyma.08G257800	gma|Glyma.18G282200	sin|SIN_1018729	sin|SIN_1022054	sin|SIN_1026419
group546	24	4	3	4	13	ara|AT1G29660	ara|AT1G29670	ara|AT4G18970	ara|AT5G45670	bna|BnaA03g43830D	bna|BnaA09g17740D	bna|BnaAnng05710D	bna|BnaC07g35650D	bna|BnaC09g18630D	bna|BnaCnng34700D	bna|BnaA07g07790D	bna|BnaA08g17820D	bna|BnaA08g17830D	bna|BnaC03g59260D	bna|BnaC03g59270D	bna|BnaC07g09690D	bna|BnaAnng40320D	gma|Glyma.05G163400	gma|Glyma.08G120700	gma|Glyma.15G089300	gma|Glyma.13G223000	sin|SIN_1000294	sin|SIN_1000338	sin|SIN_1019646
group547	24	5	2	6	11	ara|AT1G29890	ara|AT2G34410	ara|AT3G06550	ara|AT5G46340	bna|BnaA01g32770D	bna|BnaA03g15820D	bna|BnaA04g20140D	bna|BnaA05g30820D	bna|BnaA06g36030D	bna|BnaAnng22910D	bna|BnaC03g18970D	bna|BnaC05g45280D	bna|BnaC07g19040D	bna|BnaA05g09440D	bna|BnaC04g10810D	gma|Glyma.02G250600	gma|Glyma.14G066100	gma|Glyma.05G127700	gma|Glyma.07G237000	gma|Glyma.08G082500	gma|Glyma.17G036600	sin|SIN_1001787	ara|AT2G34400	sin|SIN_1020819
group548	24	4	6	10	4	ara|AT1G33080	ara|AT1G33090	ara|AT1G33100	ara|AT1G33110	bna|BnaA08g06670D	bna|BnaA09g23940D	bna|BnaC05g25080D	bna|BnaC08g07240D	gma|Glyma.03G005200	gma|Glyma.03G005300	gma|Glyma.03G005400	gma|Glyma.03G005500	gma|Glyma.03G005600	gma|Glyma.03G005800	gma|Glyma.19G120200	gma|Glyma.19G120300	gma|Glyma.19G120700	gma|Glyma.19G120900	sin|SIN_1019956	sin|SIN_1023741	sin|SIN_1023743	sin|SIN_1023744	sin|SIN_1023745	sin|SIN_1023746
group549	24	4	3	4	13	ara|AT1G45160	ara|AT3G17850	ara|AT1G48490	ara|AT5G62310	bna|BnaA01g36900D	bna|BnaA05g22390D	bna|BnaA06g03760D	bna|BnaA06g21770D	bna|BnaA08g03210D	bna|BnaA08g04280D	bna|BnaC03g51760D	bna|BnaC05g35660D	bna|BnaC06g02020D	bna|BnaC08g03530D	bna|BnaC08g04940D	bna|BnaCnng55480D	bna|BnaA02g33360D	gma|Glyma.07G103400	gma|Glyma.09G174000	gma|Glyma.09G232400	gma|Glyma.12G004100	sin|SIN_1010853	sin|SIN_1011616	sin|SIN_1016656
group550	24	3	3	3	15	ara|AT1G47128	ara|AT3G19390	ara|AT5G43060	bna|BnaA01g26140D	bna|BnaA01g26170D	bna|BnaA05g20660D	bna|BnaC01g33430D	bna|BnaC01g33490D	bna|BnaC05g33420D	bna|BnaA08g04080D	bna|BnaA10g05390D	bna|BnaC06g00260D	bna|BnaCnng42340D	bna|BnaA05g09950D	bna|BnaA06g36920D	bna|BnaC02g30040D	bna|BnaC04g17750D	bna|BnaCnng05360D	gma|Glyma.04G041500	gma|Glyma.14G085800	gma|Glyma.17G239000	sin|SIN_1005421	sin|SIN_1011417	sin|SIN_1014894
group551	24	11	2	1	10	ara|AT1G50580	ara|AT1G64910	ara|AT1G64920	ara|AT2G22930	ara|AT3G29630	ara|AT4G09500	ara|AT4G27560	ara|AT4G27570	ara|AT5G53990	ara|AT5G54010	ara|AT5G54060	bna|BnaA02g09940D	bna|BnaA03g12040D	bna|BnaA03g12050D	bna|BnaA08g29640D	bna|BnaAnng33940D	bna|BnaC03g14770D	bna|BnaC03g68370D	bna|BnaC03g71890D	bna|BnaCnng49100D	bna|BnaCnng49110D	gma|Glyma.06G235000	sin|SIN_1027079	sin|SIN_1022580
group552	24	2	4	12	6	ara|AT1G52190	ara|AT3G16180	bna|BnaA01g28150D	bna|BnaA05g23510D	bna|BnaC05g37210D	bna|BnaCnng68850D	bna|BnaC01g35410D	bna|BnaC03g77810D	gma|Glyma.04G082700	gma|Glyma.07G018700	gma|Glyma.07G018800	gma|Glyma.08G203900	gma|Glyma.08G204000	gma|Glyma.15G016900	gma|Glyma.15G017000	gma|Glyma.05G229700	gma|Glyma.08G037200	gma|Glyma.14G138200	gma|Glyma.17G189300	gma|Glyma.17G194600	sin|SIN_1010298	sin|SIN_1020779	sin|SIN_1021563	sin|SIN_1024835
group553	24	3	2	4	15	ara|AT1G53100	ara|AT3G15350	ara|AT4G27480	bna|BnaA01g28790D	bna|BnaA03g48620D	bna|BnaA05g24260D	bna|BnaA06g01150D	bna|BnaA08g14080D	bna|BnaC01g36150D	bna|BnaC03g69390D	bna|BnaC05g38280D	bna|BnaC06g06140D	bna|BnaC07g40910D	bna|BnaC08g12510D	bna|BnaCnng64970D	bna|BnaC03g69380D	bna|BnaA08g01310D	bna|BnaC01g19670D	gma|Glyma.06G240700	gma|Glyma.12G155800	gma|Glyma.12G224700	gma|Glyma.13G276600	sin|SIN_1019490	sin|SIN_1022605
group554	24	4	2	8	10	ara|AT1G54510	ara|AT3G04810	ara|AT3G63280	ara|AT5G28290	bna|BnaA03g28790D	bna|BnaA06g29100D	bna|BnaAnng10650D	bna|BnaC03g33920D	bna|BnaC05g47030D	bna|BnaC07g49440D	bna|BnaAnng11470D	bna|BnaC02g39490D	bna|BnaAnng12590D	bna|BnaC04g20740D	gma|Glyma.02G145000	gma|Glyma.03G156800	gma|Glyma.03G246100	gma|Glyma.10G029000	gma|Glyma.10G161400	gma|Glyma.19G159100	gma|Glyma.19G243600	gma|Glyma.20G224100	sin|SIN_1012384	sin|SIN_1017750
group555	24	3	3	5	13	ara|AT2G17700	ara|AT4G35780	ara|AT4G38470	bna|BnaA06g25660D	bna|BnaA07g02860D	bna|BnaA08g17100D	bna|BnaA09g09260D	bna|BnaAnng17990D	bna|BnaAnng32540D	bna|BnaC03g47910D	bna|BnaC03g59990D	bna|BnaC03g62520D	bna|BnaC07g06560D	bna|BnaC09g09490D	bna|BnaCnng23380D	bna|BnaA07g02330D	gma|Glyma.01G161600	gma|Glyma.04G020100	gma|Glyma.10G284400	gma|Glyma.11G082200	gma|Glyma.20G105300	sin|SIN_1002295	sin|SIN_1005815	sin|SIN_1014614
group556	24	4	3	4	13	ara|AT2G18330	ara|AT3G03060	ara|AT4G36580	ara|AT5G16930	bna|BnaA01g34520D	bna|BnaA02g03330D	bna|BnaA05g32310D	bna|BnaA09g09620D	bna|BnaA10g17580D	bna|BnaC01g02190D	bna|BnaC02g06950D	bna|BnaC03g48340D	bna|BnaC09g09730D	bna|BnaCnng06190D	bna|BnaCnng18300D	bna|BnaC04g49960D	bna|BnaC09g40940D	gma|Glyma.01G174000	gma|Glyma.11G069000	gma|Glyma.11G091700	gma|Glyma.12G017700	sin|SIN_1005955	sin|SIN_1009266	sin|SIN_1025496
group557	24	3	5	6	10	ara|AT2G26770	ara|AT2G40820	ara|AT3G56480	bna|BnaA04g23570D	bna|BnaA05g01870D	bna|BnaA07g16890D	bna|BnaA09g35910D	bna|BnaC04g01570D	bna|BnaC04g47430D	bna|BnaC06g15950D	bna|BnaC08g27410D	bna|BnaA07g12910D	bna|BnaC04g17220D	gma|Glyma.02G277400	gma|Glyma.03G124300	gma|Glyma.13G120100	gma|Glyma.14G037200	gma|Glyma.19G127400	gma|Glyma.20G044200	sin|SIN_1015174	sin|SIN_1023460	sin|SIN_1023461	sin|SIN_1020081	sin|SIN_1023693
group558	24	4	2	6	12	ara|AT2G35860	ara|AT3G11700	ara|AT3G52370	ara|AT5G06390	bna|BnaA03g16360D	bna|BnaA03g55350D	bna|BnaA04g05500D	bna|BnaA04g20880D	bna|BnaA05g27380D	bna|BnaA10g30360D	bna|BnaC03g02580D	bna|BnaC03g19670D	bna|BnaC04g28250D	bna|BnaC04g44840D	bna|BnaC05g41500D	bna|BnaC09g49160D	gma|Glyma.03G204300	gma|Glyma.19G201600	gma|Glyma.06G308600	gma|Glyma.12G096300	gma|Glyma.12G190700	gma|Glyma.13G311000	sin|SIN_1007763	sin|SIN_1013123
group559	24	4	2	6	12	ara|AT2G37170	ara|AT2G37180	ara|AT3G53420	bna|BnaA03g17020D	bna|BnaC04g08100D	bna|BnaC04g08090D	bna|BnaA03g17030D	bna|BnaA05g07300D	bna|BnaA07g16510D	bna|BnaA09g34600D	bna|BnaC06g15450D	bna|BnaC08g25570D	bna|BnaA09g33720D	bna|BnaC06g14590D	bna|BnaCnng31040D	gma|Glyma.02G073600	gma|Glyma.02G073700	gma|Glyma.16G155000	gma|Glyma.16G155100	gma|Glyma.10G211000	gma|Glyma.20G179700	sin|SIN_1004401	ara|AT3G54820	sin|SIN_1007138
group560	24	3	3	4	14	ara|AT2G44100	ara|AT3G59920	ara|AT5G09550	bna|BnaA03g55960D	bna|BnaA04g01480D	bna|BnaA05g03740D	bna|BnaA07g18570D	bna|BnaA09g38180D	bna|BnaA10g22480D	bna|BnaC02g00820D	bna|BnaC03g03850D	bna|BnaC04g03340D	bna|BnaC04g22610D	bna|BnaC06g17600D	bna|BnaC08g30140D	bna|BnaC09g47050D	bna|BnaC09g54770D	gma|Glyma.05G167800	gma|Glyma.07G181700	gma|Glyma.08G068100	gma|Glyma.08G126200	sin|SIN_1015848	sin|SIN_1015852	sin|SIN_1026117
group561	24	3	2	7	12	ara|AT3G03910	ara|AT5G07440	ara|AT5G18170	bna|BnaA01g33880D	bna|BnaA03g02040D	bna|BnaA05g37230D	bna|BnaA10g16660D	bna|BnaA10g23880D	bna|BnaAnng13720D	bna|BnaC01g40390D	bna|BnaC02g01610D	bna|BnaC03g03050D	bna|BnaC05g47630D	bna|BnaC09g39680D	bna|BnaC09g47860D	gma|Glyma.01G204600	gma|Glyma.02G072200	gma|Glyma.05G066200	gma|Glyma.16G041200	gma|Glyma.16G153400	gma|Glyma.17G148000	gma|Glyma.19G111000	sin|SIN_1008841	sin|SIN_1016757
group562	24	3	4	8	9	ara|AT3G05750	ara|AT3G58650	ara|AT5G26910	bna|BnaA02g31440D	bna|BnaA09g04050D	bna|BnaC02g48370D	bna|BnaC09g03410D	bna|BnaA05g31500D	bna|BnaC05g52250D	bna|BnaA07g17970D	bna|BnaC06g16760D	bna|BnaC04g23470D	gma|Glyma.03G232200	gma|Glyma.10G148200	gma|Glyma.19G229200	gma|Glyma.20G239400	gma|Glyma.07G242700	gma|Glyma.09G039000	gma|Glyma.15G144100	gma|Glyma.17G031500	sin|SIN_1003646	sin|SIN_1016192	sin|SIN_1022734	sin|SIN_1025880
group563	24	2	3	10	9	ara|AT3G16060	ara|AT3G16630	bna|BnaA01g27720D	bna|BnaA05g23190D	bna|BnaA05g23610D	bna|BnaC01g35240D	bna|BnaC05g36590D	bna|BnaA01g28250D	bna|BnaC01g35690D	bna|BnaC01g44240D	bna|BnaC05g37310D	gma|Glyma.07G005200	gma|Glyma.07G086500	gma|Glyma.07G246800	gma|Glyma.08G205700	gma|Glyma.09G044300	gma|Glyma.09G190500	gma|Glyma.13G358700	gma|Glyma.15G015300	gma|Glyma.15G148800	gma|Glyma.17G027200	sin|SIN_1009578	sin|SIN_1010197	sin|SIN_1010277
group564	24	4	2	10	8	ara|AT4G05190	ara|AT4G21270	ara|AT4G27180	ara|AT5G54670	bna|BnaA01g16240D	bna|BnaA02g09510D	bna|BnaA09g19860D	bna|BnaA10g28890D	bna|BnaC01g19340D	bna|BnaC02g13570D	bna|BnaC09g21860D	bna|BnaC09g53250D	gma|Glyma.06G266500	gma|Glyma.07G186700	gma|Glyma.08G062500	gma|Glyma.10G095600	gma|Glyma.10G096900	gma|Glyma.12G136600	gma|Glyma.12G215200	gma|Glyma.13G251100	gma|Glyma.13G286400	gma|Glyma.15G063200	sin|SIN_1005028	sin|SIN_1014487
group565	24	3	4	7	10	bna|BnaA01g10840D	bna|BnaA08g09980D	bna|BnaC01g12420D	bna|BnaC03g64510D	bna|BnaA03g02740D	bna|BnaA10g22160D	bna|BnaC03g04070D	bna|BnaC09g46680D	bna|BnaA07g13020D	bna|BnaC04g17100D	gma|Glyma.02G274500	gma|Glyma.04G220400	gma|Glyma.06G145500	gma|Glyma.08G123800	gma|Glyma.14G041600	gma|Glyma.09G024900	gma|Glyma.15G130900	sin|SIN_1006724	sin|SIN_1019570	sin|SIN_1023422	ara|AT2G27060	ara|AT4G20940	ara|AT5G10020	sin|SIN_1002932
group566	24	1	0	21	2	bna|BnaA05g29230D	bna|BnaCnng24290D	gma|Glyma.01G110100	gma|Glyma.07G063800	gma|Glyma.07G065400	gma|Glyma.18G226600	gma|Glyma.18G226400	gma|Glyma.07G064900	gma|Glyma.18G194200	gma|Glyma.07G137500	gma|Glyma.18G293900	gma|Glyma.07G063000	gma|Glyma.07G064400	gma|Glyma.07G064500	gma|Glyma.18G194700	gma|Glyma.18G195000	gma|Glyma.18G194800	gma|Glyma.07G137800	gma|Glyma.18G194600	gma|Glyma.16G088600	gma|Glyma.10G064100	gma|Glyma.07G143600	gma|Glyma.03G063300	ara|AT3G09110
group567	24	0	0	0	24	bna|BnaC06g31790D	bna|BnaA07g36750D	bna|BnaA08g25230D	bna|BnaC06g36930D	bna|BnaC04g29250D	bna|BnaC03g75940D	bna|BnaCnng56310D	bna|BnaC07g48530D	bna|BnaC07g30550D	bna|BnaC05g16470D	bna|BnaC07g32310D	bna|BnaC09g25590D	bna|BnaC06g38170D	bna|BnaCnng23330D	bna|BnaC03g70010D	bna|BnaC01g00320D	bna|BnaC02g42770D	bna|BnaA09g08800D	bna|BnaC02g31490D	bna|BnaA07g08710D	bna|BnaC06g27460D	bna|BnaC02g35620D	bna|BnaC09g50290D	bna|BnaA01g03870D
group568	24	0	22	2	0	gma|Glyma.09G040800	gma|Glyma.15G146400	sin|SIN_1002069	sin|SIN_1005651	sin|SIN_1002789	sin|SIN_1002790	sin|SIN_1017721	sin|SIN_1002793	sin|SIN_1017726	sin|SIN_1002787	sin|SIN_1002788	sin|SIN_1017723	sin|SIN_1018900	sin|SIN_1002785	sin|SIN_1002792	sin|SIN_1018899	sin|SIN_1018897	sin|SIN_1017724	sin|SIN_1018901	sin|SIN_1018898	sin|SIN_1018896	sin|SIN_1002786	sin|SIN_1002791	sin|SIN_1003656
group569	24	0	0	24	0	gma|Glyma.10G105500	gma|Glyma.10G131300	gma|Glyma.11G169400	gma|Glyma.14G119600	gma|Glyma.12G166800	gma|Glyma.17G180200	gma|Glyma.20G034300	gma|Glyma.13G005600	gma|Glyma.12G107800	gma|Glyma.15G258900	gma|Glyma.17G168700	gma|Glyma.18G196700	gma|Glyma.20G059400	gma|Glyma.09G285000	gma|Glyma.16G000400	gma|Glyma.12G094700	gma|Glyma.09G105900	gma|Glyma.07G167400	gma|Glyma.07G231100	gma|Glyma.08G283800	gma|Glyma.03G110800	gma|Glyma.06G231600	gma|Glyma.01G144000	gma|Glyma.01G041800
group570	24	0	0	24	0	gma|Glyma.10G080200	gma|Glyma.15G218600	gma|Glyma.14G158000	gma|Glyma.10G117400	gma|Glyma.18G098600	gma|Glyma.19G066500	gma|Glyma.15G249400	gma|Glyma.10G102700	gma|Glyma.15G225700	gma|Glyma.19G075300	gma|Glyma.12G149200	gma|Glyma.09G093200	gma|Glyma.09G104400	gma|Glyma.15G215800	gma|Glyma.15G249300	gma|Glyma.13G157200	gma|Glyma.02G194200	gma|Glyma.02G180000	gma|Glyma.06G228300	gma|Glyma.05G060800	gma|Glyma.08G301400	gma|Glyma.14G128100	gma|Glyma.08G249000	gma|Glyma.01G121900
group571	23	3	4	8	8	ara|AT1G05470	ara|AT2G32010	bna|BnaA04g28910D	bna|BnaA08g28260D	bna|BnaA09g55680D	bna|BnaA10g03640D	bna|BnaC04g42630D	bna|BnaC05g03560D	bna|BnaC08g01270D	bna|BnaC08g32770D	gma|Glyma.01G235300	gma|Glyma.02G145600	gma|Glyma.03G156400	gma|Glyma.10G028400	gma|Glyma.10G246000	gma|Glyma.11G007800	gma|Glyma.19G158700	gma|Glyma.20G148600	sin|SIN_1010002	sin|SIN_1012395	sin|SIN_1021876	sin|SIN_1012863	ara|AT3G63240
group572	23	2	4	7	10	ara|AT1G12240	ara|AT1G62660	bna|BnaA06g08310D	bna|BnaA09g10560D	bna|BnaA09g10570D	bna|BnaA09g12880D	bna|BnaA09g47290D	bna|BnaC05g09640D	bna|BnaC08g41390D	bna|BnaC09g10830D	bna|BnaC09g10840D	bna|BnaC09g13230D	gma|Glyma.01G211000	gma|Glyma.05G056300	gma|Glyma.06G318500	gma|Glyma.09G231500	gma|Glyma.11G030800	gma|Glyma.12G005100	gma|Glyma.17G138500	sin|SIN_1002632	sin|SIN_1016666	sin|SIN_1018420	sin|SIN_1021715
group573	23	4	2	5	12	ara|AT1G14370	ara|AT2G02800	ara|AT1G26970	ara|AT1G69790	bna|BnaA02g36850D	bna|BnaA06g09200D	bna|BnaA06g34000D	bna|BnaA07g28320D	bna|BnaA09g57130D	bna|BnaC02g34790D	bna|BnaC05g10610D	bna|BnaC06g30840D	bna|BnaC07g21910D	bna|BnaC08g39670D	bna|BnaA08g20040D	bna|BnaC08g48570D	gma|Glyma.01G044100	gma|Glyma.02G019500	gma|Glyma.05G028300	gma|Glyma.08G297900	gma|Glyma.18G123800	sin|SIN_1018170	sin|SIN_1026818
group574	23	10	0	0	13	ara|AT1G17150	ara|AT1G43080	ara|AT2G15450	ara|AT2G40310	ara|AT4G13760	ara|AT1G43090	ara|AT1G43100	ara|AT2G15460	ara|AT2G15470	ara|AT2G26620	bna|BnaA03g19020D	bna|BnaA03g20480D	bna|BnaA03g23680D	bna|BnaA04g03680D	bna|BnaA04g29280D	bna|BnaA07g25230D	bna|BnaC03g22600D	bna|BnaC03g24490D	bna|BnaC03g28060D	bna|BnaC04g47030D	bna|BnaC06g27000D	bna|BnaC07g07010D	bna|BnaA07g02370D
group575	23	3	0	0	20	ara|AT1G18590	ara|AT1G74090	ara|AT1G74100	bna|BnaA01g23110D	bna|BnaA09g14030D	bna|BnaC09g14370D	bna|BnaC09g14380D	bna|BnaA06g12720D	bna|BnaA07g31230D	bna|BnaAnng27200D	bna|BnaC05g14270D	bna|BnaC06g34930D	bna|BnaC06g34970D	bna|BnaA07g31250D	bna|BnaA09g14840D	bna|BnaA09g14900D	bna|BnaC02g22640D	bna|BnaC06g34990D	bna|BnaC06g35000D	bna|BnaC09g15460D	bna|BnaC09g15510D	bna|BnaA07g31260D	bna|BnaA09g14040D
group576	23	3	5	7	8	ara|AT1G20080	ara|AT2G20990	bna|BnaA08g31160D	bna|BnaA09g43480D	bna|BnaA10g25990D	bna|BnaAnng14690D	bna|BnaC07g14820D	bna|BnaC08g36060D	bna|BnaCnng10250D	bna|BnaCnng26850D	gma|Glyma.06G003700	gma|Glyma.10G210000	gma|Glyma.11G107300	gma|Glyma.12G032400	gma|Glyma.14G220000	gma|Glyma.17G259000	gma|Glyma.20G180600	sin|SIN_1002325	sin|SIN_1005768	sin|SIN_1009051	ara|AT5G04220	sin|SIN_1002443	sin|SIN_1005479
group577	23	6	1	1	15	ara|AT1G20480	ara|AT1G20500	ara|AT1G20510	ara|AT5G38120	ara|AT1G20490	bna|BnaA06g14430D	bna|BnaA06g14440D	bna|BnaA07g11420D	bna|BnaA07g11430D	bna|BnaA08g21760D	bna|BnaA08g21800D	bna|BnaA08g21810D	bna|BnaC05g15810D	bna|BnaC05g15830D	bna|BnaC07g15330D	bna|BnaC08g19270D	bna|BnaC08g19280D	bna|BnaC08g19310D	bna|BnaC05g15840D	bna|BnaC08g19290D	gma|Glyma.14G223200	sin|SIN_1007390	ara|AT1G20530
group578	23	4	2	4	13	ara|AT1G26230	ara|AT1G55490	ara|AT3G13470	ara|AT5G56500	bna|BnaA03g10770D	bna|BnaA03g32840D	bna|BnaA05g13740D	bna|BnaA07g36980D	bna|BnaA08g00450D	bna|BnaC03g13440D	bna|BnaC03g37960D	bna|BnaC03g37980D	bna|BnaC03g52640D	bna|BnaC03g70570D	bna|BnaC06g10960D	bna|BnaC07g12220D	bna|BnaC09g33020D	gma|Glyma.01G069500	gma|Glyma.02G126300	gma|Glyma.08G175900	gma|Glyma.15G250500	sin|SIN_1013588	sin|SIN_1024272
group579	23	6	2	5	10	ara|AT1G28570	ara|AT1G28580	ara|AT1G28590	ara|AT1G28600	ara|AT1G31550	ara|AT2G27360	bna|BnaA07g08260D	bna|BnaA07g08290D	bna|BnaA09g27150D	bna|BnaA09g27190D	bna|BnaC05g21950D	bna|BnaC05g21980D	bna|BnaC07g10240D	bna|BnaC07g10260D	bna|BnaA07g08280D	bna|BnaC07g10250D	gma|Glyma.13G231400	gma|Glyma.13G231500	gma|Glyma.15G080900	gma|Glyma.13G231800	gma|Glyma.15G081000	sin|SIN_1005356	sin|SIN_1005355
group580	23	3	4	7	9	ara|AT1G34020	ara|AT4G09810	bna|BnaA01g05480D	bna|BnaA08g16530D	bna|BnaC01g00350D	bna|BnaC03g60580D	bna|BnaA03g24170D	bna|BnaA05g18510D	bna|BnaA09g23360D	bna|BnaC03g28770D	bna|BnaC06g07890D	gma|Glyma.02G079100	gma|Glyma.05G185700	gma|Glyma.10G221700	gma|Glyma.16G163500	gma|Glyma.04G218200	gma|Glyma.06G147800	gma|Glyma.08G143800	sin|SIN_1002962	sin|SIN_1025124	sin|SIN_1007476	sin|SIN_1015800	ara|AT4G39390
group581	23	3	2	5	13	ara|AT1G52360	ara|AT1G79990	ara|AT3G15980	bna|BnaA01g28330D	bna|BnaA03g33990D	bna|BnaA03g46120D	bna|BnaA05g14910D	bna|BnaA07g19770D	bna|BnaA08g30100D	bna|BnaAnng39290D	bna|BnaC01g35560D	bna|BnaC03g39420D	bna|BnaC03g69270D	bna|BnaC06g05280D	bna|BnaC06g09660D	bna|BnaC06g19030D	gma|Glyma.07G034700	gma|Glyma.08G207300	gma|Glyma.13G360100	gma|Glyma.13G360200	gma|Glyma.15G013800	sin|SIN_1009589	sin|SIN_1010257
group582	23	13	0	0	10	ara|AT1G65180	ara|AT1G69150	ara|AT3G43890	ara|AT4G01760	ara|AT4G01910	ara|AT4G01920	ara|AT4G01930	ara|AT4G02180	ara|AT4G02190	ara|AT4G11550	ara|AT4G01740	ara|AT4G11390	ara|AT4G11540	bna|BnaA09g00630D	bna|BnaA09g00640D	bna|BnaA09g00810D	bna|BnaA09g51580D	bna|BnaCnng19140D	bna|BnaCnng19150D	bna|BnaCnng23320D	bna|BnaCnng46700D	bna|BnaA09g00650D	bna|BnaCnng23340D
group583	23	3	2	8	10	ara|AT1G65840	ara|AT2G43020	ara|AT3G59050	bna|BnaA02g12280D	bna|BnaA03g19980D	bna|BnaA04g24770D	bna|BnaA05g34380D	bna|BnaA07g18130D	bna|BnaC02g45540D	bna|BnaC03g23980D	bna|BnaC04g48640D	bna|BnaC04g52890D	bna|BnaC06g17070D	gma|Glyma.02G240000	gma|Glyma.02G282000	gma|Glyma.08G303800	gma|Glyma.13G153100	gma|Glyma.14G032300	gma|Glyma.14G209400	gma|Glyma.18G045100	gma|Glyma.18G116300	sin|SIN_1006473	sin|SIN_1016974
group584	23	3	3	11	6	ara|AT1G66250	ara|AT2G01630	bna|BnaA02g12440D	bna|BnaA02g25830D	bna|BnaA08g25120D	bna|BnaC02g34070D	bna|BnaC08g15090D	bna|BnaCnng33550D	gma|Glyma.02G070500	gma|Glyma.02G244700	gma|Glyma.05G235700	gma|Glyma.07G261600	gma|Glyma.08G043100	gma|Glyma.11G216000	gma|Glyma.14G214300	gma|Glyma.16G151900	gma|Glyma.17G012500	gma|Glyma.18G040600	gma|Glyma.15G108900	sin|SIN_1004065	sin|SIN_1021314	ara|AT1G11820	sin|SIN_1006988
group585	23	2	4	6	11	ara|AT1G68740	ara|AT3G23430	bna|BnaA01g23840D	bna|BnaA07g06530D	bna|BnaC01g30800D	bna|BnaC07g08080D	bna|BnaA02g35630D	bna|BnaA07g24450D	bna|BnaA07g27390D	bna|BnaC02g18430D	bna|BnaC06g25630D	bna|BnaC06g30370D	bna|BnaC02g44540D	gma|Glyma.01G091800	gma|Glyma.02G003700	gma|Glyma.02G130200	gma|Glyma.10G004800	gma|Glyma.10G183300	gma|Glyma.20G206900	sin|SIN_1002837	sin|SIN_1013609	sin|SIN_1018293	sin|SIN_1021776
group586	23	3	2	7	11	ara|AT1G68990	ara|AT2G24120	ara|AT5G15700	bna|BnaA02g02750D	bna|BnaA04g14120D	bna|BnaA07g24390D	bna|BnaA07g27630D	bna|BnaA09g41640D	bna|BnaC02g06200D	bna|BnaC04g36730D	bna|BnaC06g25530D	bna|BnaC06g29900D	bna|BnaC08g34230D	bna|BnaC09g42140D	gma|Glyma.04G155600	gma|Glyma.06G217400	gma|Glyma.08G253800	gma|Glyma.16G091400	gma|Glyma.17G071600	gma|Glyma.18G276200	gma|Glyma.08G263000	sin|SIN_1013168	sin|SIN_1019899
group587	23	5	3	5	10	ara|AT1G69940	ara|AT5G07410	ara|AT5G61680	ara|AT5G07420	ara|AT5G07430	bna|BnaA03g40460D	bna|BnaC07g31430D	bna|BnaA10g23860D	bna|BnaAnng13700D	bna|BnaC02g01630D	bna|BnaC09g48600D	bna|BnaA10g23870D	bna|BnaAnng13710D	bna|BnaC02g01620D	bna|BnaC03g03040D	gma|Glyma.01G066000	gma|Glyma.01G066100	gma|Glyma.01G066300	gma|Glyma.01G068100	gma|Glyma.02G124800	sin|SIN_1012023	sin|SIN_1012024	sin|SIN_1016762
group588	23	3	3	6	11	ara|AT1G72960	ara|AT3G13870	ara|AT5G45160	bna|BnaA03g33090D	bna|BnaA03g33120D	bna|BnaA05g25550D	bna|BnaA07g22910D	bna|BnaA07g30530D	bna|BnaAnng05450D	bna|BnaC03g38180D	bna|BnaC06g23890D	bna|BnaC06g43810D	bna|BnaC07g02850D	bna|BnaCnng28560D	gma|Glyma.07G010200	gma|Glyma.08G193200	gma|Glyma.09G021400	gma|Glyma.13G350400	gma|Glyma.15G024100	gma|Glyma.15G127700	sin|SIN_1006771	sin|SIN_1009523	sin|SIN_1010399
group589	23	3	3	6	11	ara|AT2G05710	ara|AT4G26970	ara|AT4G35830	bna|BnaA01g01700D	bna|BnaA03g38100D	bna|BnaA06g07200D	bna|BnaA08g14220D	bna|BnaA08g14870D	bna|BnaAnng14360D	bna|BnaAnng22230D	bna|BnaC01g02790D	bna|BnaC03g62580D	bna|BnaC03g74450D	bna|BnaC07g04160D	gma|Glyma.01G162800	gma|Glyma.06G305700	gma|Glyma.11G080600	gma|Glyma.12G098900	gma|Glyma.12G193800	gma|Glyma.13G308700	sin|SIN_1004990	sin|SIN_1014436	sin|SIN_1016879
group590	23	5	3	4	11	ara|AT2G15300	ara|AT4G34220	ara|AT2G23300	ara|AT4G37250	ara|AT5G67280	bna|BnaA01g00680D	bna|BnaA04g13550D	bna|BnaA07g11960D	bna|BnaC01g01670D	bna|BnaC04g35750D	bna|BnaC07g16060D	bna|BnaA01g02910D	bna|BnaA09g52710D	bna|BnaC01g04180D	bna|BnaCnng22430D	bna|BnaCnng62860D	gma|Glyma.05G097400	gma|Glyma.17G167600	gma|Glyma.10G261600	gma|Glyma.20G129200	sin|SIN_1003949	sin|SIN_1004885	sin|SIN_1014905
group591	23	3	3	3	14	ara|AT2G19110	ara|AT4G30110	ara|AT4G30120	bna|BnaA01g06430D	bna|BnaA03g50000D	bna|BnaAnng30640D	bna|BnaC01g08280D	bna|BnaC01g08300D	bna|BnaC07g50890D	bna|BnaA01g06890D	bna|BnaA06g25070D	bna|BnaA07g36130D	bna|BnaAnng10870D	bna|BnaAnng31630D	bna|BnaC01g08260D	bna|BnaC03g48480D	bna|BnaCnng78610D	gma|Glyma.09G055600	gma|Glyma.13G099600	gma|Glyma.17G060400	sin|SIN_1003493	sin|SIN_1003494	sin|SIN_1007710
group592	23	5	0	0	18	ara|AT2G21655	ara|AT3G29797	ara|AT3G30247	ara|AT2G21727	ara|AT2G25482	bna|BnaA01g30600D	bna|BnaA01g30610D	bna|BnaC01g38320D	bna|BnaAnng38700D	bna|BnaC01g38330D	bna|BnaCnng22880D	bna|BnaA01g30710D	bna|BnaA01g30700D	bna|BnaCnng22850D	bna|BnaA01g30690D	bna|BnaA01g30680D	bna|BnaCnng22900D	bna|BnaCnng22840D	bna|BnaA06g12180D	bna|BnaA06g12150D	bna|BnaA01g30840D	bna|BnaCnng61990D	bna|BnaA01g30660D
group593	23	5	5	2	11	ara|AT2G27570	ara|AT3G45080	ara|AT3G45070	bna|BnaA03g60560D	bna|BnaC04g20040D	bna|BnaA09g19440D	bna|BnaA09g53490D	bna|BnaAnng13870D	bna|BnaC02g35150D	bna|BnaC09g22120D	bna|BnaC09g52360D	bna|BnaC09g52480D	bna|BnaCnng56120D	bna|BnaC09g52470D	sin|SIN_1000381	sin|SIN_1000397	sin|SIN_1018263	sin|SIN_1000382	sin|SIN_1000398	ara|AT2G03760	ara|AT2G03780	gma|Glyma.11G011400	gma|Glyma.08G270000
group594	23	2	6	9	6	ara|AT2G28350	ara|AT4G30080	bna|BnaA01g06910D	bna|BnaA03g49980D	bna|BnaA07g13830D	bna|BnaC01g08330D	bna|BnaC04g15900D	bna|BnaC07g42330D	gma|Glyma.10G053500	gma|Glyma.10G210600	gma|Glyma.11G145500	gma|Glyma.12G076200	gma|Glyma.12G174100	gma|Glyma.13G140600	gma|Glyma.13G325200	gma|Glyma.19G181900	gma|Glyma.20G180000	sin|SIN_1004412	sin|SIN_1004768	sin|SIN_1005481	sin|SIN_1007178	sin|SIN_1024122	sin|SIN_1024565
group595	23	3	2	6	12	ara|AT2G39390	ara|AT5G02610	bna|BnaA03g18590D	bna|BnaC03g22080D	bna|BnaCnng03370D	bna|BnaAnng27130D	bna|BnaAnng00420D	bna|BnaA03g30650D	bna|BnaC01g44960D	bna|BnaC03g35930D	bna|BnaA05g28950D	bna|BnaC05g43420D	bna|BnaAnng13110D	bna|BnaCnng28740D	gma|Glyma.10G045900	gma|Glyma.13G331900	gma|Glyma.13G133900	gma|Glyma.15G042300	gma|Glyma.10G291500	gma|Glyma.20G240700	sin|SIN_1015839	sin|SIN_1024184	ara|AT3G09500
group596	23	3	4	6	10	ara|AT2G45810	ara|AT3G61240	ara|AT4G00660	bna|BnaA02g36470D	bna|BnaA03g27050D	bna|BnaA04g26450D	bna|BnaA07g38020D	bna|BnaA09g39020D	bna|BnaA09g51820D	bna|BnaC03g32030D	bna|BnaC04g50480D	bna|BnaC08g31180D	bna|BnaCnng02200D	gma|Glyma.03G013000	gma|Glyma.03G013200	gma|Glyma.07G072700	gma|Glyma.07G072900	gma|Glyma.09G261400	gma|Glyma.17G184800	sin|SIN_1009938	sin|SIN_1014048	sin|SIN_1015562	sin|SIN_1017847
group597	23	3	2	2	16	ara|AT3G23770	ara|AT4G14080	bna|BnaA01g23530D	bna|BnaA04g06280D	bna|BnaA05g13090D	bna|BnaA08g07600D	bna|BnaAnng19080D	bna|BnaC01g43580D	bna|BnaC03g74070D	bna|BnaC04g29090D	bna|BnaC06g11750D	bna|BnaC08g08340D	bna|BnaCnng35540D	bna|BnaA03g29950D	bna|BnaA05g30280D	bna|BnaC03g35190D	bna|BnaC05g44650D	bna|BnaC09g12840D	gma|Glyma.08G346800	gma|Glyma.18G158200	ara|AT3G07320	sin|SIN_1010658	sin|SIN_1001134
group598	23	5	2	8	8	ara|AT3G28510	ara|AT3G28520	ara|AT3G28540	ara|AT3G28580	ara|AT5G40010	bna|BnaA01g19990D	bna|BnaC01g24810D	bna|BnaA06g31430D	bna|BnaA06g31440D	bna|BnaC07g25140D	bna|BnaAnng18700D	bna|BnaC02g37400D	bna|BnaC09g01720D	gma|Glyma.05G031400	gma|Glyma.09G241600	gma|Glyma.13G066100	gma|Glyma.17G095500	gma|Glyma.18G254100	gma|Glyma.18G254200	gma|Glyma.19G018600	gma|Glyma.19G018700	sin|SIN_1022191	sin|SIN_1022192
group599	23	2	3	6	12	ara|AT3G30390	ara|AT5G38820	bna|BnaA04g08850D	bna|BnaC04g31120D	bna|BnaA06g30640D	bna|BnaA08g03940D	bna|BnaA09g52260D	bna|BnaAnng07880D	bna|BnaC02g38180D	bna|BnaC06g12470D	bna|BnaC07g26020D	bna|BnaC08g04590D	bna|BnaC09g02230D	bna|BnaA07g14560D	gma|Glyma.08G254200	gma|Glyma.13G051100	gma|Glyma.18G276800	gma|Glyma.19G037400	gma|Glyma.19G037500	sin|SIN_1004906	sin|SIN_1018270	sin|SIN_1019896	gma|Glyma.06G222400
group600	23	4	3	3	13	ara|AT3G49350	ara|AT5G24390	bna|BnaA01g20800D	bna|BnaA06g26910D	bna|BnaC07g49650D	bna|BnaCnng68340D	bna|BnaA02g10210D	bna|BnaA10g06860D	bna|BnaC02g14170D	bna|BnaC09g29930D	bna|BnaA07g15570D	bna|BnaC06g13780D	bna|BnaCnng43980D	bna|BnaUnng00180D	bna|BnaUnng00190D	gma|Glyma.04G231700	gma|Glyma.06G133400	gma|Glyma.14G159000	sin|SIN_1005873	sin|SIN_1009221	sin|SIN_1021141	ara|AT5G41940	ara|AT5G53570
group601	23	4	3	7	9	ara|AT4G19600	ara|AT5G45190	ara|AT4G19610	ara|AT5G08695	bna|BnaA01g10100D	bna|BnaA02g23750D	bna|BnaA08g09280D	bna|BnaAnng05470D	bna|BnaC01g11930D	bna|BnaC01g11940D	bna|BnaC02g47480D	bna|BnaC03g63590D	bna|BnaC07g02830D	gma|Glyma.07G223700	gma|Glyma.08G168800	gma|Glyma.15G258300	gma|Glyma.20G023500	gma|Glyma.20G023800	gma|Glyma.13G032300	gma|Glyma.14G154500	sin|SIN_1010713	sin|SIN_1026662	sin|SIN_1006831
group602	23	3	2	6	12	ara|AT4G32920	ara|AT5G11700	ara|AT5G47020	bna|BnaA01g04020D	bna|BnaA03g03480D	bna|BnaA03g52250D	bna|BnaA06g35660D	bna|BnaA10g20860D	bna|BnaAnng07220D	bna|BnaC01g05320D	bna|BnaC03g04970D	bna|BnaC07g19820D	bna|BnaC07g44010D	bna|BnaC09g19910D	bna|BnaC09g44880D	gma|Glyma.01G203000	gma|Glyma.04G087300	gma|Glyma.05G224700	gma|Glyma.06G089000	gma|Glyma.08G031500	gma|Glyma.11G040000	sin|SIN_1012706	sin|SIN_1020827
group603	23	4	0	10	9	ara|AT5G07850	ara|AT5G07860	ara|AT5G07870	ara|AT5G42830	bna|BnaA02g23330D	bna|BnaA03g02250D	bna|BnaC02g28850D	bna|BnaC03g03270D	bna|BnaC03g03280D	bna|BnaC04g17540D	bna|BnaAnng06340D	bna|BnaAnng06350D	bna|BnaC02g01440D	gma|Glyma.04G039900	gma|Glyma.04G040000	gma|Glyma.04G040200	gma|Glyma.04G040300	gma|Glyma.04G040400	gma|Glyma.04G058100	gma|Glyma.06G041300	gma|Glyma.06G041400	gma|Glyma.08G003800	gma|Glyma.08G003700
group604	23	3	2	2	16	ara|AT5G08670	ara|AT5G08680	ara|AT5G08690	bna|BnaA03g02620D	bna|BnaA03g02630D	bna|BnaA10g22770D	bna|BnaA10g22780D	bna|BnaAnng05990D	bna|BnaAnng06000D	bna|BnaC01g27960D	bna|BnaC02g01030D	bna|BnaC02g01040D	bna|BnaC03g03720D	bna|BnaC03g03730D	bna|BnaC05g37960D	bna|BnaC09g27590D	bna|BnaC09g47330D	bna|BnaC09g47340D	bna|BnaC04g03010D	gma|Glyma.10G267200	gma|Glyma.20G123600	sin|SIN_1013720	sin|SIN_1021390
group605	23	2	3	11	7	bna|BnaA01g12840D	bna|BnaA03g45690D	bna|BnaC01g41400D	bna|BnaC07g37810D	bna|BnaA09g14730D	bna|BnaC01g28110D	bna|BnaC09g15370D	gma|Glyma.01G216600	gma|Glyma.02G218400	gma|Glyma.05G049700	gma|Glyma.09G146800	gma|Glyma.10G239000	gma|Glyma.11G026300	gma|Glyma.16G198700	gma|Glyma.17G131700	gma|Glyma.20G155500	gma|Glyma.04G089000	gma|Glyma.06G091100	sin|SIN_1015592	sin|SIN_1016584	ara|AT1G58340	sin|SIN_1011319	ara|AT4G23030
group606	23	1	3	4	15	bna|BnaA01g23150D	bna|BnaA06g06750D	bna|BnaA08g25510D	bna|BnaA09g13980D	bna|BnaA09g47870D	bna|BnaAnng04300D	bna|BnaC01g28890D	bna|BnaC03g49040D	bna|BnaC05g08420D	bna|BnaC07g17830D	bna|BnaC08g14660D	bna|BnaC08g42260D	bna|BnaCnng11900D	bna|BnaCnng27330D	bna|BnaCnng27350D	gma|Glyma.05G168500	gma|Glyma.08G126900	gma|Glyma.08G188400	gma|Glyma.12G169700	sin|SIN_1008865	sin|SIN_1017218	sin|SIN_1026036	ara|AT1G10950
group607	23	2	5	10	6	bna|BnaA02g35530D	bna|BnaCnng28030D	bna|BnaA07g25800D	bna|BnaCnng17820D	bna|BnaCnng69610D	bna|BnaCnng75540D	gma|Glyma.07G141100	gma|Glyma.18G191200	gma|Glyma.09G234900	gma|Glyma.09G235100	gma|Glyma.18G262000	gma|Glyma.09G235300	gma|Glyma.18G261700	gma|Glyma.09G235000	gma|Glyma.19G025000	gma|Glyma.13G226800	sin|SIN_1002204	sin|SIN_1015227	sin|SIN_1015224	sin|SIN_1025617	sin|SIN_1025616	ara|AT1G56650	ara|AT1G66370
group608	23	1	0	0	22	bna|BnaA04g27990D	bna|BnaA07g22150D	bna|BnaAnng03990D	bna|BnaCnng49360D	bna|BnaC08g26280D	bna|BnaA09g35040D	bna|BnaAnng04020D	bna|BnaAnng03980D	bna|BnaC08g21390D	bna|BnaA05g20460D	bna|BnaCnng33840D	bna|BnaAnng04010D	bna|BnaC06g36610D	bna|BnaC05g41920D	bna|BnaCnng54790D	bna|BnaCnng54800D	bna|BnaC04g36520D	bna|BnaC05g33130D	bna|BnaA09g40700D	bna|BnaC08g48620D	bna|BnaC06g22890D	bna|BnaC08g33180D	ara|AT2G41360
group609	23	1	1	19	2	bna|BnaA05g28680D	bna|BnaC05g43150D	gma|Glyma.03G183000	gma|Glyma.19G183700	gma|Glyma.10G056200	gma|Glyma.13G142700	gma|Glyma.10G055600	gma|Glyma.10G056000	gma|Glyma.10G056300	gma|Glyma.13G142800	gma|Glyma.03G183100	gma|Glyma.10G056400	gma|Glyma.13G143200	gma|Glyma.13G143100	gma|Glyma.13G143000	gma|Glyma.19G183800	gma|Glyma.13G142900	gma|Glyma.10G056600	gma|Glyma.10G056500	gma|Glyma.10G055800	gma|Glyma.10G055900	ara|AT3G09870	sin|SIN_1004439
group610	23	0	0	23	0	gma|Glyma.01G031600	gma|Glyma.10G093200	gma|Glyma.18G116000	gma|Glyma.18G154600	gma|Glyma.18G158000	gma|Glyma.18G171300	gma|Glyma.20G069600	gma|Glyma.20G084900	gma|Glyma.11G206600	gma|Glyma.07G133300	gma|Glyma.07G148200	gma|Glyma.05G074600	gma|Glyma.19G082600	gma|Glyma.20G039800	gma|Glyma.15G199000	gma|Glyma.03G072500	gma|Glyma.14G135300	gma|Glyma.01G136700	gma|Glyma.01G089400	gma|Glyma.15G237700	gma|Glyma.19G056600	gma|Glyma.07G213400	gma|Glyma.18G160000
group611	23	0	0	23	0	gma|Glyma.01G109400	gma|Glyma.03G108400	gma|Glyma.04G120300	gma|Glyma.04G179000	gma|Glyma.07G115600	gma|Glyma.07G179000	gma|Glyma.08G263600	gma|Glyma.09G144100	gma|Glyma.17G175200	gma|Glyma.18G175900	gma|Glyma.03G061600	gma|Glyma.14G154700	gma|Glyma.03G062200	gma|Glyma.03G062400	gma|Glyma.20G237600	gma|Glyma.15G148600	gma|Glyma.03G062000	gma|Glyma.09G128700	gma|Glyma.11G215900	gma|Glyma.19G035900	gma|Glyma.18G200900	gma|Glyma.10G112300	gma|Glyma.20G059300
group612	23	5	4	12	2	gma|Glyma.05G188600	gma|Glyma.05G188700	gma|Glyma.07G202500	gma|Glyma.08G227400	gma|Glyma.08G245000	gma|Glyma.11G130900	gma|Glyma.12G055200	gma|Glyma.13G173100	gma|Glyma.13G342000	gma|Glyma.15G032300	gma|Glyma.15G222200	gma|Glyma.18G266200	ara|AT1G09200	bna|BnaA10g21880D	bna|BnaC09g46270D	sin|SIN_1009806	sin|SIN_1015035	sin|SIN_1024893	sin|SIN_1026132	ara|AT3G27360	ara|AT5G10390	ara|AT5G10400	ara|AT5G65360
group613	23	0	0	23	0	gma|Glyma.06G224600	gma|Glyma.10G081200	gma|Glyma.19G066900	gma|Glyma.20G045700	gma|Glyma.19G094700	gma|Glyma.13G004500	gma|Glyma.20G067900	gma|Glyma.18G170000	gma|Glyma.09G112800	gma|Glyma.07G224500	gma|Glyma.16G108600	gma|Glyma.17G197400	gma|Glyma.14G142200	gma|Glyma.16G118700	gma|Glyma.15G257000	gma|Glyma.05G079300	gma|Glyma.06G210300	gma|Glyma.06G212300	gma|Glyma.02G166200	gma|Glyma.02G191800	gma|Glyma.05G100800	gma|Glyma.03G077500	gma|Glyma.05G085100
group614	23	0	11	11	1	gma|Glyma.07G222300	gma|Glyma.20G081100	gma|Glyma.19G090500	gma|Glyma.10G091200	gma|Glyma.14G139900	gma|Glyma.17G216300	sin|SIN_1003981	sin|SIN_1008413	sin|SIN_1009412	sin|SIN_1012297	sin|SIN_1017868	sin|SIN_1005060	sin|SIN_1023801	sin|SIN_1019112	sin|SIN_1012347	sin|SIN_1013200	sin|SIN_1012346	gma|Glyma.17G199000	gma|Glyma.03G078100	gma|Glyma.05G084700	gma|Glyma.05G115800	bna|BnaC05g28410D	gma|Glyma.04G167600
group615	23	0	0	0	23	bna|BnaC03g54860D	bna|BnaUnng01110D	bna|BnaC04g17790D	bna|BnaC05g25690D	bna|BnaC03g54850D	bna|BnaC08g05800D	bna|BnaC04g17810D	bna|BnaC03g75100D	bna|BnaC01g26660D	bna|BnaC03g53940D	bna|BnaC04g17800D	bna|BnaC09g25200D	bna|BnaC09g25080D	bna|BnaC03g54240D	bna|BnaC08g05710D	bna|BnaC03g53930D	bna|BnaC09g25090D	bna|BnaC02g29460D	bna|BnaC03g53700D	bna|BnaC03g53740D	bna|BnaAnng15870D	bna|BnaAnng07710D	bna|BnaA05g36310D
group616	22	3	5	3	11	ara|AT1G03630	ara|AT4G27440	ara|AT5G54190	bna|BnaA01g16440D	bna|BnaA03g48610D	bna|BnaA08g27540D	bna|BnaA10g02050D	bna|BnaA10g07300D	bna|BnaC01g19630D	bna|BnaC05g01980D	bna|BnaC07g40900D	bna|BnaC08g46210D	bna|BnaC07g09270D	bna|BnaC09g30590D	gma|Glyma.06G247100	gma|Glyma.12G150400	gma|Glyma.12G222200	sin|SIN_1000148	sin|SIN_1014560	sin|SIN_1019511	sin|SIN_1000164	sin|SIN_1019698
group617	22	4	2	4	12	ara|AT1G04580	ara|AT2G27150	ara|AT3G43600	ara|AT5G20960	bna|BnaA02g05170D	bna|BnaA04g15640D	bna|BnaA06g19620D	bna|BnaA06g20180D	bna|BnaA10g02720D	bna|BnaA10g14600D	bna|BnaAnng33020D	bna|BnaC03g54410D	bna|BnaC04g38650D	bna|BnaC05g02700D	bna|BnaC09g36910D	bna|BnaUnng02510D	gma|Glyma.02G272200	gma|Glyma.02G272300	gma|Glyma.02G272400	gma|Glyma.14G045100	sin|SIN_1015158	sin|SIN_1023418
group618	22	4	3	4	11	ara|AT1G05630	ara|AT1G65580	ara|AT2G31830	ara|AT2G43900	bna|BnaA05g11140D	bna|BnaA07g25340D	bna|BnaA08g28320D	bna|BnaA09g50250D	bna|BnaA10g03830D	bna|BnaC03g24560D	bna|BnaC04g12830D	bna|BnaC05g03750D	bna|BnaC06g27120D	bna|BnaC08g01360D	bna|BnaC08g44370D	gma|Glyma.07G273800	gma|Glyma.10G171700	gma|Glyma.17G000600	gma|Glyma.20G218600	sin|SIN_1008625	sin|SIN_1009330	sin|SIN_1015873
group619	22	8	0	0	14	ara|AT1G06580	ara|AT1G62680	ara|AT1G64580	ara|AT1G64583	ara|AT5G16640	ara|AT1G62720	ara|AT3G16710	ara|AT5G41170	bna|BnaA01g27650D	bna|BnaC01g35180D	bna|BnaA04g10910D	bna|BnaA07g16740D	bna|BnaC04g33130D	bna|BnaA09g10620D	bna|BnaC09g10910D	bna|BnaA09g12140D	bna|BnaC09g12100D	bna|BnaA10g17850D	bna|BnaC09g41240D	bna|BnaC09g11170D	bna|BnaCnng49250D	bna|BnaA09g12820D
group620	22	3	0	15	4	ara|AT1G07400	ara|AT1G59860	bna|BnaA04g28570D	bna|BnaC04g40580D	bna|BnaA05g12530D	bna|BnaC04g54510D	gma|Glyma.07G200300	gma|Glyma.07G200500	gma|Glyma.04G208000	gma|Glyma.06G157800	gma|Glyma.08G068800	gma|Glyma.08G068700	gma|Glyma.13G176200	gma|Glyma.08G069000	gma|Glyma.13G175700	gma|Glyma.13G176300	gma|Glyma.07G200200	gma|Glyma.07G200700	gma|Glyma.07G200000	gma|Glyma.13G176000	gma|Glyma.13G176500	ara|AT2G29500
group621	22	4	3	4	11	ara|AT1G07630	ara|AT2G28890	ara|AT5G02400	ara|AT3G09400	bna|BnaA03g30670D	bna|BnaC03g35950D	bna|BnaCnng40420D	bna|BnaA05g29000D	bna|BnaC05g43470D	bna|BnaA08g29070D	bna|BnaA10g04970D	bna|BnaAnng39450D	bna|BnaC05g05310D	bna|BnaC08g47600D	bna|BnaCnng74580D	gma|Glyma.07G131800	gma|Glyma.18G180400	gma|Glyma.11G139500	gma|Glyma.12G063100	sin|SIN_1005555	sin|SIN_1011206	sin|SIN_1024447
group622	22	4	2	4	12	ara|AT1G08250	ara|AT2G27820	ara|AT3G44720	ara|AT5G22630	bna|BnaA02g05780D	bna|BnaA06g19810D	bna|BnaA10g13820D	bna|BnaC03g53780D	bna|BnaC09g36370D	bna|BnaCnng34620D	bna|BnaA04g16070D	bna|BnaA09g48960D	bna|BnaAnng42020D	bna|BnaC04g39340D	bna|BnaC08g43250D	bna|BnaC08g43260D	gma|Glyma.11G189100	gma|Glyma.12G085500	gma|Glyma.12G181800	gma|Glyma.13G319000	sin|SIN_1010526	sin|SIN_1024045
group623	22	4	2	6	10	ara|AT1G10050	ara|AT1G58370	ara|AT4G08160	bna|BnaA06g37960D	bna|BnaA08g26000D	bna|BnaA09g57250D	bna|BnaC05g07810D	bna|BnaC08g13970D	bna|BnaC08g42400D	bna|BnaA09g14690D	bna|BnaA09g53930D	bna|BnaC09g25070D	bna|BnaCnng25660D	gma|Glyma.04G049200	gma|Glyma.06G050100	gma|Glyma.04G049700	gma|Glyma.06G050200	gma|Glyma.14G091300	gma|Glyma.17G232200	ara|AT1G10070	sin|SIN_1025379	sin|SIN_1006354
group624	22	4	3	6	9	ara|AT1G11160	ara|AT1G61210	ara|AT5G08390	ara|AT5G23430	bna|BnaA01g35940D	bna|BnaA09g47720D	bna|BnaC01g29290D	bna|BnaC08g42170D	bna|BnaCnng04090D	bna|BnaA03g55700D	bna|BnaA06g26170D	bna|BnaC03g03550D	bna|BnaC07g30810D	gma|Glyma.05G000600	gma|Glyma.13G184300	gma|Glyma.13G244300	gma|Glyma.15G069400	gma|Glyma.19G000400	gma|Glyma.07G192100	sin|SIN_1021238	sin|SIN_1005257	sin|SIN_1027047
group625	22	3	4	8	7	ara|AT1G13980	ara|AT5G19610	ara|AT5G39500	bna|BnaA04g09370D	bna|BnaA06g08910D	bna|BnaA07g14720D	bna|BnaA10g15550D	bna|BnaC04g31600D	bna|BnaC05g10230D	bna|BnaC09g38080D	gma|Glyma.02G250000	gma|Glyma.09G189000	gma|Glyma.11G221800	gma|Glyma.11G221900	gma|Glyma.14G066600	gma|Glyma.18G035700	gma|Glyma.18G035800	gma|Glyma.07G087800	sin|SIN_1008034	sin|SIN_1018825	sin|SIN_1022006	sin|SIN_1026316
group626	22	5	3	4	10	ara|AT1G14920	ara|AT1G66350	ara|AT2G01570	ara|AT3G03450	ara|AT5G17490	bna|BnaA05g32640D	bna|BnaC05g47760D	bna|BnaA06g34810D	bna|BnaA09g18700D	bna|BnaC07g20900D	bna|BnaC09g52270D	bna|BnaCnng28010D	bna|BnaCnng68300D	bna|BnaA10g17240D	bna|BnaC09g40420D	gma|Glyma.05G140400	gma|Glyma.08G095800	gma|Glyma.11G216500	gma|Glyma.18G040000	sin|SIN_1004074	sin|SIN_1021333	sin|SIN_1025245
group627	22	3	3	5	11	ara|AT1G17745	ara|AT3G19480	ara|AT4G34200	bna|BnaA01g02930D	bna|BnaA03g35260D	bna|BnaA03g50990D	bna|BnaA08g11320D	bna|BnaA08g22970D	bna|BnaA09g24750D	bna|BnaC01g04190D	bna|BnaC03g40970D	bna|BnaC03g77030D	bna|BnaC07g44840D	bna|BnaC08g17520D	gma|Glyma.07G003400	gma|Glyma.08G223300	gma|Glyma.10G261400	gma|Glyma.13G372200	gma|Glyma.20G129400	sin|SIN_1014904	sin|SIN_1017525	sin|SIN_1026184
group628	22	3	3	6	10	ara|AT1G25280	ara|AT1G76900	bna|BnaA02g17850D	bna|BnaA07g33110D	bna|BnaA07g36880D	bna|BnaA08g19290D	bna|BnaA09g28410D	bna|BnaC02g23810D	bna|BnaC03g75660D	bna|BnaC05g20780D	bna|BnaCnng48830D	bna|BnaCnng51010D	gma|Glyma.02G081800	gma|Glyma.08G183100	gma|Glyma.10G224900	gma|Glyma.15G049500	gma|Glyma.16G167200	gma|Glyma.20G166900	sin|SIN_1013329	sin|SIN_1022986	sin|SIN_1026068	ara|AT1G43640
group629	22	3	2	9	8	ara|AT1G27320	ara|AT2G01830	ara|AT5G35750	bna|BnaA03g37960D	bna|BnaA04g07540D	bna|BnaA06g34500D	bna|BnaA07g08880D	bna|BnaC03g44990D	bna|BnaC04g29780D	bna|BnaC07g11340D	bna|BnaC07g21260D	gma|Glyma.02G087000	gma|Glyma.02G305900	gma|Glyma.05G148100	gma|Glyma.05G241600	gma|Glyma.07G158800	gma|Glyma.07G173700	gma|Glyma.08G049000	gma|Glyma.08G105000	gma|Glyma.14G007100	sin|SIN_1019744	sin|SIN_1021263
group630	22	10	0	0	12	ara|AT1G45190	ara|AT3G11990	ara|AT1G47470	ara|AT5G35405	ara|AT4G13261	ara|AT4G13263	ara|AT2G04037	ara|AT1G47450	ara|AT2G04031	ara|AT2G04041	bna|BnaA05g27000D	bna|BnaA05g27030D	bna|BnaC05g41150D	bna|BnaC05g41170D	bna|BnaA05g27060D	bna|BnaC05g41180D	bna|BnaA05g27050D	bna|BnaC05g41190D	bna|BnaC05g41200D	bna|BnaA05g27010D	bna|BnaA05g27070D	bna|BnaC06g15280D
group631	22	3	3	6	10	ara|AT1G50370	ara|AT3G19980	bna|BnaA03g35520D	bna|BnaA05g19210D	bna|BnaC03g41310D	bna|BnaA03g35530D	bna|BnaA05g19180D	bna|BnaAnng32970D	bna|BnaC01g32870D	bna|BnaC03g68540D	bna|BnaC05g32560D	bna|BnaCnng61610D	gma|Glyma.09G285800	gma|Glyma.10G288600	gma|Glyma.10G288800	gma|Glyma.20G100200	gma|Glyma.10G286500	gma|Glyma.20G102600	sin|SIN_1020175	sin|SIN_1026374	ara|AT3G19970	sin|SIN_1021211
group632	22	4	2	8	8	ara|AT1G51760	ara|AT1G51780	ara|AT5G56650	ara|AT5G56660	bna|BnaA03g10680D	bna|BnaA10g10810D	bna|BnaC03g13360D	bna|BnaC09g33210D	bna|BnaA05g15360D	bna|BnaA06g02080D	bna|BnaC06g09030D	bna|BnaC06g41050D	gma|Glyma.07G013200	gma|Glyma.07G013300	gma|Glyma.08G196800	gma|Glyma.08G196900	gma|Glyma.08G197000	gma|Glyma.08G197100	gma|Glyma.13G352400	gma|Glyma.15G022300	sin|SIN_1007669	sin|SIN_1010363
group633	22	4	2	4	12	ara|AT1G55360	ara|AT3G13510	ara|AT5G56530	bna|BnaA02g08580D	bna|BnaA03g20720D	bna|BnaA05g03830D	bna|BnaA05g37050D	bna|BnaA08g00520D	bna|BnaA10g10780D	bna|BnaC02g12180D	bna|BnaC03g70490D	bna|BnaC04g03430D	bna|BnaC05g39810D	bna|BnaC09g33050D	bna|BnaC04g49510D	gma|Glyma.05G167100	gma|Glyma.08G125400	gma|Glyma.08G161600	gma|Glyma.15G266100	sin|SIN_1010731	sin|SIN_1024267	ara|AT2G44210
group634	22	3	4	4	11	ara|AT1G56190	ara|AT1G79550	ara|AT3G12780	bna|BnaA01g30320D	bna|BnaA03g32440D	bna|BnaA07g34980D	bna|BnaC01g38270D	bna|BnaC02g46710D	bna|BnaC03g37820D	bna|BnaCnng23600D	bna|BnaA02g19260D	bna|BnaA07g20290D	bna|BnaC06g19770D	bna|BnaC06g39910D	gma|Glyma.08G165400	gma|Glyma.08G165500	gma|Glyma.15G261900	gma|Glyma.15G262100	sin|SIN_1014221	sin|SIN_1014222	sin|SIN_1026846	sin|SIN_1026847
group635	22	5	1	5	11	ara|AT1G61630	ara|AT4G05120	ara|AT4G05110	ara|AT4G05130	ara|AT4G05140	bna|BnaA01g22790D	bna|BnaA09g19930D	bna|BnaC01g43430D	bna|BnaCnng65950D	bna|BnaA02g20980D	bna|BnaA09g19920D	bna|BnaA09g19940D	bna|BnaA09g19950D	bna|BnaAnng16090D	bna|BnaC02g26400D	bna|BnaAnng16100D	gma|Glyma.06G299600	gma|Glyma.12G105700	gma|Glyma.13G302800	gma|Glyma.15G066400	gma|Glyma.15G066500	sin|SIN_1027011
group636	22	3	2	5	12	ara|AT1G65610	ara|AT4G24260	ara|AT5G49720	bna|BnaA01g13740D	bna|BnaA03g23250D	bna|BnaA03g46570D	bna|BnaA10g05530D	bna|BnaC01g16150D	bna|BnaC03g27480D	bna|BnaC07g38860D	bna|BnaC09g26420D	bna|BnaA08g02190D	bna|BnaC02g42980D	bna|BnaA09g53910D	gma|Glyma.07G270600	gma|Glyma.09G018500	gma|Glyma.15G124600	gma|Glyma.17G003400	gma|Glyma.20G061100	bna|BnaA02g12160D	sin|SIN_1007081	sin|SIN_1025967
group637	22	3	4	9	6	ara|AT2G19860	ara|AT4G29130	bna|BnaA07g00920D	bna|BnaA09g10080D	bna|BnaC07g01200D	bna|BnaC09g10170D	bna|BnaA10g05030D	bna|BnaC06g01220D	gma|Glyma.01G007200	gma|Glyma.01G007300	gma|Glyma.05G226600	gma|Glyma.07G124500	gma|Glyma.08G033300	gma|Glyma.08G200600	gma|Glyma.07G015100	gma|Glyma.14G218800	gma|Glyma.17G257800	sin|SIN_1002352	sin|SIN_1010339	sin|SIN_1024809	sin|SIN_1009543	ara|AT1G47840
group638	22	3	3	8	8	ara|AT2G22450	ara|AT5G64300	ara|AT5G59750	bna|BnaA02g06860D	bna|BnaA06g23420D	bna|BnaA09g06790D	bna|BnaC03g49870D	bna|BnaC09g06310D	bna|BnaCnng50900D	bna|BnaA09g42620D	bna|BnaC08g35080D	gma|Glyma.05G175500	gma|Glyma.08G070400	gma|Glyma.08G132700	gma|Glyma.08G177300	gma|Glyma.13G042600	gma|Glyma.15G055700	gma|Glyma.15G041600	gma|Glyma.13G332600	sin|SIN_1023059	sin|SIN_1024473	sin|SIN_1026105
[truncated: 26,598 more rows]
[truncated: 376 more columns]

## Sheet: Table S2
Table S2. Comparisons of sequence similarity-based protein families between Glycine max (gma) and Brassica napus (bna).
[truncated: 7 more rows]

[truncated: 4 more sheets: Table S3, Table S4, Table S5, Table S6]
